# Supplementary material for: Single residue modulators of amyloid formation in the N-terminal P1-region of α-synuclein
Source: Nat Commun. 2022 Aug 25;13:4986. doi: 10.1038/s41467-022-32687-1 (PMC9411612; doi:10.1038/s41467-022-32687-1)
Supplement: Supplementary file 3 — Source Data [file 41467_2022_32687_MOESM3_ESM.zip › SourceDataFile.xlsx]

## Sheet: SI_Fig5_Pelleting densitometry 
Variant	Biological replicate	Technical replicate	Whole	Supernatant	% aggregate	Round to 5	Average of biological replicate
DP1	1	1	18198.5	18833.2	-3.48769	0	0
	2	1	35736.8	35612.6	0.347544	0	0
	3	1	18099.5	14251	21.2628	20	20
	3	2	18197	14550.8	20.0373	20
	3	3	22493.6	15257.7	32.1687	30
	3	4	17567.6	12283.1	30.0809	30
	3	5	11023.2	11939.7	-8.31428	0
L38M	1	1	17316.7	8590.19	50.3938	50	50
	2	1	33824.9	14392.4	57.4504	60	60
	3	1	19010	15375.7	19.1178	20	15
	3	2	17126.6	15823.7	7.60746	10
	3	3	16204.6	13255.3	18.2004	20
	3	4	17697.1	15364.5	13.1807	15
	3	5	13576.7	14572.3	-7.33315	0
Y39A	1	1	20787	16016.4	22.9501	25	25
	2	1	3145.65	2167.99	31.0796	30	30
	3	1	15796.6	11671.6	26.1132	25	20
	3	2	13389	13862.9	-3.53947	0
	3	3	20146.3	15750.7	21.8184	20
	3	4	20243.9	14087.4	30.4116	30
	3	5	11992.3	11549.9	3.68903	5
S42A	1	1	23494.2	20003.3	14.8584	15	15
	2	1	15414.1	15320	0.610486	0	0
	3	1	13146.3	10931.6	16.8463	15	10
	3	2	16339.2	13619	16.6484	15
	3	3	16689.8	14703.5	11.9015	10
	3	4	13123.7	14688.2	-11.9211	0
	3	5	12081.3	14818.5	-22.6571	0

## Sheet: SI_Fig5_ThT kinetics
Raw data
Time [h]	0	0.11	0.22	0.33	0.44	0.55	0.66	0.77	0.88	0.99	1.1	1.21	1.32	1.43	1.54	1.65	1.76	1.87	1.99	2.1	2.21	2.32	2.43	2.54	2.65	2.76	2.87	2.98	3.09	3.2	3.31	3.42	3.53	3.64	3.75	3.86	3.97	4.08	4.19	4.3	4.41	4.52	4.63	4.74	4.85	4.96	5.07	5.18	5.29
DP1_1	12	15	13	10	12	10	11	16	12	16	13	13	10	14	11	10	12	7	12	8	12	16	17	13	16	14	18	10	17	11	12	17	11	15	19	17	15	10	13	15	14	12	14	14	13	15	14	13	14
DP1_2	10	9	11	16	12	10	14	13	11	12	8	12	16	9	14	13	12	14	8	14	8	12	15	18	11	12	11	18	22	16	14	11	9	10	11	12	10	13	13	14	14	9	15	18	16	12	11	15	14
DP1_3	11	12	14	10	19	12	10	13	14	16	8	8	15	16	13	18	15	11	7	10	13	11	15	14	11	13	14	12	18	16	15	15	13	16	16	15	13	14	8	12	14	14	15	16	11	11	12	16	10
DP1_4	18	14	12	18	14	15	14	16	11	12	16	13	14	15	11	14	10	18	13	16	20	12	12	14	22	18	19	16	16	16	16	18	19	19	16	18	18	20	20	14	14	12	17	16	19	15	17	14	19
DP1_5	11	6	12	12	13	13	13	12	12	24	20	24	29	23	24	18	22	25	22	22	30	29	22	19	23	27	23	20	24	29	23	23	29	27	24	23	26	24	24	20	23	16	25	23	27	26	28	25	22
L38M_1	19	16	17	17	18	15	14	19	16	12	18	14	17	19	13	15	14	14	14	23	18	13	14	19	16	15	18	22	15	20	13	14	19	17	16	18	13	15	16	17	16	16	21	17	14	19	17	20	18
L38M_2	20	16	14	12	19	13	17	18	16	12	15	13	11	17	17	15	16	19	18	17	14	16	18	14	18	12	22	23	17	13	16	17	15	17	16	17	21	17	16	20	17	13	16	18	18	18	16	17	15
L38M_3	22	20	11	14	12	14	20	13	16	18	16	13	16	20	16	17	13	14	15	16	17	18	19	18	14	15	16	20	20	19	16	20	18	21	14	20	17	20	17	16	13	16	20	20	20	18	19	15	19
L38M_4	16	21	14	20	16	12	16	15	17	15	17	12	6	18	19	22	13	20	22	17	14	18	20	15	13	20	21	16	16	21	16	16	16	17	16	17	12	17	24	12	23	14	17	18	15	17	14	13	17
L38M_5	14	18	17	15	17	17	17	20	15	10	16	12	16	15	15	19	18	15	17	19	15	16	16	17	19	21	12	16	14	15	18	16	17	18	16	14	22	16	14	14	18	16	13	18	18	20	16	11	18
Y39A_1	12	10	9	9	12	6	8	13	8	9	13	15	10	8	11	15	9	11	16	11	13	10	15	14	13	14	15	16	19	14	12	10	14	13	12	14	13	13	17	16	16	13	14	12	13	15	16	14	11
Y39A_2	16	10	12	13	11	7	11	15	12	14	11	13	11	18	10	9	14	13	12	13	14	10	14	16	13	10	13	10	16	14	13	14	12	12	15	15	12	10	10	15	12	8	15	12	14	16	7	12	14
Y39A_3	7	14	10	9	9	12	15	15	10	16	11	12	6	12	8	12	10	13	10	14	15	13	14	15	15	11	12	13	12	15	14	10	16	13	15	16	11	16	9	10	15	13	12	11	14	13	16	14	12
Y39A_4	12	17	14	11	16	14	15	13	10	10	10	14	8	13	17	10	10	11	9	8	16	14	14	14	15	14	13	12	12	14	15	14	12	12	14	9	16	16	13	11	13	11	12	11	12	14	14	15	12
Y39A_5	13	8	10	10	7	7	13	12	9	10	16	14	10	19	12	12	14	12	11	11	8	11	18	12	15	16	16	16	9	11	14	14	16	18	8	12	16	12	16	12	12	13	13	15	15	13	14	14	12
S42A_1	12	6	11	12	11	15	11	12	14	8	8	12	10	10	10	14	12	8	13	8	15	11	16	9	14	13	9	10	12	12	14	18	10	13	13	14	15	12	10	14	13	11	10	11	14	8	8	14	15
S42A_2	10	8	16	12	7	12	10	13	10	6	18	10	12	11	17	12	16	14	14	11	11	13	9	17	12	12	11	14	18	16	13	10	15	12	14	13	13	13	10	12	12	11	10	9	16	13	13	12	10
S42A_3	8	9	6	14	13	14	10	11	11	11	11	12	16	8	11	12	11	12	14	8	9	11	14	10	12	15	13	13	12	10	11	10	14	12	11	14	17	9	12	11	13	10	18	12	9	13	8	12	12
S42A_4	14	12	10	13	11	14	8	12	12	15	12	15	12	14	9	11	13	15	14	15	10	13	16	11	14	18	13	14	11	13	16	17	11	15	17	11	14	13	15	12	11	14	10	14	12	8	18	10	11
S42A_5	14	10	8	12	12	9	11	10	10	10	12	9	8	11	13	10	6	11	11	16	9	12	12	14	11	12	10	15	14	13	11	12	13	15	11	14	9	14	10	14	15	10	11	12	10	12	13	13	13
Normalised data
Time [h]	0	0.11	0.22	0.33	0.44	0.55	0.66	0.77	0.88	0.99	1.1	1.21	1.32	1.43	1.54	1.65	1.76	1.87	1.99	2.1	2.21	2.32	2.43	2.54	2.65	2.76	2.87	2.98	3.09	3.2	3.31	3.42	3.53	3.64	3.75	3.86	3.97	4.08	4.19	4.3	4.41	4.52	4.63	4.74	4.85	4.96	5.07	5.18	5.29
DP1_1	0.010846	0.0173536	0.010846	0.010846	0.010846	0.00650759	0.00433839	0.021692	0.010846	0.010846	0.010846	0.00867679	0.00650759	0.0151844	0.00867679	0.00433839	0.00867679	-0.0021692	0.010846	0.0021692	0.00650759	0.0173536	0.0173536	0.00867679	0.00867679	0.00433839	0.0173536	0	0.0130152	0.00433839	0.00433839	0.0195228	0.00433839	0.0130152	0.021692	0.010846	0.0173536	0	0.010846	0.010846	0.00433839	0.00650759	0.0151844	0.00867679	0.00867679	0.0151844	0.0130152	0.010846	0.0130152
DP1_2	0.00650759	0.00433839	0.00650759	0.0238612	0.010846	0.00650759	0.010846	0.0151844	0.00867679	0.0021692	0	0.00650759	0.0195228	0.00433839	0.0151844	0.010846	0.00867679	0.0151844	0.0021692	0.0151844	-0.0021692	0.00867679	0.0130152	0.0195228	-0.0021692	0	0.0021692	0.0173536	0.0238612	0.0151844	0.00867679	0.00650759	0	0.0021692	0.00433839	0	0.00433839	0.00650759	0.010846	0.00867679	0.00433839	0	0.0173536	0.0173536	0.0173536	0.00650759	0.00650759	0.0151844	0.0130152
DP1_3	0.00867679	0.010846	0.0130152	0.010846	0.0260304	0.010846	0.0021692	0.0151844	0.0151844	0.010846	0	-0.0021692	0.0173536	0.0195228	0.0130152	0.021692	0.0151844	0.00650759	0	0.00650759	0.00867679	0.00650759	0.0130152	0.010846	-0.0021692	0.0021692	0.00867679	0.00433839	0.0151844	0.0151844	0.010846	0.0151844	0.00867679	0.0151844	0.0151844	0.00650759	0.010846	0.00867679	0	0.00433839	0.00433839	0.010846	0.0173536	0.0130152	0.00433839	0.00433839	0.00867679	0.0173536	0.00433839
DP1_4	0.0260304	0.0151844	0.00867679	0.0281996	0.0151844	0.0173536	0.010846	0.021692	0.00867679	0.0021692	0.0173536	0.00867679	0.0151844	0.0173536	0.00867679	0.0130152	0.00433839	0.0238612	0.0130152	0.0195228	0.0238612	0.00867679	0.00650759	0.010846	0.0238612	0.0151844	0.0195228	0.0130152	0.010846	0.0151844	0.0130152	0.021692	0.021692	0.021692	0.0151844	0.0130152	0.0238612	0.021692	0.0260304	0.00867679	0.00433839	0.00650759	0.021692	0.0130152	0.0238612	0.0151844	0.0195228	0.0130152	0.0238612
DP1_5	0.00867679	-0.0021692	0.00867679	0.0151844	0.0130152	0.0130152	0.00867679	0.0130152	0.010846	0.0303688	0.0260304	0.032538	0.0477223	0.0347072	0.0368764	0.021692	0.0303688	0.0390456	0.032538	0.032538	0.0455531	0.0455531	0.0281996	0.021692	0.0260304	0.0347072	0.0281996	0.021692	0.0281996	0.0433839	0.0281996	0.032538	0.0433839	0.0390456	0.032538	0.0238612	0.0412148	0.0303688	0.0347072	0.021692	0.0238612	0.0151844	0.0390456	0.0281996	0.0412148	0.0390456	0.0433839	0.0368764	0.0303688
L38M_1	0.0281996	0.0195228	0.0195228	0.0260304	0.0238612	0.0173536	0.010846	0.0281996	0.0195228	0.0021692	0.021692	0.010846	0.021692	0.0260304	0.0130152	0.0151844	0.0130152	0.0151844	0.0151844	0.0347072	0.0195228	0.010846	0.010846	0.021692	0.00867679	0.00650759	0.0173536	0.0260304	0.00867679	0.0238612	0.00650759	0.0130152	0.021692	0.0173536	0.0151844	0.0130152	0.010846	0.010846	0.0173536	0.0151844	0.00867679	0.0151844	0.0303688	0.0151844	0.010846	0.0238612	0.0195228	0.0260304	0.021692
L38M_2	0.0303688	0.0195228	0.0130152	0.0151844	0.0260304	0.0130152	0.0173536	0.0260304	0.0195228	0.0021692	0.0151844	0.00867679	0.00867679	0.021692	0.021692	0.0151844	0.0173536	0.0260304	0.0238612	0.021692	0.010846	0.0173536	0.0195228	0.010846	0.0151844	0	0.0260304	0.0281996	0.0130152	0.00867679	0.0130152	0.0195228	0.0130152	0.0173536	0.0151844	0.010846	0.0303688	0.0151844	0.0173536	0.021692	0.010846	0.00867679	0.0195228	0.0173536	0.021692	0.021692	0.0173536	0.0195228	0.0151844
L38M_3	0.0347072	0.0281996	0.00650759	0.0195228	0.010846	0.0151844	0.0238612	0.0151844	0.0195228	0.0173536	0.0173536	0.00867679	0.0195228	0.0281996	0.0195228	0.0195228	0.010846	0.0151844	0.0173536	0.0195228	0.0173536	0.021692	0.021692	0.0195228	0.00433839	0.00650759	0.0130152	0.021692	0.0195228	0.021692	0.0130152	0.0260304	0.0195228	0.0260304	0.010846	0.0173536	0.021692	0.021692	0.0195228	0.0130152	0.0021692	0.0151844	0.0281996	0.021692	0.0260304	0.021692	0.0238612	0.0151844	0.0238612
L38M_4	0.021692	0.0303688	0.0130152	0.032538	0.0195228	0.010846	0.0151844	0.0195228	0.021692	0.00867679	0.0195228	0.00650759	-0.0021692	0.0238612	0.0260304	0.0303688	0.010846	0.0281996	0.032538	0.021692	0.010846	0.021692	0.0238612	0.0130152	0.0021692	0.0195228	0.0238612	0.0130152	0.010846	0.0260304	0.0130152	0.0173536	0.0151844	0.0173536	0.0151844	0.010846	0.00867679	0.0151844	0.0347072	0.00433839	0.0238612	0.010846	0.021692	0.0173536	0.0151844	0.0195228	0.0130152	0.010846	0.0195228
L38M_5	0.0173536	0.0238612	0.0195228	0.021692	0.021692	0.021692	0.0173536	0.0303688	0.0173536	-0.0021692	0.0173536	0.00650759	0.0195228	0.0173536	0.0173536	0.0238612	0.021692	0.0173536	0.021692	0.0260304	0.0130152	0.0173536	0.0151844	0.0173536	0.0173536	0.021692	0.00433839	0.0130152	0.00650759	0.0130152	0.0173536	0.0173536	0.0173536	0.0195228	0.0151844	0.00433839	0.032538	0.0130152	0.0130152	0.00867679	0.0130152	0.0151844	0.010846	0.0173536	0.021692	0.0260304	0.0173536	0.00650759	0.021692
Y39A_1	0.010846	0.00650759	0.0021692	0.00867679	0.010846	-0.0021692	-0.0021692	0.0151844	0.0021692	-0.00433839	0.010846	0.0130152	0.00650759	0.0021692	0.00867679	0.0151844	0.0021692	0.00650759	0.0195228	0.00867679	0.00867679	0.00433839	0.0130152	0.010846	0.0021692	0.00433839	0.010846	0.0130152	0.0173536	0.010846	0.00433839	0.00433839	0.010846	0.00867679	0.00650759	0.00433839	0.010846	0.00650759	0.0195228	0.0130152	0.00867679	0.00867679	0.0151844	0.00433839	0.00867679	0.0151844	0.0173536	0.0130152	0.00650759
Y39A_2	0.021692	0.00650759	0.00867679	0.0173536	0.00867679	0	0.00433839	0.0195228	0.010846	0.00650759	0.00650759	0.00867679	0.00867679	0.0238612	0.00650759	0.0021692	0.0130152	0.010846	0.010846	0.0130152	0.010846	0.00433839	0.010846	0.0151844	0.0021692	-0.00433839	0.00650759	0	0.010846	0.010846	0.00650759	0.0130152	0.00650759	0.00650759	0.0130152	0.00650759	0.00867679	0	0.00433839	0.010846	0	-0.0021692	0.0173536	0.00433839	0.010846	0.0173536	-0.0021692	0.00867679	0.0130152
Y39A_3	0	0.0151844	0.00433839	0.00867679	0.00433839	0.010846	0.0130152	0.0195228	0.00650759	0.010846	0.00650759	0.00650759	-0.0021692	0.010846	0.0021692	0.00867679	0.00433839	0.010846	0.00650759	0.0151844	0.0130152	0.010846	0.010846	0.0130152	0.00650759	-0.0021692	0.00433839	0.00650759	0.0021692	0.0130152	0.00867679	0.00433839	0.0151844	0.00867679	0.0130152	0.00867679	0.00650759	0.0130152	0.0021692	0	0.00650759	0.00867679	0.00867679	0.0021692	0.010846	0.00867679	0.0173536	0.0130152	0.00867679
Y39A_4	0.010846	0.021692	0.0130152	0.0130152	0.0195228	0.0151844	0.0130152	0.0151844	0.00650759	-0.0021692	0.00433839	0.010846	0.0021692	0.0130152	0.021692	0.00433839	0.00433839	0.00650759	0.00433839	0.0021692	0.0151844	0.0130152	0.010846	0.010846	0.00650759	0.00433839	0.00650759	0.00433839	0.0021692	0.010846	0.010846	0.0130152	0.00650759	0.00650759	0.010846	-0.00650759	0.0195228	0.0130152	0.010846	0.0021692	0.0021692	0.00433839	0.00867679	0.0021692	0.00650759	0.010846	0.0130152	0.0151844	0.00867679
Y39A_5	0.0151844	0.0021692	0.00433839	0.010846	0	0	0.00867679	0.0130152	0.00433839	-0.0021692	0.0173536	0.010846	0.00650759	0.0260304	0.010846	0.00867679	0.0130152	0.00867679	0.00867679	0.00867679	-0.0021692	0.00650759	0.0195228	0.00650759	0.00650759	0.00867679	0.0130152	0.0130152	-0.00433839	0.00433839	0.00867679	0.0130152	0.0151844	0.0195228	-0.0021692	0	0.0195228	0.00433839	0.0173536	0.00433839	0	0.00867679	0.010846	0.010846	0.0151844	0.00867679	0.0130152	0.0130152	0.00867679
S42A_1	0.010846	-0.0021692	0.00650759	0.0151844	0.00867679	0.0173536	0.00433839	0.0130152	0.0151844	-0.00650759	0	0.00650759	0.00650759	0.00650759	0.00650759	0.0130152	0.00867679	0	0.0130152	0.0021692	0.0130152	0.00650759	0.0151844	0	0.00433839	0.0021692	-0.0021692	0	0.0021692	0.00650759	0.00867679	0.021692	0.0021692	0.00867679	0.00867679	0.00433839	0.0173536	0.00433839	0.00433839	0.00867679	0.0021692	0.00433839	0.00433839	0.0021692	0.010846	-0.0021692	0	0.0130152	0.0151844
S42A_2	0.00650759	0.0021692	0.0173536	0.0151844	0	0.010846	0.0021692	0.0151844	0.00650759	-0.010846	0.021692	0.0021692	0.010846	0.00867679	0.021692	0.00867679	0.0173536	0.0151844	0.0151844	0.00867679	0.00433839	0.010846	0	0.0173536	0	0	0.0021692	0.00867679	0.0151844	0.0151844	0.00650759	0.00433839	0.0130152	0.00650759	0.010846	0.0021692	0.010846	0.00650759	0.00433839	0.00433839	0	0.00433839	0.00433839	-0.0021692	0.0173536	0.00867679	0.010846	0.00867679	0.00433839
S42A_3	0.0021692	0.00433839	-0.00433839	0.0195228	0.0130152	0.0151844	0.0021692	0.010846	0.00867679	0	0.00650759	0.00650759	0.0195228	0.0021692	0.00867679	0.00867679	0.00650759	0.00867679	0.0151844	0.0021692	0	0.00650759	0.010846	0.0021692	0	0.00650759	0.00650759	0.00650759	0.0021692	0.0021692	0.0021692	0.00433839	0.010846	0.00650759	0.00433839	0.00433839	0.021692	-0.0021692	0.00867679	0.0021692	0.0021692	0.0021692	0.0238612	0.00433839	0	0.00867679	0	0.00867679	0.00867679
S42A_4	0.0173536	0.010846	0.00433839	0.0173536	0.00867679	0.0151844	-0.0021692	0.0130152	0.010846	0.00867679	0.00867679	0.0130152	0.010846	0.0151844	0.00433839	0.00650759	0.010846	0.0173536	0.0151844	0.0173536	0.0021692	0.010846	0.0151844	0.00433839	0.00433839	0.0151844	0.00650759	0.00867679	0	0.00867679	0.0130152	0.0195228	0.00433839	0.0130152	0.0173536	-0.0021692	0.0151844	0.00650759	0.0151844	0.00433839	-0.0021692	0.010846	0.00433839	0.00867679	0.00650759	-0.0021692	0.021692	0.00433839	0.00650759
S42A_5	0.0173536	0.00650759	0	0.0151844	0.010846	0.00433839	0.00433839	0.00867679	0.00650759	-0.0021692	0.00867679	0	0.0021692	0.00867679	0.0130152	0.00433839	-0.00433839	0.00650759	0.00867679	0.0195228	0	0.00867679	0.00650759	0.010846	-0.0021692	0	0	0.010846	0.00650759	0.00867679	0.0021692	0.00867679	0.00867679	0.0130152	0.00433839	0.00433839	0.0021692	0.00867679	0.00433839	0.00867679	0.00650759	0.0021692	0.00650759	0.00433839	0.0021692	0.00650759	0.010846	0.010846	0.010846
[truncated: 951 more columns]

## Sheet: Fig8
Number of aggregates																				Body Bends
Day	0	0	0	0	0	0	5	5	5	5	5	5	10	10	10	10	10				N2			aSyn WT			aSyn L38M			aSyn Y39A			aSyn S42A			ySyn WT
	aSyn WT	a L38M	aY39A	a S42A	y WT	y M38I	aSyn WT	a L38M	aY39A	a S42A	y WT	y M38I	aSyn WT	a L38M	aY39A	a S42A	y WT				average	STABW	#	average	STABW	#	average	STABW	#	average	STABW	#	average	STABW	#	average	STABW	#
1	0	2	0	3	0	0	5	5	5	1	4	0	26	3	12	9	0			D0	1.104	0.284941	6	1.01947	0.166085	15	0.8432	0.444162	5	0.889286	0.330929	21	0.804364	0.254721	11	1.28943	0.233727	7
2	0	3	0	2	1	0	15	16	4	6	0	2	30	24	2	4	2				0.999267	0.246623	15	0.845	0.31453	18	0.7885	0.175096	10	1.1373	0.229942		1.0705	0.62365	5	1.04385	0.34907	20
3	2	2	2	0	0	0	19	8	7	9	2	0	21	10	3	3	2				0.790667	0.213308	3	0.921529	0.208522	17	0.857857	0.100182	7	0.874429	0.253735	14	0.8007	0.241067	10	1.00978	0.187097	9
4	0	5	0	5	0	0	21	9	1	4	3	0	13	10	1	2	1				0.964644	0.15951	24	0.928665	0.087452	50	0.829852	0.0365544	22	0.967005	0.147667	35	0.891855	0.154722	26	1.11435	0.152575	36
5	3	0	1	1	0	0	24	7	7	16	2	0	23	3	8	1	3
6	1	0	0	3	0	0	8	12	10	7	0	0	44		3	5	0			D5	1.01018	0.13819	11	0.525176	0.1565	15	0.853071	0.21541	14	0.757	0.292717	25	0.662125	0.473958	24	0.876313	0.194615	16
7	0	2	0	2	0	1	21	4	11	14	0	1	25	7	1	13	0				0.948538	0.206662	13	0.659923	0.301979	10	0.902933	0.200617	16	0.8133	0.221682	10	0.8982	0.313982	15	0.966462	0.284887	26
8	2	4	1	2	0	0	10	15	15	10	1	0	13	3	3	7	0				0.892545	0.190712	12	0.6398	0.0949559	9	0.97	0.287409	15	0.6434	0.181213	5	0.960571	0.154565	7	1.13117	0.153336	12
9	2	0	0	0	0	0	7	0	3	14	0	0	23	6	11	5	0				0.950422	0.0588408	36	0.6083	0.0726867	34	0.908668	0.0586749	45	0.7379	0.0865454	40	0.840299	0.157423	46	0.991314	0.129232	54
10	0	2	0	0	0	0	20	3	9	11	0	0	11	10	19	17	1
11	0	2	2	2	2	1		2			0	1	14	7	3	2				D10	0.891182	0.25845	11	0.552385	0.106176	13	0.997625	0.124106	16	0.772371	0.218071	35	0.8125	0.33034	8	1.18657	0.28084	23
12	1		3			0						0	17		1	4					0.8554	0.164918	10	0.5877	0.211973	10	0.906818	0.308726	10	0.993167	0.277804	12	1.12795	0.231496	20	0.822667	0.188742	21
13	0		0			0									0	13					0.953889	0.104856	9	0.411727	0.274991	22	0.91075	0.244888	12	0.724375	0.116385	8	0.821	0.30936	12	1.09793	0.24573	14
14						0									13						0.900157	0.0498541	30	0.517271	0.0930932	45	0.938398	0.05133	38	0.829971	0.143355	55	0.920482	0.17972	40	1.03572	0.189758	58
Average	0.846154	2	0.692308	1.81818	0.272727	0.142857	15	7.36364	7.2	9.2	1.09091	0.333333	21.6667	8.3	5.71429	6.53846	0.9
St div	1.02628	1.53741	0.991085	1.46587	0.616575	0.349927	6.57267	5.01403	3.96989	4.53431	1.3787	0.62361	8.88194	5.9	5.63698	4.81369	1.04403

## Sheet: Fig7
Time [h]					Time h
	aWT 7.5					y WT 7.5						yM38L 7.5						yA42S 7.5						yM38L/A42S 7.5
0	2	3	-2	3	0	-1	-2	-5	-4	-2	-3	-3	-3	0	-1	-3	-4	4	-4	0	0	2	-3	-7	-11	-9	-10	-13	-13
0.11	0	0	1	-2	0.11	-2	1	-1	2	-3	-2	-1	-1	1	-1	-1	1	1	-2	-1	-1	0	-1	-16	-14	-15	-10	-12	-12
0.22	0	2	0	4	0.22	0	-2	-1	-4	-3	-4	-2	-3	-2	1	0	-6	2	-2	-2	-4	-2	-6	-17	-12	-16	-11	-13	-11
0.33	-2	-1	1	3	0.33	0	-4	-4	-2	-5	-4	-3	-3	-5	-3	-3	-2	-1	-4	1	1	-6	-4	-16	-15	-17	-14	-15	-12
0.44	-2	1	1	-3	0.43	-2	0	-1	-1	-2	0	-1	-1	2	-1	0	2	1	2	0	2	-2	-1	-17	-14	-17	-14	-16	-14
0.55	4	0	1	0	0.54	-3	-3	1	2	-1	-1	3	-1	-5	-2	-3	-1	-3	-4	-1	-2	-1	-3	-20	-19	-22	-18	-20	-18
0.66	2	2	3	7	0.65	0	-4	-3	-1	2	-4	2	-2	0	1	-2	0	-2	0	-3	2	-3	-2	-15	-16	-18	-18	-14	-17
0.77	-3	0	2	0	0.76	-3	-6	-2	-1	-3	-3	-6	6	0	-2	2	-4	1	-4	-5	1	-2	-5	-21	-19	-17	-16	-15	-17
0.88	-2	2	3	3	0.87	-1	-4	-5	-5	-6	-6	0	-3	-3	-2	-4	-7	-1	-5	-2	-5	-2	-5	-21	-18	-16	-16	-18	-16
0.99	3	-1	2	10	0.98	-4	-5	1	-4	-2	2	-2	-1	-3	-2	-2	-5	-3	-3	-5	3	-3	-3	-17	-17	-22	-18	-18	-17
1.1	-5	-1	-3	-1	1.09	7	8	-2	-2	-1	0	0	-2	0	0	2	-1	0	-3	6	0	0	-2	-19	-17	-11	-8	-15	-16
1.21	1	-1	2	0	1.19	-4	-1	2	-1	-3	-2	0	-1	-3	-2	0	-5	-1	1	-4	-2	-1	-4	-15	-19	-13	-16	-16	-15
1.32	-1	-4	0	-4	1.3	-3	0	-1	-1	-1	-2	-2	-4	-3	3	-1	-2	-4	0	0	0	0	-5	-18	-17	-20	-16	-16	-18
1.43	-1	1	2	-1	1.41	4	0	-3	2	-2	-2	-3	0	-2	-3	-2	-2	-2	-1	1	0	-1	-1	-17	-19	-13	-13	-13	-18
1.54	-4	-4	-2	-1	1.52	-2	-4	1	-3	-1	2	-1	0	0	-1	3	-1	-2	0	0	-1	-2	2	-14	-15	-14	-13	-15	-14
1.65	1	1	1	5	1.63	1	-3	-2	1	1	-2	0	-1	-2	2	-1	1	1	0	-3	-1	-1	-1	-15	-19	-17	-17	-17	-20
1.76	1	3	1	3	1.74	1	4	-1	0	-3	-3	1	-3	-1	-1	1	-2	0	-2	-3	-2	-2	-3	-11	-13	-13	-10	-11	-13
1.87	-2	-3	-2	1	1.85	-2	-1	-3	-1	-2	-2	1	-1	0	-2	1	2	0	-2	-3	-4	-3	-2	-16	-15	-13	-13	-15	-17
1.99	-1	2	-4	1	1.96	0	0	2	-3	-2	-2	-4	1	-3	-1	-4	-3	-3	-1	-5	-4	-1	0	-13	-17	-16	-16	-15	-14
2.1	3	0	2	-2	2.06	-5	-5	0	0	0	-2	-2	-3	0	-3	-1	1	-2	-2	-4	-1	-4	0	-18	-12	-15	-9	-15	-10
2.21	-1	4	1	0	2.17	-2	-4	-4	-3	2	-3	-3	2	-4	-4	-4	-4	0	0	-1	-1	-3	-1	-14	-14	-12	-13	-14	-10
2.32	1	-2	-1	-2	2.28	-1	-2	-2	-1	-1	1	-4	3	0	-1	1	-1	-2	2	-4	-1	-2	0	-17	-17	-16	-17	-19	-13
2.43	-2	1	0	4	2.39	-4	-4	-4	-1	-2	-3	-2	-3	-2	-2	-1	0	-5	-2	-1	-1	-2	-2	-15	-15	-18	-15	-14	-18
2.54	-1	1	-1	0	2.5	1	2	-3	-2	-2	-3	-1	3	-1	-3	6	4	-1	-3	-1	-2	-5	1	-16	-17	-14	-13	-12	-14
2.65	-1	-3	0	-2	2.61	-2	1	-1	-5	1	-2	-1	1	2	-2	0	-1	2	-1	-2	0	-1	-2	-18	-18	-17	-18	-20	-17
2.76	-2	-2	2	1	2.72	-1	1	-2	-3	-1	0	1	-1	-2	-1	2	-2	2	-1	1	6	-2	-1	-18	-18	-16	-17	-15	-16
2.87	-1	-3	1	-1	2.82	-1	-2	-2	3	2	1	-1	-2	3	1	-4	-2	1	1	-5	3	2	-2	-13	-14	-15	-12	-15	-15
2.98	-2	1	-2	-1	2.93	0	-2	3	0	-2	0	0	1	-3	-2	0	-4	0	-1	-6	-2	0	-2	-16	-13	-12	-14	-15	-14
3.09	-2	0	0	-2	3.04	-5	-5	-1	-4	-4	-2	-5	-3	-3	-2	-3	-3	-4	-2	2	-4	-3	-1	-19	-13	-17	-15	-17	-20
3.2	0	2	2	0	3.15	-1	-1	1	-2	-1	3	1	-1	-2	-3	-1	-2	1	-2	-3	-1	-1	-5	-14	-14	-16	-12	-15	-11
3.31	0	-1	-3	0	3.26	-2	-2	-2	3	-4	-3	1	-1	3	3	-4	-2	-2	-2	-4	-3	-1	3	-15	-13	-15	-16	-14	-14
3.42	1	-2	-2	-3	3.37	-1	-1	-3	-2	-3	-3	1	-3	-3	-1	-3	-2	-1	-2	-4	0	-2	-2	-13	-15	-14	-15	-17	-15
3.53	2	-1	-1	-2	3.48	-2	-4	2	1	-1	-2	0	2	-1	0	-1	-1	0	1	-4	10	2	-2	-9	-11	-16	-11	-14	-14
3.64	-3	5	-1	2	3.58	0	0	0	-3	3	-1	-2	2	1	-2	-1	1	-1	1	0	0	3	1	-11	-13	-11	-9	-13	-12
3.75	2	-1	1	2	3.69	1	4	1	-1	1	-3	-3	1	-2	-3	-2	1	1	-3	-3	-2	-4	2	-13	-12	-14	-13	-11	-10
3.86	1	-1	-1	-5	3.8	-3	4	3	-1	-2	0	3	2	2	-1	0	-2	0	-2	3	2	0	-1	-16	-15	-15	-13	-17	-15
3.97	1	1	1	-1	3.91	0	-2	1	0	-1	-1	-3	0	1	-1	-1	1	1	-4	-3	-2	-1	0	-9	-14	-14	-11	-15	-7
4.08	0	2	2	2	4.02	-1	-2	2	-3	-1	1	0	2	1	-2	-1	-1	-1	-2	-2	-3	-5	-3	-15	-18	-13	-8	-13	-13
4.19	0	2	-2	-1	4.13	4	-1	-3	1	-2	-4	-5	-1	-4	0	-1	-4	-4	2	0	0	0	-3	-16	-14	-16	-12	-17	-13
4.3	1	-3	1	3	4.24	-3	-4	-1	-3	0	0	-2	-1	-3	1	-4	-3	-3	-1	-1	-2	-2	0	-17	-15	-16	-13	-16	-13
4.41	-1	1	-3	3	4.34	0	-2	0	2	-3	-2	-3	-1	-3	1	-1	-2	5	-1	1	-3	-1	-2	-13	-13	-16	-12	-18	-16
4.52	2	0	-1	2	4.45	-2	-1	-1	-1	1	-2	-2	-1	-1	0	-1	-1	-1	-1	0	-1	0	-2	-13	-19	-17	-11	-12	-15
4.63	-1	-2	-1	1	4.56	-2	-5	-2	-2	-1	-3	-2	0	-2	-3	-2	-4	-2	0	0	-1	-2	-1	-15	-14	-15	-15	-16	-12
4.74	-2	3	-1	-3	4.67	-2	-6	-1	-3	-6	1	-4	2	-5	-4	-1	-4	-4	-3	-5	-1	-1	-1	-12	-13	-11	-11	-13	-10
4.85	3	1	1	0	4.78	1	2	-1	-3	1	-3	1	-1	-4	-1	-1	-4	1	-1	1	2	-2	1	-16	-16	-12	-13	-13	-14
4.96	0	2	-2	-1	4.89	-3	-3	-2	-2	-1	-5	-3	-5	-3	-4	-3	-1	0	6	-2	-4	-4	-5	-17	-16	-8	-17	-16	-16
5.07	1	-1	-1	1	5	-3	-2	-1	-2	-5	-2	-3	-2	0	-1	-3	-1	0	-1	-2	-1	-1	-2	-17	-16	-18	-16	-17	-17
5.18	-3	0	-1	-2	5.1	-1	-1	-1	0	-1	-1	-1	1	-2	-4	1	-2	-1	2	0	0	-1	0	-16	-15	-14	-14	-17	-14
5.29	-1	2	-3	-1	5.21	-2	-3	3	0	-1	-2	0	-4	2	-4	1	-2	-4	2	2	-2	-1	-4	-15	-15	-15	-13	-13	-13
5.4	-1	0	0	-1	5.32	-3	-1	0	3	-2	0	-3	2	3	0	0	-1	1	-3	1	2	1	-1	-14	-13	-15	-15	-13	-16
5.51	-2	2	0	0	5.43	2	0	6	1	2	1	-1	1	1	0	3	2	0	0	1	4	0	2	-16	-15	-10	-15	-17	-16
5.62	1	1	1	-1	5.54	-4	-3	-1	-1	-2	-2	-5	-3	-1	-2	-1	0	-4	1	1	-1	1	-3	-16	-15	-14	-16	-16	-16
5.73	1	2	0	1	5.65	-2	1	-2	1	-3	-2	2	3	-2	-2	-1	-2	-4	-5	-2	-2	1	-1	-12	-12	-12	-10	-14	-17
5.84	-1	1	1	-1	5.76	3	-2	1	-1	-3	-2	6	-1	1	-1	2	-1	-2	1	-1	-3	2	2	-13	-14	-11	-10	-13	-9
5.96	-1	-1	1	-1	5.87	-1	-2	-1	-2	-2	-3	-2	-1	-4	-3	-4	0	1	-3	-3	-2	-2	-3	-17	-17	-15	-15	-15	-14
6.07	6	-1	-1	1	5.97	-4	-2	1	-2	-1	-3	-4	-1	-1	-1	-1	0	3	-3	-2	-2	-2	-2	-15	-16	-14	-13	-14	-13
6.18	-2	-2	1	-1	6.08	6	-1	-1	-1	-4	-4	-4	-4	-3	-2	1	0	-2	-1	-1	2	-2	-3	-16	-14	-17	-15	-11	-14
6.29	1	1	-2	-2	6.19	-3	-1	0	1	3	-2	-2	3	1	-1	-3	-1	-1	-1	0	-3	-4	-3	-13	-13	-16	-12	-15	-11
6.4	2	2	2	0	6.3	0	-1	3	-2	0	-2	-1	3	1	-3	-3	0	0	3	1	1	-1	1	-16	-15	-15	-15	-15	-15
6.51	-4	3	-2	-2	6.41	-3	-5	-6	-7	-1	-5	-6	-3	-1	-3	-4	-2	-6	-3	-5	-2	-1	-5	-16	-13	-15	-14	-13	-17
6.62	-1	-3	1	-2	6.52	1	-3	-1	-2	-3	3	-3	-3	-4	-1	-4	-4	1	-4	-2	-5	-1	3	-14	-13	-13	-14	-14	-10
6.73	3	2	-1	-2	6.63	-2	-4	0	-4	-3	-2	-2	-4	-3	1	-1	-3	-1	-3	1	-2	-2	-4	-13	-15	-14	-14	-11	-8
6.84	-3	1	1	3	6.73	-3	0	3	-2	0	0	-1	0	2	2	-3	1	-2	1	0	0	-4	1	-17	-15	-17	-19	-15	-14
6.95	0	0	0	-1	6.84	-4	-3	-1	-5	-2	-5	0	-2	1	-1	-1	-2	2	-2	1	2	-2	-2	-12	-13	-13	-11	-10	-12
7.06	-4	2	2	1	6.95	-2	-1	-6	-3	-2	-2	0	2	0	-2	-3	-2	-1	-3	-4	0	1	-2	-15	-16	-18	-9	-15	-13
7.17	2	2	1	2	7.06	-3	-4	3	2	0	-1	0	1	0	0	-3	1	7	-1	-2	-3	-1	3	-13	-13	-11	-10	-12	-12
7.28	1	-1	2	-1	7.17	0	0	-3	-4	-2	-1	-3	-4	-7	-4	-5	-5	3	-1	-1	-5	-5	-3	-16	-15	-15	-16	-15	-15
7.39	4	0	2	0	7.28	-4	-2	-1	-6	1	1	-6	-1	-3	-1	-3	-2	-1	-3	-5	-1	-3	-3	-19	-20	-19	-17	-15	-14
7.5	0	2	4	0	7.39	-1	-2	-2	-4	1	-2	2	0	-4	-2	-3	-3	-3	-3	-1	-3	-2	0	-15	-15	-15	-14	-14	-16
7.61	2	5	-5	-3	7.49	-2	2	-2	-1	1	-1	-3	-4	-3	1	-4	-5	-3	-5	4	-3	-1	-2	-14	-10	-11	-14	-14	-14
7.72	3	2	2	3	7.6	3	-1	-1	4	2	-3	-1	-3	2	-4	2	-2	-3	1	-2	-1	-1	-1	-11	-15	-13	-13	-14	-15
7.83	-2	-2	0	-3	7.71	-4	-4	-3	-1	0	-1	-4	-1	-3	-4	-3	-4	-1	-3	-1	-3	-3	-4	-11	-12	-15	-11	-10	-13
7.94	0	-1	-2	0	7.82	-1	-1	1	-1	-2	2	5	0	1	-1	-1	3	2	1	-1	-3	0	2	-17	-10	-17	-14	-15	-13
8.05	-1	4	2	1	7.93	-2	1	-2	-2	-3	3	2	1	-1	2	-1	-1	-2	0	-2	1	1	0	-17	-13	-15	-12	-13	-12
8.16	3	1	-1	0	8.04	-3	-4	-2	-1	-1	-2	1	-2	3	2	-3	-3	-1	1	3	3	-1	1	-11	-11	-15	-15	-14	-13
8.27	-1	4	-1	2	8.15	-1	-2	0	-3	1	0	-4	-3	0	-1	1	-3	0	-1	-3	-2	-3	-3	-15	-14	-13	-17	-17	-17
8.38	1	-1	-3	-1	8.25	0	-1	0	1	-3	-2	-1	-5	-3	-3	-2	1	0	-3	-1	-4	1	-3	-12	-12	-14	-10	-13	-12
8.49	3	1	1	-1	8.36	-3	-2	2	-1	-2	1	-4	-3	-2	-3	-3	-2	-2	-3	-5	-2	-1	-2	-19	-17	-16	-12	-17	-14
8.6	4	2	2	1	8.47	1	-2	1	-2	2	1	-3	2	1	-1	0	-1	-1	0	-1	11	-4	1	-13	-13	-12	-12	-13	-14
8.71	8	-3	-3	-1	8.58	-2	0	-1	-2	-2	-2	-2	1	1	-3	0	0	3	-3	2	-4	-3	-1	-13	-16	-17	-17	-13	-13
8.82	-1	2	-2	0	8.69	0	2	1	-2	1	0	-3	0	3	-1	0	1	-1	-1	-3	-2	-1	3	-18	-18	-14	-16	-17	-16
8.93	-1	-1	-2	-1	8.8	-1	-2	-1	1	1	-2	3	-1	2	2	-3	-4	-2	-2	-2	-1	-3	2	-14	-15	-14	-9	-13	-15
9.04	-3	-2	1	0	8.91	0	0	2	7	0	2	0	1	-4	-4	-2	0	-1	-4	-1	-1	-2	-1	-11	-11	-15	-8	-9	-13
9.15	-3	-1	-5	0	9.01	0	0	-1	2	3	-2	-1	-3	-2	-2	-2	0	-3	-2	-2	0	-3	0	-14	-12	-14	-11	-8	-12
9.26	0	-2	2	0	9.12	-2	-2	-2	2	0	0	-2	-2	0	1	-1	-1	-2	-2	0	-1	0	1	-16	-13	-17	-10	-11	-11
9.37	1	2	-2	-4	9.23	-1	0	-1	11	0	0	-3	1	3	-1	-2	2	-2	1	3	0	-1	-1	-16	-15	-17	-11	-13	-17
9.48	0	0	-1	1	9.34	-4	1	-1	-2	-2	0	5	2	-1	-3	1	1	0	0	0	2	-2	0	-18	-18	-16	-16	-16	-17
9.59	3	0	0	1	9.45	2	3	0	0	-1	1	3	1	-1	2	1	2	0	1	-1	2	0	3	-12	-14	-16	-14	-15	-13
9.7	2	-2	-1	2	9.56	-4	-1	-2	-2	-4	-2	0	-3	4	-1	0	-3	-2	-4	-2	-3	1	-3	-12	-12	-14	-12	-14	-12
9.81	3	2	-5	2	9.67	0	-1	1	0	-1	-2	-1	2	0	1	-1	-2	-1	1	1	-1	3	-1	-15	-16	-13	-12	-16	-12
9.93	-4	-1	0	1	9.78	-3	-3	-4	-4	-5	-3	-2	-1	1	-1	0	-1	-3	-2	-1	-4	-3	-1	-15	-15	-12	-11	-10	-11
10.04	-3	-4	-4	-1	9.88	-4	-4	-5	-2	-2	-4	-3	-3	-1	-4	-4	-4	-5	-6	-4	-4	-5	-2	-18	-14	-15	-16	-11	-12
10.15	-2	-4	0	-2	9.99	-2	-3	0	-2	-4	0	-2	-3	-2	-1	-1	-3	-4	4	-2	-2	-1	-2	-16	-17	-13	-15	-14	-14
10.26	5	1	1	1	10.1	-1	-1	1	1	0	1	1	-1	1	-1	-1	-1	1	-1	-2	-2	0	-1	-11	-12	-15	-10	-10	-10
10.37	-1	2	-2	0	10.21	-3	-3	-4	-4	-2	-3	-4	-4	-3	2	0	-3	1	-1	-2	1	-4	-5	-17	-18	-19	-12	-16	-12
10.48	-3	-1	2	1	10.32	-1	-4	-1	-4	-4	-3	-1	-4	-3	-3	-1	-1	0	-3	-2	-1	-5	-3	-14	-16	-15	-15	-19	-15
10.59	8	-2	1	-2	10.43	-4	-1	-3	2	-3	-1	-1	5	2	-2	-2	-2	-3	-2	-1	-2	-3	0	-15	-11	-14	-13	-12	-10
10.7	1	-1	-1	0	10.54	-4	-4	1	0	-2	1	-2	-1	-3	-1	0	0	-2	-1	-2	-3	2	0	-17	-14	-14	-15	-19	-14
10.81	0	-3	8	1	10.64	-3	-5	-5	0	-3	-3	0	-3	-3	-6	-3	-6	-7	-3	-2	-4	-4	-5	-15	-16	-13	-13	-17	-12
10.92	1	-1	-2	-1	10.75	-3	1	-2	1	-2	-2	-1	0	-4	-3	-4	-3	-1	-2	5	-5	6	0	-14	-15	-16	-11	-12	-11
11.03	-2	4	-2	1	10.86	2	-1	1	-2	2	1	3	6	-1	2	5	-1	1	1	3	0	-3	-3	-11	-15	-13	-13	-12	-14
11.14	-1	-1	-3	-3	10.97	-5	-4	-3	-3	1	-2	-3	-4	-4	-3	-2	-3	0	-4	0	-1	1	5	-16	-17	-15	-12	-13	-13
11.25	1	2	3	-1	11.08	-2	-3	-5	-3	3	2	0	-1	1	0	-1	1	-1	-3	-1	-3	-1	-1	-12	-14	-14	-14	-12	-13
11.36	-1	-2	0	0	11.19	1	-3	-2	-2	-2	1	1	2	2	-3	-2	2	-1	-2	1	1	1	-2	-15	-13	-15	-16	-11	-15
11.47	4	1	0	1	11.3	-2	1	-1	3	2	1	1	-3	-1	-2	0	-3	1	-1	3	1	1	1	-16	-18	-18	-18	-11	-14
11.58	-5	2	-4	-1	11.4	0	-4	1	7	-2	1	-1	0	-1	-2	-2	-4	0	0	0	-2	-3	-1	-15	-16	-13	-14	-11	-13
11.69	3	3	-2	-1	11.51	-4	-5	-1	-2	-3	-4	-2	-3	-1	-1	-4	-1	-1	-2	-7	5	-3	5	-13	-12	-15	-12	-12	-12
11.8	0	-2	-1	-2	11.62	-2	2	0	2	-3	-3	-4	-1	-2	6	-1	-2	-2	-1	0	-2	-4	-4	-10	-13	-11	-11	-11	-9
11.91	1	0	-2	1	11.73	-3	-2	-3	4	-2	0	-2	1	-3	-4	-2	1	-3	2	-1	4	-1	-1	-15	-17	-16	-18	-16	-15
12.02	-1	-1	2	1	11.84	0	-4	0	-2	0	0	1	-3	2	0	-4	-2	-1	0	0	-2	-4	-2	-11	-13	-12	-12	-11	-12
12.13	1	1	2	0	11.95	-2	-3	-2	-5	-6	-1	-3	-5	-4	-1	-6	-2	-2	-3	0	-5	-3	-5	-8	-15	-11	-13	-13	-11
12.24	-1	3	-1	1	12.06	-3	-1	0	2	-2	-3	-3	0	-1	-1	0	-2	0	0	-4	0	0	1	-16	-16	-20	-17	-15	-15
12.35	2	4	3	2	12.16	0	4	3	1	1	3	0	-1	-1	-3	1	1	-1	3	0	-1	0	5	-16	-16	-12	-14	-13	-18
12.46	-1	-1	-3	3	12.27	-1	-3	-2	-3	-3	-2	4	3	-4	-4	-4	1	-4	-4	6	1	0	-2	-16	-16	-16	-14	-16	-15
12.57	-4	-2	-5	-4	12.38	-3	0	-3	-3	-1	-5	-5	-5	-4	-1	-5	-4	-1	1	1	-3	-1	-2	-20	-15	-17	-15	-17	-15
12.68	-2	-3	-2	-3	12.49	4	0	-2	-4	3	-2	-2	-1	-2	-1	-1	-5	-4	-3	-1	0	0	0	-13	-16	-15	-12	-14	-15
12.79	-2	1	1	0	12.6	1	-2	-1	3	3	-1	-1	-2	-4	-1	5	-2	-3	-1	-2	-2	-3	-3	-15	-17	-15	-13	-13	-15
12.9	-4	2	1	1	12.71	-4	1	-2	-4	-4	-2	-4	-5	-4	-3	-2	2	-5	-2	-2	-5	-1	-7	-13	-12	-13	-13	-17	-12
13.01	-1	0	-4	-4	12.82	-1	-1	-2	-4	-1	-3	0	-2	-3	-3	-2	-3	5	-1	-3	-6	-3	0	-15	-16	-17	-19	-15	-13
13.12	-1	-5	1	-2	12.92	0	-3	-1	-2	1	0	0	-1	1	5	-3	0	2	-1	-3	0	1	1	-12	-12	-13	-15	-12	-13
13.23	1	6	2	1	13.03	-1	-2	-1	-1	4	-2	-2	-2	-4	0	-3	-2	-4	3	-1	-1	0	0	-14	-13	-14	-9	-15	-14
13.34	1	0	0	-2	13.14	2	3	-1	-2	-3	-2	-3	-2	-3	1	-4	-2	-1	-3	-3	-1	-2	-3	-18	-17	-12	-13	-16	-10
13.45	-1	-2	-2	-1	13.25	-1	-3	-5	-2	-3	-1	-3	0	-2	-2	2	-3	-4	1	1	-2	-3	-2	-14	-18	-17	-14	-15	-15
13.56	3	-3	3	3	13.36	-3	-4	0	1	-1	0	2	0	-1	-1	-3	-3	-1	1	-3	-1	1	2	-13	-13	-16	-12	-13	-11
13.67	2	1	-2	-2	13.47	-2	-2	-7	0	3	-3	-4	-6	-3	-3	-4	-2	-5	-1	-3	-3	-4	-3	-17	-15	-16	-18	-18	-16
13.78	0	1	-3	-1	13.58	-2	-3	2	1	-2	1	2	3	1	-1	-1	-2	2	1	4	-4	0	1	-14	-14	-16	-10	-14	-15
13.89	-3	1	-4	-2	13.69	-2	-4	0	-2	-2	1	-1	1	-1	-1	-2	0	-1	2	1	-1	-1	4	-17	-14	-15	-11	-11	-14
14.01	0	0	0	0	13.79	-2	-4	-1	-5	-1	-1	-2	1	-1	4	1	-4	1	-1	-1	1	2	-1	-14	-14	-17	-13	-15	-14
14.12	1	1	-1	-4	13.9	-2	0	-2	-2	-5	-4	-2	-1	-4	1	-3	-2	-5	0	0	-2	0	0	-12	-11	-14	-13	-13	-16
14.23	-2	2	1	0	14.01	-2	0	0	-1	-2	-3	0	-2	-2	1	0	-1	0	-2	-4	-2	-3	1	-19	-13	-15	-15	-14	-13
14.34	1	3	3	-4	14.12	0	0	2	1	-3	0	0	-4	0	-2	2	-1	-1	1	-1	-3	0	-1	-15	-13	-14	-16	-14	-17
14.45	3	0	-1	0	14.23	-2	-1	-2	-4	-3	-2	-1	-3	-3	-4	0	0	1	2	1	1	3	-2	-11	-14	-12	-11	-10	-12
14.56	-1	1	0	-1	14.34	-1	0	-1	-3	1	-2	-1	-3	0	-1	1	1	-2	-1	-3	-3	0	0	-15	-16	-15	-15	-16	-11
14.67	-2	2	3	0	14.45	-3	-2	-2	2	-4	-5	-1	-1	-4	-3	-5	-2	0	-4	-4	-2	-3	-2	-18	-17	-17	-14	-13	-15
14.78	-2	-2	-4	-3	14.55	-2	-5	-3	0	-2	-3	-2	-5	1	4	-2	-4	3	1	-2	1	0	-1	-17	-16	-15	-14	-15	-18
14.89	1	-2	1	-2	14.66	-4	-2	0	2	-3	-3	-1	0	-2	-1	0	-2	-2	0	-4	-2	0	1	-15	-14	-17	-14	-17	-16
15	4	2	1	0	14.77	-2	-1	-3	-3	-3	1	-5	-3	-2	4	1	-1	-2	-3	-1	-4	-3	2	-19	-17	-17	-15	-14	-17
15.11	3	0	-1	3	14.88	0	1	0	-3	2	-1	-3	1	-1	-1	0	-1	-2	-2	0	-3	-2	-2	-13	-11	-14	-13	-11	-12
15.22	1	-1	1	-3	14.99	1	-1	2	-2	2	0	0	0	-3	-2	-2	0	1	-4	-2	-1	-2	-1	-14	-13	-12	-10	-9	-9
15.33	6	1	2	2	15.1	0	-2	1	0	-4	-2	-2	2	2	1	-3	-5	0	1	2	0	0	2	-15	-15	-14	-14	-15	-14
15.44	4	-2	2	1	15.21	-5	-4	-3	-2	1	-6	-5	-4	-2	-4	-3	-4	-2	-3	-2	0	-1	-4	-14	-19	-18	-17	-15	-12
15.55	-1	-5	-3	2	15.31	1	-2	1	-3	-4	2	-1	-2	-4	1	-2	-2	1	2	1	-2	-1	1	-12	-17	-17	-17	-13	-16
15.66	1	1	0	-2	15.42	-1	-2	-2	-6	-2	-6	-1	-2	-2	-5	1	-2	-3	3	-2	-3	4	1	-15	-17	-19	-17	-18	-17
15.77	1	-2	-1	-2	15.53	0	-2	-3	-3	0	-4	-2	0	-1	-1	2	1	-3	-4	-2	-2	-4	-3	-12	-14	-13	-12	-15	-11
15.88	1	2	-4	2	15.64	-2	-2	-1	2	-6	-2	-4	-2	-2	-3	-3	0	-2	3	-2	4	-3	-2	-17	-17	-17	-12	-11	-15
15.99	1	-5	-2	2	15.75	1	-1	3	0	4	-1	0	-1	-2	0	0	1	0	4	-2	2	-2	0	-10	-11	-10	-8	-6	-9
16.1	5	1	-2	-5	15.86	0	-1	2	-3	0	-1	0	-2	-1	-2	-2	1	1	-1	-1	-1	-2	-4	-12	-10	-12	-12	-12	-12
16.21	1	1	-1	-3	15.97	0	0	1	2	3	1	2	-1	1	0	-1	0	-2	0	4	1	0	0	-17	-16	-13	-14	-14	-16
16.32	4	-2	-1	2	16.07	-1	-1	-1	-3	0	-3	-1	-2	-1	1	-2	1	0	0	2	1	1	-2	-14	-12	-14	-12	-13	-11
16.43	4	2	0	0	16.18	0	0	0	-5	-1	-2	-3	-2	3	-2	-2	-5	-2	-2	0	-4	-1	-4	-14	-14	-14	-14	-13	-15
16.54	0	-1	-1	-2	16.29	0	-1	-1	-1	0	2	-4	3	0	-1	4	-1	4	0	3	0	-1	1	-17	-15	-12	-11	-14	-10
16.65	2	-5	1	-6	16.4	-3	1	0	-4	0	0	0	-3	-2	0	-4	-4	-2	1	0	0	-4	-4	-12	-12	-12	-16	-10	-13
16.76	4	-3	-1	-3	16.51	2	-3	2	4	-1	-1	1	2	1	-1	2	1	-1	4	1	1	1	2	-17	-11	-13	-13	-14	-13
16.87	4	-3	-4	-2	16.62	-1	-3	-3	0	-6	0	3	-3	-2	0	-1	1	-1	0	3	-1	-2	-2	-16	-15	-16	-14	-14	-11
16.98	4	-3	-2	-4	16.73	-1	-3	-1	-1	-2	-3	-3	-3	-2	-3	-2	-2	-1	0	1	-1	8	2	-20	-14	-18	-18	-14	-17
17.09	3	-3	-4	-3	16.83	0	-2	-2	2	0	-3	0	0	0	-1	-5	-1	-2	2	-3	-2	0	2	-16	-16	-19	-13	-17	-13
17.2	11	3	2	2	16.94	-1	0	-1	-5	-3	-2	0	-3	-2	1	2	-3	0	-3	-1	1	1	-3	-16	-16	-19	-16	-14	-15
17.31	9	3	-1	1	17.05	-1	-2	2	1	-2	-4	1	-2	-2	-1	-1	-2	-3	1	-3	-5	-4	-4	-16	-15	-14	-11	-13	-13
17.42	5	-2	-1	-4	17.16	-2	0	-4	-1	-4	-2	-2	-3	-6	-2	-2	-1	-1	-2	0	6	-5	-2	-19	-13	-17	-15	-15	-15
17.53	10	0	3	-2	17.27	-1	-3	4	-3	-4	2	-3	3	-2	-1	-2	1	-2	-2	-2	-1	-1	-2	-11	-13	-14	-13	-11	-10
17.64	12	1	1	-3	17.38	-2	0	4	-2	-4	-3	0	-2	-4	-2	-1	-2	-2	-2	2	-1	-2	1	-15	-10	-12	-10	-10	-11
17.75	14	4	1	-1	17.49	1	-1	-4	0	0	-2	-3	-3	-4	-2	0	-2	-2	-3	-3	-1	1	0	-14	-15	-15	-13	-18	-17
17.86	9	2	0	-1	17.59	-3	-1	-6	-3	-5	-1	-1	-2	-1	6	-2	-2	-4	1	-5	-4	-4	-2	-18	-18	-15	-18	-18	-19
17.98	13	1	-1	-1	17.7	0	-1	-4	-1	-2	0	-1	-2	0	-4	0	-3	-3	2	0	-1	-2	-5	-14	-11	-14	-15	-11	-15
18.09	10	-4	-2	6	17.81	-4	-3	-1	-1	-2	-3	-2	-3	1	-1	-3	-4	-2	-3	-1	-1	-3	4	-18	-19	-17	-17	-17	-12
18.2	20	-1	0	3	17.92	-2	-3	-2	-2	-5	1	-6	-5	1	3	-2	1	1	-4	-1	-5	-3	-2	-19	-17	-15	-16	-18	-13
18.31	12	3	0	1	18.03	2	-5	-3	-1	-5	-3	-3	-1	2	-5	-3	-2	-1	-3	-2	-1	-3	-1	-14	-12	-15	-17	-16	-13
18.42	21	1	1	-3	18.14	0	-2	1	0	-2	-2	-2	0	-2	-4	-2	-2	-1	-1	0	-4	0	-3	-16	-14	-16	-14	-15	-10
18.53	18	-2	0	-1	18.25	-2	0	-3	3	-4	-2	-2	-2	-2	-2	-1	-3	-3	-2	-2	-2	-1	1	-17	-13	-16	-11	-13	-15
18.64	17	1	1	6	18.36	-3	0	1	-1	-2	0	-2	-1	-2	-2	3	0	-1	3	-2	-1	-3	-2	-13	-14	-20	-13	-13	-13
18.75	21	-3	0	1	18.46	-4	-2	0	-2	-2	-2	-1	-4	-4	-2	0	-3	-2	-4	-1	-3	-3	-3	-12	-11	-18	-9	-12	-14
18.86	21	-1	3	1	18.57	-2	0	-3	2	0	0	-4	-1	-4	-3	-5	-1	2	-2	-2	0	-2	-1	-16	-14	-13	-15	-12	-14
18.97	23	-2	-4	2	18.68	-1	2	0	-1	0	2	-1	-3	2	3	-2	-2	-1	-1	3	1	1	-3	-10	-13	-11	-16	-7	-10
19.08	23	-2	-1	1	18.79	1	2	-3	0	-3	-1	2	-1	5	-3	-1	-1	-1	2	-3	0	-1	3	-13	-13	-15	-14	-13	-15
19.19	23	3	3	3	18.9	-5	-3	-3	-3	-4	0	-2	-4	-5	0	-4	-5	-5	-4	1	-3	-6	-2	-16	-14	-16	-15	-17	-16
19.3	26	1	0	1	19.01	1	-1	1	0	-1	2	-2	0	-1	1	3	-1	1	0	1	-1	0	2	-14	-15	-13	-12	-12	-10
19.41	25	1	-2	-3	19.12	-2	1	1	3	-3	-4	1	-2	-2	1	-3	-2	7	1	9	-3	1	2	-16	-15	-16	-14	-17	-13
19.52	33	-1	3	-1	19.22	-1	-2	-1	-3	1	-3	-3	-1	-2	-3	0	3	-2	-1	0	-2	-1	0	-13	-13	-15	-10	-10	-9
19.63	25	-3	2	1	19.33	-1	0	1	-1	5	1	3	1	-1	2	5	0	-4	0	0	1	0	-4	-16	-13	-13	-10	-11	-11
19.74	28	-3	-3	-2	19.44	-3	-2	0	-3	-2	-4	-1	-1	-4	-5	-1	-4	-2	-1	-2	-4	-2	-4	-15	-14	-17	-13	-15	-10
19.85	36	-2	-2	1	19.55	-2	-3	-2	-1	-4	1	-2	2	-4	-2	1	-2	-4	-3	-2	-4	1	-1	-14	-10	-16	-11	-12	-10
19.96	36	-2	0	0	19.66	2	-1	-3	2	-4	-1	-3	-5	-2	-1	-5	-2	-1	2	2	2	-3	-3	-13	-14	-12	-15	-13	-7
20.07	39	1	1	2	19.77	0	-3	-1	0	0	-2	0	4	-3	-2	0	-2	-1	1	-1	-3	7	1	-13	-13	-13	-13	-14	-11
20.18	44	1	4	-1	19.88	1	-2	2	-1	0	4	0	1	0	0	-2	3	3	1	-1	0	2	1	-16	-15	-16	-14	-15	-12
20.29	42	-2	1	-2	19.98	-1	-2	-1	-1	1	1	-1	-1	-1	-1	-4	1	-1	1	5	-3	-3	-3	-14	-13	-15	-17	-13	-9
20.4	46	-2	-4	-2	20.09	-2	-4	-1	1	-1	-1	2	1	-3	3	1	0	-1	1	-2	1	-3	-1	-14	-14	-16	-16	-14	-15
20.51	48	-1	-3	1	20.2	-1	-6	-1	2	-2	-2	-4	-3	-1	-3	-4	-2	-2	-3	0	-3	-2	-3	-12	-14	-13	-10	-15	-11
20.62	49	-2	-1	-3	20.31	1	3	2	-2	3	1	-1	-2	0	-2	4	-2	1	3	-4	0	3	3	-16	-17	-17	-14	-16	-12
20.73	50	-1	-2	0	20.42	-2	-1	2	0	-3	0	-2	-2	3	-3	-2	-1	2	1	-3	-3	-1	-2	-12	-13	-11	-10	-12	-12
20.84	59	0	-1	-1	20.53	-1	1	3	-1	2	2	0	-2	-2	0	-1	2	2	0	1	2	0	1	-10	-11	-13	-11	-14	-12
20.95	60	5	-1	2	20.64	-1	-1	-1	-1	-3	-1	-2	-2	-2	-2	-1	2	-1	-3	1	-2	1	3	-15	-15	-10	-14	-15	-8
21.06	59	-2	2	1	20.74	2	-3	1	0	6	-3	1	-1	-1	-3	-1	-3	3	-1	-1	-1	-2	0	-13	-14	-14	-12	-7	-11
21.17	55	0	2	-1	20.85	0	3	-2	-2	0	0	-2	-3	7	-4	0	-2	3	1	2	-3	1	-1	-14	-16	-14	-10	-14	-14
21.28	59	-1	1	-2	20.96	0	-3	-1	2	0	3	-1	-1	-1	-4	-1	-2	5	1	-2	1	-1	-2	-14	-14	-14	-12	-11	-11
21.39	62	1	0	1	21.07	-2	0	0	2	4	2	-2	-1	-2	5	0	1	2	-2	0	0	1	0	-17	-15	-13	-12	-16	-13
21.5	66	0	1	-2	21.18	1	0	-1	0	-1	0	-3	0	-1	-1	0	0	3	-5	1	-1	-1	1	-16	-15	-15	-13	-17	-12
21.61	62	-1	-3	1	21.29	-2	-4	-3	0	-1	-1	-2	1	1	-3	3	3	-1	-1	1	1	-3	-3	-12	-11	-14	-13	-9	-10
21.72	67	-1	0	-1	21.4	1	-1	2	3	3	3	5	-1	1	-4	-1	3	-1	2	2	4	-1	-2	-15	-17	-13	-12	-11	-11
21.84	76	-1	3	-1	21.5	-1	0	-4	-3	-4	1	0	-2	-1	-2	-2	0	-3	0	-2	0	-1	-3	-18	-14	-16	-12	-17	-16
21.95	68	3	0	1	21.61	0	-2	-2	-5	-2	-2	4	-3	-1	-4	-1	-3	0	-3	0	-2	-2	-2	-15	-16	-14	-14	-12	-14
22.06	76	5	1	-1	21.72	4	-2	2	5	-1	6	-4	4	2	-1	2	-1	-1	-1	-1	1	-1	4	-15	-11	-15	-11	-13	-13
22.17	76	1	-2	2	21.83	-2	-1	5	-4	0	1	0	1	5	3	0	4	-2	1	4	-3	0	0	-15	-17	-17	-17	-17	-17
22.28	75	0	0	-1	21.94	0	3	0	-3	-2	1	-3	0	1	2	2	3	3	2	-2	0	2	-1	-16	-14	-14	-14	-17	-13
22.39	83	-1	2	-2	22.05	-1	-5	-1	-1	1	-1	-1	0	-1	-1	-1	1	-2	-1	1	-3	1	-3	-13	-12	-10	-10	-11	-11
22.5	78	-4	2	1	22.16	-1	-4	3	1	0	0	-1	1	-1	5	-3	0	4	-3	-1	0	-2	-2	-13	-12	-15	-12	-13	-13
22.61	77	-1	-1	-2	22.27	-2	-2	-5	-4	-3	-3	-6	5	-1	-6	2	-2	-1	-2	-3	-4	-3	-2	-15	-17	-17	-11	-14	-11
22.72	78	3	6	2	22.37	-4	-3	3	-6	-1	-2	-4	-4	-3	3	-4	-3	-2	-4	-1	0	-1	-2	-11	-14	-9	-9	-9	-9
22.83	80	2	-1	1	22.48	-3	0	-3	3	2	2	2	1	-1	1	0	3	1	-2	2	2	-1	0	-13	-15	-14	-11	-14	-11
22.94	84	-2	2	-2	22.59	-5	1	-1	-3	-3	-5	-5	-5	-3	-1	-3	-1	-6	-5	0	-1	-1	0	-8	-12	-11	-6	-12	-8
23.05	88	0	-3	-3	22.7	-3	1	3	-3	-3	0	-1	-1	-1	-1	-1	-2	3	0	3	0	1	-2	-12	-13	-12	-10	-14	-11
23.16	95	3	-1	-2	22.81	2	2	0	-2	4	0	-1	-2	1	1	-1	0	2	0	0	3	-2	1	-15	-15	-17	-14	-16	-16
23.27	96	-2	-2	-2	22.92	1	-2	3	-3	-3	-2	-2	-5	-2	-2	-2	-3	-3	-3	-3	-2	-1	-1	-14	-13	-14	-15	-14	-14
23.38	100	3	-3	0	23.03	0	1	0	-1	-1	0	-2	-3	-5	3	-2	-2	-2	-2	0	-3	-3	-2	-14	-14	-16	-10	-15	-14
23.49	103	2	0	0	23.13	-5	-3	-3	-3	-5	-5	-5	-4	-1	-3	2	-6	-3	-2	-5	-4	-5	-4	-11	-11	-16	-12	-10	-12
23.6	96	-2	1	1	23.24	-1	-4	-2	0	-3	-3	-5	-6	-2	0	-3	-2	-5	-2	-4	-3	-4	-2	-14	-9	-8	-8	-12	-10
23.71	109	1	1	6	23.35	-6	-4	-1	-6	-1	-1	0	-2	-3	-3	-2	-2	-4	1	-2	0	-3	-4	-12	-12	-15	-14	-12	-12
23.82	104	2	2	-3	23.46	1	-3	0	-3	-4	-1	-2	-1	-1	-3	0	-1	0	-4	0	0	-5	2	-14	-13	-15	-14	-15	-13
23.93	106	-1	1	-3	23.57	-1	1	-2	5	-2	0	0	1	-4	-1	-2	-1	-2	2	0	-3	-1	-2	-14	-13	-13	-11	-10	-13
24.04	109	0	1	1	23.68	1	-4	0	1	-1	-3	1	-3	-3	-1	-2	-3	-3	-2	-3	-2	-4	-3	-13	-9	-13	-10	-12	-9
24.15	99	2	-1	-3	23.79	2	0	0	1	2	2	2	-2	-4	1	-2	1	0	0	-1	-3	0	0	-13	-11	-12	-12	-13	-9
24.26	109	-3	-3	1	23.89	-1	-3	-1	-2	-1	1	-1	0	-4	-3	4	-1	-1	-1	-5	-2	-2	2	-10	-11	-13	-9	-10	-12
24.37	114	1	-1	-2	24	-3	-2	-3	1	0	-1	-2	-1	-5	0	0	1	0	-4	-3	-1	-2	-2	-17	-14	-11	-14	-12	-14
24.48	117	0	3	2	24.11	-2	-4	-5	-3	-3	0	-1	1	-1	0	-3	-3	-4	-3	-1	-2	0	-4	-15	-14	-15	-12	-13	-12
24.59	115	-1	2	-1	24.22	-1	-1	0	0	-1	2	-1	0	-1	-2	0	0	0	-2	-2	1	-1	-2	-14	-15	-14	-14	-13	-11
24.7	121	1	1	-1	24.33	-1	-2	1	1	0	0	-2	-1	0	-2	-2	-1	-2	-1	-2	2	0	0	-13	-12	-13	-13	-13	-12
24.81	122	-1	1	1	24.44	2	0	-3	-2	-1	0	1	-1	-2	0	1	0	2	-1	1	0	-1	-2	-13	-17	-16	-13	-15	-14
24.92	124	-1	3	-3	24.55	0	-2	-4	1	2	-2	-1	1	-2	-1	-3	-1	0	-3	-2	1	-1	2	-15	-15	-17	-16	-15	-15
25.03	124	2	1	0	24.65	0	-2	-1	-2	-2	-2	-4	6	0	2	-2	0	0	3	-3	-2	-2	-2	-14	-13	-14	-12	-13	-13
25.14	123	6	2	0	24.76	0	0	2	0	-1	4	-3	0	-1	-1	0	1	0	-1	1	1	-1	1	-15	-14	-14	-17	-14	-14
25.25	130	1	-1	-1	24.87	-1	0	1	2	-1	-2	-3	-1	1	1	-1	-1	2	0	0	2	-1	-1	-13	-14	-10	-9	-12	-9
25.36	126	1	2	-2	24.98	1	0	0	0	3	-2	0	1	0	0	2	1	1	1	2	2	2	-1	-14	-16	-17	-14	-14	-13
25.47	127	5	1	0	25.09	-2	-3	0	-1	-1	1	-1	-1	-2	-2	1	-1	0	-4	0	1	-2	-2	-15	-13	-12	-14	-12	-15
25.58	135	2	-2	-2	25.2	-1	-4	-3	-1	-2	-2	-2	0	2	-2	-2	-2	0	-2	-1	1	1	2	-12	-12	-12	-9	-11	-10
25.69	131	5	3	2	25.31	-1	0	-2	1	-2	0	0	-2	-2	0	1	1	-1	1	-1	-1	0	-1	-13	-12	-16	-14	-15	-11
25.8	138	6	3	4	25.41	0	-2	-1	1	0	-1	0	-1	0	0	-2	-3	-4	-2	-2	-1	0	0	-11	-10	-9	-10	-12	-12
25.92	145	5	2	1	25.52	-3	-3	-1	-2	-2	-1	-3	-2	-3	-1	-3	-3	0	-3	-2	-3	-1	-3	-11	-11	-13	-13	-12	-11
26.03	143	5	4	0	25.63	-3	-4	-1	-1	-4	-5	-1	-4	-2	-2	-1	-2	-1	-2	-3	-2	-1	-1	-15	-16	-16	-12	-14	-12
26.14	139	1	0	-2	25.74	0	0	-3	1	-2	-2	-1	-1	-3	-2	0	-3	0	0	1	2	-2	0	-9	-15	-15	-11	-15	-16
26.25	142	4	2	0	25.85	-3	-2	-3	-2	-3	-4	0	-1	2	-1	-3	-1	-1	1	-4	-1	-3	-1	-16	-11	-13	-11	-11	-13
26.36	144	4	2	-4	25.96	-4	-2	-1	1	-5	-1	1	2	-4	1	-1	5	-2	-2	-2	2	4	-3	-16	-11	-11	-13	-9	-10
26.47	151	5	3	3	26.07	2	-2	0	1	-1	0	0	2	0	-3	0	-2	-3	0	-2	-2	0	0	-12	-12	-14	-16	-14	-11
26.58	151	2	2	-2	26.18	-1	2	0	3	1	1	0	1	1	-1	2	-1	0	2	0	2	3	1	-15	-11	-11	-13	-13	-12
26.69	156	7	7	1	26.28	0	-1	0	1	3	-1	0	-2	1	-1	4	2	1	-1	0	2	-1	0	-13	-13	-9	-15	-11	-11
26.8	158	6	6	-1	26.39	-1	-2	1	0	0	3	-1	2	-3	-1	2	-1	0	3	-1	-2	1	-2	-15	-12	-12	-10	-13	-8
26.91	152	7	6	-1	26.5	0	-2	0	1	-1	-4	-2	-1	-2	-2	-2	-1	0	-1	2	-2	-1	-1	-13	-14	-14	-11	-11	-13
27.02	161	11	11	1	26.61	1	-2	2	2	-2	-2	1	-2	-2	1	-1	-2	-3	-3	1	-4	-3	1	-13	-15	-15	-13	-13	-12
27.13	160	7	4	0	26.72	-1	-2	-1	-2	-3	0	-1	1	-1	-1	-2	1	-1	0	-2	-1	-1	-1	-13	-13	-9	-9	-10	-11
27.24	157	5	4	-3	26.83	0	1	-1	1	2	-1	4	0	-2	1	-1	0	-1	-2	1	2	-2	-2	-16	-13	-15	-14	-13	-15
27.35	165	13	12	0	26.94	-3	1	-3	-3	-2	-4	1	-1	-3	-2	-2	-3	-1	-3	0	-3	-2	0	-18	-13	-15	-11	-15	-10
27.46	168	9	5	-2	27.04	-1	-4	-1	-4	-1	-3	-3	-3	-1	-3	-2	-1	-1	-3	-2	-1	-1	-2	-14	-13	-14	-9	-13	-12
27.57	167	11	8	-2	27.15	0	-1	0	-1	0	-3	-2	-1	3	0	-2	-3	2	-2	1	0	-2	-3	-16	-11	-17	-11	-12	-15
27.68	183	9	9	3	27.26	1	0	-1	3	-1	-1	3	0	-1	1	-1	3	0	3	0	-2	3	0	-13	-14	-12	-12	-13	-10
27.79	181	10	13	-2	27.37	-1	0	-3	-1	-3	-3	-3	0	-2	-4	-1	-3	1	-1	0	1	-3	-4	-15	-12	-12	-12	-13	-11
27.9	180	14	13	2	27.48	-2	-2	2	-4	-4	3	-1	1	-1	-1	-1	-2	1	1	2	-2	-3	3	-16	-14	-19	-18	-17	-16
28.01	173	15	7	-3	27.59	-1	-2	0	-3	-4	2	-1	1	2	-2	0	1	0	0	-1	-4	2	2	-13	-12	-13	-12	-9	-9
28.12	188	10	8	-1	27.7	-1	5	-2	-1	-1	1	1	2	1	3	0	-2	0	5	-1	5	-1	0	-13	-14	-12	-11	-8	-9
28.23	188	16	14	1	27.8	5	-1	2	-1	-1	-1	1	-3	-2	0	-2	0	1	-1	0	5	-1	6	-11	-12	-13	-12	-10	-10
28.34	189	16	13	-2	27.91	-3	-2	0	-1	-3	1	-1	2	3	0	-1	1	-2	0	-2	-2	3	1	-13	-13	-10	-11	-10	-9
28.45	186	17	14	2	28.02	-4	-4	-2	1	2	2	2	-2	-2	-1	-2	0	4	-1	-2	2	-3	-1	-16	-14	-14	-13	-14	-14
28.56	191	19	15	4	28.13	-3	2	0	-3	2	2	0	-2	-3	-2	2	-3	0	-1	1	6	-2	4	-13	-13	-16	-15	-15	-12
28.67	190	22	10	-1	28.24	1	1	3	5	1	-1	2	0	-3	4	0	1	-3	-3	-3	3	-5	-2	-8	-10	-12	-11	-12	-9
28.78	197	27	17	-1	28.35	-1	6	-3	0	2	0	-3	1	-2	3	1	0	-2	4	2	1	0	5	-15	-11	-13	-11	-13	-10
28.89	202	26	17	3	28.46	-1	-3	-1	3	-3	-3	-1	-1	1	4	4	-3	0	1	-3	-1	-3	-5	-10	-13	-14	-14	-12	-9
29	203	25	23	-2	28.56	1	0	0	2	2	-4	2	0	-2	-1	0	-3	0	0	1	0	0	-2	-15	-14	-16	-12	-14	-14
29.11	207	29	25	0	28.67	-2	-2	-2	2	-3	1	-1	-2	3	0	-5	-3	-1	-1	-5	2	-3	-5	-12	-12	-11	-10	-8	-7
29.22	210	26	23	2	28.78	-1	-3	0	-1	-3	-4	-2	-3	-1	-3	1	-3	0	2	-2	-1	0	-4	-15	-13	-11	-12	-14	-11
29.33	213	35	29	-3	28.89	-3	-2	-2	0	-3	0	0	-2	-3	-2	-2	-5	-1	-2	-2	1	0	-2	-13	-14	-16	-13	-13	-10
29.44	215	28	28	3	29	2	0	0	-1	-2	1	-1	-4	0	-1	0	0	2	-1	-1	0	-1	4	-8	-13	-13	-11	-11	-12
29.55	220	38	30	4	29.11	-3	-4	-2	-1	-3	-1	-3	0	-1	-1	-1	2	0	-1	1	-1	-3	-3	-10	-11	-13	-10	-12	-9
29.66	216	36	29	1	29.22	-1	-3	-4	0	-5	-4	0	-2	-3	-1	0	-2	1	-2	-1	1	-3	1	-12	-11	-16	-12	-10	-11
29.77	220	37	29	3	29.32	-2	0	1	0	1	3	-3	-2	-1	0	0	3	1	-1	1	1	2	-2	-17	-19	-18	-11	-13	-16
29.89	229	32	31	0	29.43	-1	-3	-1	-3	-2	-4	-3	-2	-1	-1	-3	-4	1	-2	1	0	0	-1	-15	-17	-18	-10	-16	-15
30	222	42	30	1	29.54	-1	-3	-1	-2	0	-2	-1	-2	-3	-3	-2	-2	-2	-1	0	-2	-2	-4	-12	-10	-13	-10	-15	-10
30.11	230	44	35	2	29.65	1	-1	-3	-3	1	1	1	1	-4	-2	-2	-2	-4	-4	3	-6	1	-4	-10	-11	-11	-9	-8	-9
30.22	234	47	41	3	29.76	-2	-5	-2	-2	-2	-2	-2	-4	2	-2	-2	-2	-2	-4	-3	-3	-4	-2	-13	-11	-13	-13	-13	-13
30.33	230	50	36	2	29.87	-3	-2	0	0	-1	-2	-1	-2	-2	0	-4	-1	-3	-1	-1	-4	-4	-1	-10	-15	-10	-12	-12	-12
30.44	240	52	44	1	29.98	1	-1	0	-2	-1	-2	-1	1	-3	-4	0	-4	0	-3	1	-3	-3	-2	-14	-10	-15	-12	-10	-12
30.55	243	54	44	3	30.09	2	1	1	0	2	1	0	0	0	0	3	-2	-2	0	1	-1	2	-2	-14	-12	-13	-13	-14	-12
30.66	245	51	44	-2	30.19	-3	-2	-3	-3	0	-2	-4	-2	2	-2	-3	1	-1	-2	-6	-5	-1	-1	-11	-14	-11	-8	-10	-12
30.77	254	57	46	0	30.3	-3	-1	-2	-2	-3	-2	-2	-1	-3	-3	-3	-3	-6	-3	-1	-2	-4	-1	-14	-10	-9	-14	-12	-12
30.88	252	54	46	2	30.41	0	-3	-4	-5	-2	-1	-2	0	-1	-2	0	-4	-4	0	-1	-2	-4	-3	-15	-17	-14	-16	-15	-17
30.99	257	58	48	2	30.52	2	2	-1	2	0	0	1	-1	-1	0	1	0	1	2	2	1	2	2	-13	-13	-19	-15	-17	-13
31.1	262	66	57	5	30.63	0	0	0	1	0	-3	-2	0	-1	-1	-1	-1	1	0	3	1	0	0	-12	-13	-11	-11	-12	-13
31.21	265	68	56	4	30.74	-2	0	-1	1	-3	1	2	1	1	-1	-1	-1	0	-4	-2	-1	0	0	-13	-12	-14	-13	-13	-11
31.32	269	61	62	2	30.85	0	-2	0	2	-1	-3	-2	-3	-2	-2	-2	-2	-5	-4	-4	-4	-2	-2	-17	-16	-19	-15	-15	-15
31.43	278	71	63	5	30.95	-1	2	4	4	1	2	2	-1	-1	-2	-1	-3	2	-2	3	1	-1	-2	-13	-12	-14	-12	-14	-9
31.54	276	65	64	4	31.06	-1	0	0	1	-1	0	0	0	-3	-2	1	-3	3	0	-3	-2	0	-1	-11	-12	-13	-8	-6	-12
31.65	276	72	60	1	31.17	-3	-2	-1	-1	0	-1	1	1	0	-2	-1	-2	-2	-1	-1	-2	-3	2	-12	-11	-11	-13	-14	-9
31.76	279	71	65	6	31.28	-1	1	-1	-1	3	3	1	0	-1	-2	1	1	-1	-1	2	-1	-1	-1	-14	-12	-13	-11	-13	-10
31.87	281	67	62	4	31.39	2	-2	-1	-2	1	1	-1	-3	-3	-2	1	-3	-2	-3	-1	0	1	-1	-14	-17	-15	-11	-11	-15
31.98	295	73	60	7	31.5	1	-4	-4	1	-5	-5	1	5	-3	1	-5	-3	-2	-1	-1	-2	-2	-3	-13	-13	-11	-12	-13	-10
32.09	288	78	67	3	31.61	-1	0	2	1	1	0	-1	-1	6	0	-1	-3	-2	2	5	1	0	2	-12	-9	-12	-8	-11	-14
32.2	287	76	66	4	31.71	-1	3	3	-3	0	-3	-3	5	0	-3	-3	-1	2	4	2	2	1	-2	-9	-12	-14	-10	-6	-7
32.31	299	81	72	5	31.82	-1	-3	-3	-1	-5	-2	3	-2	-1	-2	-1	-2	-3	-1	1	-2	-3	-5	-16	-14	-16	-11	-18	-12
32.42	301	79	76	11	31.93	-4	-3	-3	-2	0	0	0	0	-1	1	-1	-1	-3	-3	1	1	-1	-3	-10	-11	-11	-12	-12	-8
32.53	307	77	70	4	32.04	-1	-2	-3	-2	1	1	0	-1	-4	-1	0	-3	-1	2	-1	4	-2	-2	-18	-13	-13	-16	-15	-17
32.64	305	89	74	6	32.15	-2	-2	-3	-1	-2	-1	-1	-3	1	-2	4	-1	-2	-2	-4	1	0	-2	-10	-9	-11	-10	-9	-11
32.75	323	84	81	8	32.26	-4	-2	-3	-3	-6	1	0	-5	-2	-2	-4	0	-3	0	-1	-2	-4	-1	-16	-18	-18	-14	-16	-14
32.86	314	84	74	8	32.37	-5	1	-1	-3	-5	-4	-3	-4	-7	0	0	0	-3	-3	-3	-6	0	-6	-13	-16	-13	-13	-14	-13
32.97	326	87	82	8	32.47	-2	-3	-2	-2	-4	-3	-2	-2	-2	0	0	-3	1	0	2	-1	-1	-3	-14	-14	-15	-11	-12	-12
33.08	334	83	80	5	32.58	-1	-3	1	-2	0	-2	-1	0	3	-4	-2	-1	0	5	0	2	-1	-2	-12	-13	-12	-10	-13	-9
33.19	325	86	76	11	32.69	0	-2	-3	0	0	-1	-1	-3	0	-3	0	1	1	1	-3	1	1	1	-11	-11	-9	-9	-6	-6
33.3	335	89	79	9	32.8	-3	1	-4	1	-2	-2	-1	0	0	-2	-2	-4	1	3	-3	-1	-2	-2	-13	-10	-11	-13	-10	-11
33.41	335	88	79	10	32.91	1	0	0	4	1	-1	1	-2	4	-1	2	1	1	0	5	-2	-1	4	-15	-16	-14	-13	-15	-9
33.52	351	93	85	12	33.02	-1	2	-2	-4	-3	-2	-1	0	-1	-4	-2	-4	1	3	-5	-2	-1	-3	-13	-10	-11	-14	-12	-10
33.63	358	88	82	14	33.13	0	1	2	-2	1	3	3	1	1	0	0	3	1	1	-1	-1	-1	2	-12	-14	-13	-8	-13	-10
33.74	363	99	92	15	33.23	-3	-3	1	0	-3	4	2	-2	-1	-2	-4	-2	-1	-2	-1	-3	-5	-2	-12	-13	-14	-9	-8	-9
33.86	362	93	84	15	33.34	-3	-1	0	-1	-1	-3	-2	-3	0	-2	0	-7	1	-3	-3	-2	1	-2	-13	-12	-15	-13	-16	-10
33.97	365	95	88	15	33.45	1	2	1	2	-2	-3	-3	4	-2	-1	-2	1	2	-2	-2	4	-1	3	-11	-12	-9	-13	-10	-8
34.08	378	99	91	19	33.56	-1	5	1	-1	-4	3	3	1	-2	0	0	0	0	-2	2	1	6	1	-14	-12	-14	-12	-12	-9
34.19	380	102	101	22	33.67	-2	2	-3	-3	-1	-1	-1	1	-1	0	-1	-1	-1	3	1	-3	-1	-1	-14	-12	-14	-14	-10	-9
34.3	380	99	98	14	33.78	-1	0	-1	-4	-2	0	0	-2	1	-2	-2	-2	-2	-2	-4	-2	6	-2	-14	-12	-12	-13	-13	-10
34.41	396	104	95	20	33.89	1	-1	-2	2	-2	-1	0	0	-2	0	0	4	1	3	1	-4	5	0	-8	-10	-10	-12	-12	-9
34.52	409	97	99	19	34	-2	-3	-1	-4	1	-3	-3	-4	-6	-5	1	-3	-2	2	-5	-4	4	-3	-14	-12	-12	-7	-10	-8
34.63	414	112	102	24	34.1	-6	-2	-3	1	-1	-3	-3	-4	-5	-3	-4	-2	-5	-5	-2	0	-2	-2	-18	-16	-12	-13	-11	-10
34.74	421	109	101	21	34.21	-1	0	0	-3	0	4	-2	1	-1	1	-2	-1	1	-3	-1	-3	-2	1	-10	-13	-10	-11	-11	-12
34.85	421	108	99	26	34.32	1	-1	1	-2	-3	-3	0	-1	1	-1	0	-2	1	0	-1	-1	1	-2	-15	-12	-9	-14	-11	-12
34.96	444	111	104	27	34.43	1	1	1	1	4	1	1	3	1	1	5	1	0	1	1	1	4	3	-15	-15	-12	-13	-12	-10
35.07	439	111	100	28	34.54	2	-3	-2	-2	-3	2	-2	2	-1	-1	5	-1	-2	0	1	0	-4	-2	-14	-14	-12	-11	-11	-11
35.18	438	110	110	30	34.65	-1	-2	-2	0	2	-2	0	-1	0	-5	-2	0	-2	-1	1	-2	-1	-2	-10	-12	-14	-13	-13	-10
35.29	457	115	110	30	34.76	-3	-5	-4	-4	-2	0	-2	2	-2	-4	-3	-2	0	-2	0	0	-3	2	-15	-15	-15	-12	-16	-12
35.4	459	124	104	34	34.86	-3	-4	1	-2	-2	-5	-5	-3	-2	-3	-3	-4	-2	-5	-2	-2	-8	-2	-13	-12	-13	-11	-14	-10
35.51	470	117	110	37	34.97	-3	-3	-1	1	-3	-1	-4	0	0	0	-2	0	-1	0	2	-1	-3	-2	-13	-10	-12	-11	-11	-14
35.62	469	126	107	34	35.08	-1	-1	0	-2	2	0	-3	-2	1	0	-1	-3	-2	-2	-3	0	2	2	-11	-12	-11	-13	-11	-12
35.73	482	118	109	35	35.19	-1	-1	0	1	2	2	-2	-2	-2	-2	-2	-1	0	0	0	-1	-5	-2	-11	-14	-12	-14	-14	-13
35.84	489	130	116	42	35.3	0	0	0	-4	0	-2	-2	0	-3	-2	-3	2	-3	3	2	-3	-1	1	-12	-14	-10	-10	-11	-10
35.95	482	125	119	41	35.41	-2	-2	-1	4	-1	-3	-1	1	-5	-4	-6	-4	-1	2	-1	-4	1	4	-17	-12	-16	-10	-13	-12
36.06	504	126	121	41	35.52	0	-3	-2	-2	-1	-3	0	-2	-2	1	0	-1	-3	-4	0	-3	-3	-5	-10	-13	-13	-13	-11	-12
36.17	509	126	117	43	35.62	-3	-2	-1	-4	-1	-3	-2	-1	-2	-4	-4	-3	-3	1	-3	-5	2	-2	-14	-10	-15	-11	-13	-12
36.28	518	134	122	44	35.73	0	1	-1	0	2	-6	-2	-2	-2	2	0	1	0	3	-1	-2	3	2	-18	-17	-15	-14	-14	-16
36.39	512	129	128	39	35.84	2	0	-2	-3	2	-3	1	0	-2	-2	-2	0	-1	3	-1	3	0	1	-12	-13	-14	-13	-12	-12
36.5	518	133	123	41	35.95	-1	-3	-3	-3	-3	-1	-1	-1	-1	-3	-2	-6	-4	-3	1	-2	-2	0	-14	-13	-13	-11	-8	-11
36.61	551	136	128	54	36.06	-3	-3	-1	-5	-2	-2	-1	-1	-1	1	-3	-6	-2	3	0	-5	-1	-5	-14	-14	-12	-9	-11	-12
36.72	556	138	128	54	36.17	-3	-2	-1	-2	-3	5	0	-2	-3	-1	-2	-3	0	-4	-2	-3	-2	0	-16	-14	-16	-15	-14	-16
36.83	556	138	131	51	36.28	-1	-1	2	2	1	1	-1	0	-2	0	3	-1	0	-4	-1	0	0	3	-14	-11	-12	-12	-13	-11
36.94	568	133	127	53	36.38	-2	-2	-3	-3	-1	-1	5	2	-3	-2	1	-2	-2	-3	-4	-1	-1	-4	-12	-11	-14	-12	-11	-13
37.05	581	138	136	54	36.49	-3	-3	-1	-2	-3	-2	1	0	-2	-2	-2	-1	-2	-2	-3	-3	-4	-3	-11	-11	-9	-12	-11	-9
37.16	587	144	133	55	36.6	0	0	3	-2	2	-2	-4	0	-2	-2	-3	-2	0	-2	-1	1	1	3	-9	-15	-12	-12	-11	-11
37.27	582	145	135	59	36.71	1	0	0	0	2	0	1	3	2	1	2	1	2	2	3	-1	-1	3	-11	-14	-14	-12	-10	-14
37.38	604	154	138	65	36.82	2	-1	-1	-2	-5	-1	-2	1	-2	-2	-1	-4	0	0	1	2	-2	-1	-13	-15	-17	-13	-14	-9
37.49	621	138	135	58	36.93	1	0	5	-1	4	0	-1	2	0	0	-1	-2	-1	-2	-1	-2	-1	-2	-14	-13	-12	-11	-11	-10
37.6	631	156	135	54	37.04	-1	0	-3	0	0	0	-1	1	-3	-4	0	2	-4	1	-1	1	-2	2	-14	-13	-12	-14	-16	-14
37.72	629	140	139	64	37.15	-1	-3	-4	-4	-2	-1	1	-4	3	-2	-3	-2	-4	-1	-1	-2	1	-6	-14	-15	-14	-10	-13	-11
37.83	638	147	131	64	37.25	-3	-2	-3	0	0	-3	-2	-2	-5	-1	0	1	-2	-2	-3	-5	-3	-2	-13	-14	-17	-11	-11	-12
37.94	642	152	149	70	37.36	1	-3	-2	0	-3	-3	-4	-2	1	-3	0	-3	-2	1	0	-1	-2	-4	-13	-11	-13	-8	-9	-9
38.05	646	160	148	69	37.47	-2	-3	1	-1	2	-2	-3	0	-2	0	1	-3	2	0	-4	-3	-2	1	-11	-11	-12	-9	-7	-11
38.16	666	160	152	67	37.58	1	3	1	0	-2	-1	-2	4	0	-1	-2	-2	-1	-1	2	-3	3	0	-13	-16	-12	-12	-14	-17
38.27	648	168	149	65	37.69	0	0	1	0	-4	0	0	2	0	-2	-3	-3	2	-2	-1	-3	-2	-3	-12	-11	-11	-13	-10	-13
38.38	676	164	147	69	37.8	-3	-2	-1	-3	-6	-4	0	-4	-4	0	-4	-4	-4	-3	-2	-2	-2	-5	-10	-13	-12	-12	-12	-11
38.49	708	155	154	75	37.91	0	-2	0	1	0	0	0	-4	-3	0	-2	-2	-2	1	0	0	0	-2	-15	-17	-13	-14	-11	-10
38.6	678	165	157	78	38.01	-1	-3	-4	1	1	-2	-3	1	-1	1	-1	-2	1	-2	1	1	0	-2	-15	-13	-13	-13	-10	-10
38.71	677	169	162	78	38.12	0	-4	-2	-3	-3	-1	0	-4	-2	-4	-4	1	0	-4	-2	-3	-2	0	-11	-17	-15	-13	-11	-14
38.82	715	179	160	80	38.23	-4	0	1	0	2	-2	0	0	-4	0	1	0	2	1	-2	-2	-1	-2	-13	-11	-12	-13	-12	-14
38.93	687	178	164	75	38.34	3	1	-2	-1	-3	0	1	2	-4	-3	-3	-1	-2	-1	4	-2	-1	-2	-12	-13	-12	-12	-15	-11
39.04	738	180	162	83	38.45	-2	0	-3	-1	-3	-4	-3	-2	1	0	2	0	0	-2	-2	3	3	0	-11	-8	-8	-11	-11	-11
39.15	752	174	165	78	38.56	1	-1	-3	-3	-1	-2	1	-1	-1	-1	-1	-3	-1	-1	-4	-3	-2	-2	-14	-10	-15	-11	-13	-6
39.26	757	183	173	83	38.67	-1	-3	-1	-3	-1	1	-3	-2	-3	-3	-3	1	-5	-1	1	0	-3	-2	-13	-9	-13	-11	-11	-11
39.37	765	180	173	73	38.77	-2	-3	2	3	1	5	1	-1	1	1	-1	1	4	1	-1	3	-1	-2	-13	-13	-15	-15	-13	-13
39.48	751	185	174	82	38.88	-5	-3	-1	-3	-1	-4	-1	0	-3	-1	-3	-1	1	0	-3	-3	-1	1	-15	-12	-14	-15	-17	-13
39.59	763	192	174	80	38.99	1	-4	1	-2	1	1	1	-2	-1	2	-1	-3	-2	-2	1	-2	1	3	-12	-9	-16	-13	-14	-13
39.7	817	192	180	85	39.1	-4	-3	-5	-4	-5	-4	-1	3	-4	-1	0	-4	-1	3	-1	0	-1	-2	-18	-16	-18	-17	-15	-11
39.81	818	187	176	90	39.21	-1	-4	-3	-4	-4	-3	-3	-3	-2	-4	-3	-3	-2	-2	-4	-4	0	-4	-13	-12	-14	-14	-13	-8
39.92	810	185	179	88	39.32	-3	-1	-4	-6	0	-1	-1	-5	-4	-1	-3	-2	0	-5	-1	-3	-3	-2	-13	-12	-16	-7	-16	-12
40.03	816	191	184	92	39.43	-2	4	-2	2	1	-1	4	0	-2	0	0	-1	-2	4	0	-3	-2	1	-13	-10	-14	-11	-10	-12
40.14	814	199	186	101	39.53	-3	-2	-3	-1	-2	1	-3	-1	-1	0	-4	-3	-1	-2	-5	-1	0	-1	-11	-7	-11	-13	-12	-7
40.25	837	203	193	93	39.64	-3	-5	-1	-3	1	0	-1	-1	-1	-3	0	1	-1	-1	-3	2	1	-2	-6	-16	-12	-12	-12	-11
40.36	821	200	180	94	39.75	-4	-3	-1	-3	-3	1	2	-1	-1	-1	-2	-1	-4	3	1	1	-2	-2	-11	-12	-12	-11	-14	-14
40.47	817	204	193	95	39.86	1	1	-1	-1	-4	-3	-1	-1	1	-3	-4	-1	-3	-4	-3	-5	-2	-1	-13	-14	-12	-14	-17	-13
40.58	825	207	196	99	39.97	1	-1	-1	3	-4	-3	3	0	-1	-1	-1	-1	-2	0	-3	-3	2	0	-11	-9	-10	-10	-13	-13
40.69	831	209	196	107	40.08	-2	-6	-2	1	-3	2	1	-3	-2	-4	-2	-2	-3	1	3	-1	-6	-4	-12	-14	-14	-8	-11	-12
40.8	815	209	197	101	40.19	-4	-1	-5	-4	-2	-1	-3	-2	-3	-4	-4	-1	-2	-1	-5	-3	-3	-4	-15	-14	-12	-14	-14	-14
40.91	880	216	203	101	40.29	0	-2	1	0	-6	-3	0	-1	0	4	1	-1	-5	-1	-1	1	-2	-3	-14	-17	-17	-16	-18	-16
41.02	877	212	206	102	40.4	-2	-2	0	0	-1	-1	-2	1	-3	-1	3	-3	-3	1	-1	-2	-1	-3	-14	-9	-9	-10	-8	-8
41.13	914	213	206	93	40.51	-1	-2	-4	-6	-1	1	-1	0	-1	0	-4	-3	-1	-1	-4	-3	0	-3	-13	-14	-17	-12	-15	-15
41.24	944	212	194	98	40.62	-2	-1	-5	-4	-3	-2	-1	-5	-1	-1	-2	-1	1	-3	1	-3	1	-3	-10	-12	-14	-13	-14	-10
41.35	927	220	217	108	40.73	1	0	-2	-2	-2	4	-1	3	-4	1	0	0	-2	-1	3	0	2	2	-14	-13	-12	-11	-13	-12
41.46	926	226	213	105	40.84	2	-1	1	-1	-3	-2	2	-3	-3	-1	-1	-3	-1	-3	0	-1	0	-2	-17	-4	-14	-13	-15	-10
41.57	950	228	212	109	40.95	-3	-1	0	0	-3	1	0	-2	-1	0	-5	1	-1	-3	2	1	-4	-5	-11	-13	-13	-12	-10	-14
41.69	911	225	205	105	41.05	-1	-3	-3	-1	0	1	-4	-1	-3	-4	-5	-3	1	0	-3	-1	3	-3	-16	-13	-14	-11	-14	-11
41.8	915	231	219	107	41.16	-1	-3	1	-1	0	-1	-2	-3	-1	-1	-2	-1	-2	4	-2	0	2	-2	-15	-12	-15	-13	-17	-13
41.91	909	233	223	108	41.27	0	-4	-2	-2	-2	0	-1	1	0	-1	-2	2	-1	2	-1	-1	-1	0	-14	-16	-13	-11	-12	-14
42.02	1028	233	221	108	41.38	1	-3	-3	1	-2	-2	-2	0	-1	-3	1	-2	-5	-2	-1	-2	-2	-1	-12	-13	-13	-12	-13	-10
42.13	1005	234	225	113	41.49	0	1	4	-2	1	-2	0	-4	-2	-2	-3	-2	0	-3	-2	-2	0	-2	-16	-13	-13	-13	-13	-11
42.24	912	236	228	117	41.6	-2	0	-1	1	0	-2	-3	-1	0	-2	-3	-1	-3	-4	0	-2	0	-3	-15	-10	-12	-11	-9	-7
42.35	1043	244	234	122	41.71	3	2	0	1	1	-3	1	2	-2	0	-1	-1	2	0	-2	2	0	-1	-14	-10	-13	-7	-13	-7
42.46	951	250	236	126	41.82	1	-4	1	-2	-1	-4	2	-2	-2	-4	-4	-3	-4	-1	-2	-3	-2	3	-11	-12	-12	-11	-12	-8
42.57	1006	256	239	120	41.92	-3	1	1	3	-1	0	1	0	0	-2	3	0	-1	4	4	-1	-1	-1	-12	-13	-10	-12	-14	-15
42.68	1114	255	243	118	42.03	-4	2	-2	-1	-3	0	-3	-4	-2	-3	-2	-5	3	-2	0	-3	-2	-1	-10	-13	-12	-6	-8	-10
42.79	1063	256	251	125	42.14	0	1	4	-1	0	2	2	2	0	-2	-2	0	3	2	0	0	1	4	-12	-18	-15	-11	-14	-14
42.9	1060	265	252	119	42.25	-1	0	-2	-2	0	-1	-1	-2	-2	0	-4	0	0	-3	1	-1	-1	-3	-16	-12	-15	-19	-14	-17
43.01	1019	267	257	127	42.36	-2	-5	-1	-1	-4	-1	1	-1	1	-5	-1	3	0	-1	-3	-1	-1	-1	-11	-12	-14	-12	-14	-11
43.12	1062	268	261	130	42.47	-4	-1	1	-2	-4	-1	-5	-3	-3	1	-1	-2	-2	-5	-4	1	-5	-2	-13	-12	-15	-9	-9	-13
43.23	1069	269	258	129	42.58	1	1	-1	-2	-3	2	-4	-4	-1	3	-2	1	-3	1	-1	1	2	2	-11	-12	-13	-14	-13	-10
43.34	1041	276	269	133	42.68	-2	2	-1	-3	-3	0	-1	-1	2	-3	2	0	-3	-2	-2	0	-3	-4	-14	-11	-13	-12	-12	-10
43.45	1082	273	267	135	42.79	2	-4	4	-2	-2	0	-2	0	2	1	0	-2	2	-4	-3	2	-2	0	-15	-18	-15	-15	-17	-16
43.56	1072	280	268	140	42.9	-2	-1	5	-2	1	1	1	1	-1	-2	-3	-2	-4	2	-2	-4	-4	-4	-12	-15	-12	-15	-16	-11
43.67	1106	278	270	133	43.01	-1	-1	1	-2	-3	3	-3	0	-1	0	-1	5	-2	-1	-2	-1	-1	-2	-12	-12	-10	-11	-14	-11
43.78	1137	280	278	137	43.12	-3	-1	-1	1	1	0	-2	-1	-1	0	-3	0	1	0	0	0	-4	-3	-15	-12	-12	-12	-14	-11
43.89	1144	291	283	140	43.23	2	2	4	0	2	-2	5	0	2	3	2	0	-2	2	1	4	3	-3	-14	-16	-12	-14	-17	-12
44	1109	291	285	142	43.34	-4	-2	-2	-2	0	0	1	0	-3	3	-2	-4	-2	0	4	1	-2	-2	-13	-9	-15	-10	-9	-12
44.11	1084	296	289	137	43.44	0	-3	0	1	-2	-2	0	-3	-1	-4	0	-4	-1	-2	-4	-1	-4	-1	-10	-14	-16	-12	-15	-15
44.22	1141	302	291	157	43.55	-1	-2	-4	-2	1	-5	0	0	-2	0	0	0	0	-2	-1	-4	-1	6	-12	-14	-16	-15	-18	-13
44.33	1144	306	296	141	43.66	-2	4	1	-2	-3	-1	0	0	-1	2	-3	0	-1	-1	0	4	0	0	-13	-15	-9	-7	-13	-13
44.44	1162	314	298	145	43.77	0	-4	-2	0	0	-3	0	2	-3	-4	-2	-1	0	-2	-2	0	0	-1	-14	-12	-14	-12	-13	-10
44.55	1190	312	307	151	43.88	-1	-3	1	1	0	-2	-2	-3	0	-5	-2	-3	-2	0	-5	0	-3	-1	-10	-10	-8	-8	-12	-7
44.66	1181	307	299	145	43.99	0	-1	-1	-2	0	-1	2	1	-2	-3	-3	1	0	-2	-1	1	1	2	-15	-13	-13	-13	-17	-17
44.77	1230	331	301	150	44.1	-2	-2	2	-1	-5	-3	-3	-2	-2	1	-4	-3	1	-2	-1	0	-2	-3	-10	-14	-12	-13	-12	-10
44.88	1204	320	312	160	44.2	2	-1	-1	-3	0	-3	0	-1	-1	-2	0	1	-2	0	1	1	-3	1	-15	-15	-14	-13	-14	-11
44.99	1166	327	322	151	44.31	-2	-5	3	-2	-1	-1	2	0	-5	0	1	5	1	1	-1	1	-4	0	-17	-12	-19	-13	-13	-14
45.1	1241	338	322	160	44.42	-1	-2	-1	-2	-4	-3	-2	-5	-5	-1	-2	-5	-3	-3	-5	-4	-4	-2	-15	-14	-14	-13	-13	-12
45.21	1237	338	333	154	44.53	-3	-2	-1	-2	-2	-2	1	1	0	-2	-1	-3	-1	-1	0	-1	-1	0	-10	-11	-12	-8	-11	-9
45.32	1284	343	332	165	44.64	-2	0	1	2	3	-3	-2	-3	-1	-2	-2	2	-1	-2	0	-2	-2	0	-9	-14	-13	-11	-14	-10
45.43	1286	345	339	158	44.75	-1	-2	0	-1	-2	0	-1	-3	-3	0	-2	-3	1	1	-1	0	-1	-1	-13	-11	-15	-10	-14	-8
45.54	1296	352	344	166	44.86	-4	-2	-2	0	-2	-2	-2	-4	-1	2	-2	-1	1	-3	-2	-2	-1	-3	-13	-13	-14	-10	-13	-8
45.66	1288	350	349	169	44.97	-3	1	2	-3	1	0	-2	1	-2	-1	0	2	-2	1	2	-1	-3	-3	-13	-8	-12	-12	-8	-7
45.77	1275	351	350	169	45.07	-3	-2	-4	-5	-5	3	-4	-3	-4	-1	-4	-3	-1	-3	-3	-3	-1	-3	-10	-14	-14	-14	-12	-13
45.88	1322	365	361	173	45.18	-4	-2	0	-2	-5	0	-2	-3	1	-1	-5	0	-4	-3	-1	-3	0	-3	-15	-13	-19	-11	-15	-15
45.99	1273	376	371	172	45.29	-2	-5	3	1	5	-2	-3	-2	-5	-3	-2	-3	1	-2	2	-4	-2	-2	-14	-14	-18	-14	-11	-14
46.1	1312	377	374	180	45.4	-2	-1	-2	-1	-3	-3	-4	0	-2	-2	-2	2	0	-1	-4	-4	-5	1	-11	-12	-12	-11	-11	-9
46.21	1345	370	386	172	45.51	-3	-4	-2	1	1	-4	-1	-2	-3	2	-4	-3	-1	1	1	1	0	-1	-15	-16	-16	-12	-15	-13
46.32	1256	392	388	176	45.62	3	-2	-1	-2	-4	-2	-2	-2	-5	-1	1	-1	2	-2	-3	3	4	-3	-13	-14	-15	-14	-14	-15
46.43	1373	396	397	180	45.73	0	-2	1	-2	1	1	2	1	1	2	-1	0	2	-2	0	0	3	2	-15	-10	-14	-9	-14	-8
46.54	1375	400	397	188	45.83	-2	-3	-2	0	-2	-3	1	-1	-1	2	0	-3	3	0	0	0	-1	-3	-15	-13	-10	-10	-14	-10
46.65	1346	412	408	188	45.94	-1	1	1	0	1	-2	2	0	-2	2	1	-1	1	1	2	-3	0	0	-12	-11	-15	-11	-11	-9
46.76	1383	409	405	188	46.05	-1	1	-3	1	0	-1	-1	1	1	-2	0	-2	-1	-1	-3	-1	-2	-2	-10	-10	-14	-11	-8	-12
46.87	1401	422	427	187	46.16	0	-3	-2	0	-2	-4	3	-3	-4	-4	-2	-4	1	0	0	-2	1	-3	-13	-12	-14	-13	-12	-12
46.98	1417	426	432	191	46.27	2	3	0	2	-3	-2	2	-1	2	-2	-1	1	0	3	0	2	-1	2	-12	-14	-12	-13	-15	-13
47.09	1436	423	440	193	46.38	-3	-1	1	-4	-1	3	-1	2	-3	-2	2	-2	1	-3	-1	-2	1	1	-13	-10	-15	-11	-12	-12
47.2	1473	450	444	193	46.49	-2	-3	-1	2	-1	-1	-1	-5	-3	-2	-1	-3	-2	-1	1	-1	1	-1	-12	-9	-12	-12	-10	-8
47.31	1499	450	451	199	46.59	-3	-3	1	-3	-1	-2	-4	2	-2	-2	-4	-1	-2	-5	-1	1	-1	1	-12	-13	-12	-13	-11	-10
47.42	1428	463	462	203	46.7	-2	0	-3	-2	-3	-2	1	0	-4	1	-3	-1	1	2	0	2	-2	-2	-14	-14	-12	-15	-15	-9
47.53	1453	463	465	202	46.81	-1	-1	-3	1	-4	-3	-3	-2	-2	-4	-3	-3	-4	-1	3	-3	-3	-2	-15	-14	-12	-10	-10	-11
47.64	1482	457	471	200	46.92	-1	-4	-2	-1	-1	-3	1	-3	1	-4	0	-2	0	-2	4	-3	-4	3	-12	-13	-11	-14	-10	-8
47.75	1421	466	487	209	47.03	-3	7	-2	1	3	-3	-1	-2	-1	-1	-3	0	-3	-2	-1	-2	-1	-1	-10	-12	-11	-12	-9	-10
47.86	1469	474	490	208	47.14	-4	-3	-5	-2	-4	-1	-4	-2	-4	3	-3	1	-1	-2	-3	1	-2	3	-13	-12	-13	-15	-11	-10
47.97	1510	496	508	215	47.25	-4	-5	-2	5	-3	-2	-1	-1	-2	-1	0	-4	-2	-6	-1	-2	-2	-1	-16	-10	-13	-14	-13	-11
48.08	1453	486	514	213	47.35	-1	0	2	4	0	0	3	-2	1	0	-3	4	-1	-3	-3	0	2	-1	-16	-10	-14	-13	-14	-13
48.19	1511	508	527	217	47.46	0	-1	1	2	-1	2	1	-4	0	0	0	0	3	-1	2	6	-1	0	-15	-14	-15	-14	-17	-8
48.3	1532	505	530	218	47.57	-5	1	2	0	-1	-4	-4	-4	-4	-3	-2	-2	-4	-2	-2	-2	-2	-3	-14	-12	-14	-12	-10	-9
48.41	1429	536	543	226	47.68	-4	1	-1	0	-4	-4	-1	-4	-6	-3	-3	7	-2	0	-4	-5	-4	0	-13	-11	-14	-11	-8	-11
48.52	1513	531	552	229	47.79	0	-1	-2	-3	-4	-3	-1	-3	0	-4	-3	-2	0	-1	-2	-2	-4	-1	-12	-9	-10	-9	-12	-9
48.63	1546	521	564	228	47.9	-5	0	-5	0	-1	-1	-2	0	-3	-4	-3	-3	-4	2	2	-1	1	-2	-13	-14	-14	-16	-14	-13
48.74	1581	548	580	216	48.01	-2	3	1	-2	2	0	-1	3	-1	2	-1	0	-3	-2	1	0	-1	2	-10	-15	-13	-11	-13	-10
48.85	1553	564	592	232	48.11	-2	-1	-4	-4	-2	0	0	-3	-4	0	-2	0	-1	-4	-4	0	0	-3	-17	-14	-15	-14	-17	-15
48.96	1595	572	619	245	48.22	2	1	-2	1	-4	3	-3	1	-2	1	-2	-1	1	-1	-2	3	-4	1	-10	-12	-14	-10	-9	-11
49.07	1539	568	608	242	48.33	-4	-1	-2	-4	-7	-4	-2	-3	-5	-2	-5	-2	-3	-1	-2	-3	-2	-4	-13	-12	-12	-13	-14	-9
49.18	1602	612	637	240	48.44	0	5	-3	-1	0	-3	1	3	-1	-1	-1	-3	4	2	-1	1	-1	-1	-16	-12	-17	-14	-14	-15
49.29	1583	606	646	245	48.55	0	-1	3	-1	-2	0	-2	0	-1	-2	-2	-1	3	2	4	4	2	1	-13	-14	-15	-16	-10	-13
49.4	1607	592	651	252	48.66	-1	8	0	3	-3	1	1	0	1	-2	-3	-1	-2	-1	1	-1	1	-1	-15	-12	-14	-14	-11	-10
49.51	1595	628	662	252	48.77	1	1	-3	-3	-1	-1	0	7	1	0	1	0	-3	-4	0	-2	2	0	-12	-10	-12	-10	-11	-8
49.63	1611	608	680	259	48.88	-1	-2	-2	-3	2	-2	2	2	-3	1	-3	1	-1	-3	-4	2	-2	-3	-11	-11	-13	-8	-15	-11
49.74	1695	643	708	259	48.98	0	2	4	1	1	-1	-2	4	0	-2	1	-1	-1	-1	0	-1	1	-1	-15	-15	-12	-12	-11	-15
49.85	1736	635	720	256	49.09	-2	-1	-2	-2	0	1	-1	0	-3	-4	-4	-1	-4	1	-2	-4	-1	-3	-14	-9	-15	-14	-15	-12
49.96	1547	655	734	262	49.2	1	-4	-2	2	-3	2	-1	3	1	-2	2	-2	-2	-1	-1	-3	-2	3	-12	-14	-12	-13	-11	-11
50.07	1777	686	758	265	49.31	-2	-3	0	0	-3	-6	1	-1	-4	-2	-3	-2	0	-5	4	-1	-3	-3	-13	-14	-14	-14	-12	-10
50.18	1658	679	770	270	49.42	-2	-2	-2	2	-3	1	3	-1	3	-2	-1	-2	-2	4	1	-3	-3	-4	-14	-13	-15	-14	-15	-11
50.29	1673	686	782	280	49.53	-1	-3	-2	3	0	-2	-1	-3	-1	-1	-3	-4	-4	1	4	1	0	-3	-12	-11	-15	-13	-11	-10
50.4	1753	724	799	283	49.64	1	-2	-1	-1	0	0	-1	1	-1	-2	0	2	0	0	0	1	5	0	-14	-13	-12	-14	-13	-16
50.51	1650	713	813	281	49.74	-4	-3	-1	-2	-3	1	2	-5	-3	-2	-3	-3	4	-1	-1	1	-1	2	-11	-10	-12	-10	-8	-10
50.62	1636	793	856	289	49.85	-2	-2	0	-1	-3	-1	-1	-2	-4	-2	-4	-4	-2	-2	1	-1	2	-2	-11	-11	-15	-13	-11	-11
50.73	1679	799	872	294	49.96	-3	-1	2	-2	-1	1	-1	1	-2	-3	-1	-1	-3	-2	-2	1	1	-1	-15	-16	-12	-12	-13	-14
50.84	1691	798	881	291	50.07	-3	0	-3	-1	5	-2	-2	0	-2	-2	-2	-4	-3	4	2	-3	-3	-1	-15	-13	-13	-9	-10	-13
50.95	1724	783	908	297	50.18	2	1	-2	-4	-2	-2	-1	-3	-1	0	1	-3	-2	0	-1	0	1	-3	-15	-13	-15	-16	-13	-14
51.06	1841	797	917	301	50.29	-2	-2	-2	-3	-4	-4	-6	-4	0	-5	1	0	-4	-1	-4	-2	-2	0	-12	-12	-13	-13	-13	-12
51.17	1827	767	939	301	50.4	3	0	1	1	1	-1	-1	-1	-2	1	0	1	-1	0	1	-1	-3	1	-11	-12	-12	-12	-13	-10
51.28	1813	868	982	308	50.5	-1	-2	4	2	-3	-2	-3	-2	1	-1	-1	-4	1	-2	3	1	1	-2	-10	-10	-11	-13	-11	-15
51.39	1872	876	1009	310	50.61	-4	-4	-4	3	3	-1	3	2	-2	1	-2	-3	5	2	2	1	-2	-2	-15	-15	-15	-14	-15	-15
51.5	1770	881	1041	322	50.72	-2	-3	2	-1	-2	0	-2	1	-3	-2	-1	2	-1	-2	-2	0	1	3	-13	-15	-17	-13	-14	-15
51.61	1865	817	995	325	50.83	0	2	0	0	2	2	0	-1	2	1	-3	-2	1	-1	0	2	0	2	-16	-16	-20	-16	-18	-16
51.72	1913	876	1058	331	50.94	-2	-4	1	1	-1	0	-1	-2	0	-3	3	0	-2	-3	-2	0	-2	-3	-9	-13	-11	-13	-14	-9
51.83	1893	994	1117	333	51.05	-1	-4	3	-3	-3	0	6	-1	3	1	1	0	2	-3	3	-1	-3	-3	-12	-12	-14	-10	-13	-10
51.94	1808	996	1130	341	51.16	2	1	-4	-1	1	-1	-1	-1	-2	-1	-1	2	3	-1	-1	3	3	-3	-8	-12	-10	-10	-11	-10
52.05	1847	948	1123	352	51.26	-4	-3	-2	-5	-2	0	-5	-3	-2	-5	-5	-6	-1	3	0	-2	-2	-1	-9	-9	-8	-12	-9	-11
52.16	1935	876	1124	351	51.37	-1	-3	-4	-3	-3	-2	-1	-2	-3	-3	-2	0	-2	-1	0	-2	0	-2	-12	-13	-10	-11	-13	-8
52.27	1970	953	1207	356	51.48	1	-3	0	0	-1	2	1	0	-3	-2	1	-1	0	3	0	-1	-1	0	-11	-12	-11	-10	-14	-10
52.38	2108	1027	1210	367	51.59	1	-2	1	-3	-3	0	0	-2	-5	-1	-1	0	-1	1	-1	-1	-1	1	-12	-13	-11	-12	-13	-10
52.49	2056	1078	1294	364	51.7	0	1	-1	-2	1	1	-3	-1	-2	2	-4	1	-3	-2	0	-3	4	-1	-15	-14	-14	-16	-15	-15
52.6	1954	967	1263	377	51.81	-1	-1	0	-4	1	-1	0	-3	-2	-1	-4	-2	1	2	1	-2	-2	-2	-15	-14	-12	-10	-10	-12
52.71	2005	966	1268	387	51.92	-3	4	1	1	1	-2	1	3	-3	-2	-3	-1	1	-2	-3	1	3	-2	-14	-15	-12	-12	-14	-9
52.82	2030	1057	1408	392	52.02	1	1	-1	2	-1	3	-1	-2	-2	3	1	-5	-2	2	2	-1	-1	-1	-14	-11	-14	-13	-12	-10
52.93	2050	1110	1433	395	52.13	-1	1	-2	3	-1	2	-2	2	3	-1	-2	-3	-1	2	1	3	-1	-1	-11	-11	-11	-12	-11	-10
53.04	2055	1077	1382	410	52.24	1	-3	0	-3	-1	-1	1	-2	1	4	-2	-2	2	-1	0	-3	-1	-5	-12	-9	-8	-13	-7	-9
53.15	2020	1031	1443	409	52.35	-3	1	0	-1	1	1	0	-2	1	-1	-1	2	0	0	0	0	1	-2	-12	-13	-11	-8	-9	-11
53.26	2110	1059	1503	426	52.46	-3	3	-1	-3	-1	2	-5	-4	-3	1	-3	-5	2	-3	2	1	-2	-3	-6	-10	-9	-9	-11	-10
53.37	2088	1098	1500	436	52.57	-1	-3	-3	-1	-2	0	0	1	-2	-3	-4	-1	-2	2	-1	0	0	-1	-8	-10	-12	-12	-11	-8
53.48	2247	1146	1605	435	52.68	-1	-1	-1	3	0	-1	-2	-2	1	-1	0	-3	-1	-3	0	-2	1	-1	-12	-13	-15	-13	-14	-14
53.59	2006	1216	1649	449	52.78	-1	1	1	0	0	0	-2	-1	0	0	3	6	1	-1	0	4	-1	3	-14	-12	-12	-12	-8	-11
53.71	2193	1197	1631	462	52.89	4	0	-1	1	-1	1	1	-3	0	1	-1	-1	0	1	3	-3	-2	-2	-10	-10	-9	-8	-12	-9
53.82	2225	1167	1568	457	53	2	1	1	-2	-2	-3	1	1	-3	2	-5	2	-2	1	-4	-4	-2	-5	-6	-12	-9	-10	-10	-9
53.93	2331	1089	1560	472	53.11	-3	-3	-3	4	0	-3	1	-1	-3	0	0	-1	-2	-4	2	-3	-1	-1	-10	-14	-12	-10	-9	-11
54.04	2104	1174	1659	475	53.22	1	0	-1	-2	-1	-2	-1	-2	-4	-3	-1	-2	-1	-2	-2	-2	-2	0	-13	-8	-9	-12	-11	-12
54.15	2155	1151	1776	487	53.33	2	2	0	-2	0	1	0	0	0	1	0	1	4	0	2	0	1	-1	-16	-11	-15	-13	-13	-10
54.26	2260	1165	1732	498	53.44	-5	-3	-2	-2	-1	-1	-3	1	-4	-3	0	3	-1	0	4	-1	-1	-2	-8	-9	-9	-3	-10	-6
54.37	2272	1182	1709	512	53.55	2	-3	7	0	0	-2	-1	3	0	1	-3	1	-1	1	-1	0	-1	-3	-9	-14	-11	-15	-13	-13
54.48	2251	1127	1684	516	53.65	-1	0	2	-2	-5	0	0	-3	-3	-2	-1	0	-2	-2	-4	4	-3	-3	-13	-12	-10	-11	-10	-10
54.59	2379	1152	1827	530	53.76	-2	4	1	-1	1	-2	2	-1	1	-1	-1	-2	1	-2	-3	1	-3	2	-10	-13	-14	-14	-14	-13
54.7	2408	1315	1982	538	53.87	1	-3	-3	3	-2	-1	-3	2	-1	1	1	-1	-3	-5	-2	1	2	1	-13	-12	-15	-15	-11	-12
54.81	2405	1241	1897	548	53.98	-2	2	2	2	-1	3	-2	2	1	-1	-1	3	-1	2	-3	-1	-3	-4	-13	-14	-15	-10	-10	-10
54.92	2446	1189	1892	554	54.09	-1	1	-2	0	-1	-3	-1	-1	-1	-2	0	0	-2	-1	-1	1	-1	-2	-13	-11	-11	-10	-10	-9
55.03	2348	1249	1963	572	54.2	2	-4	1	1	0	2	-1	-4	-1	4	-1	1	-5	-3	7	2	3	3	-11	-14	-12	-8	-7	-10
55.14	2497	1358	2137	581	54.31	-3	-5	1	-4	-2	0	-3	-3	-3	-3	-3	-3	-3	-2	-3	-7	-4	-3	-13	-7	-13	-11	-12	-6
55.25	2435	1409	2105	590	54.41	-2	0	2	0	-2	-1	-1	-5	-4	-2	-1	2	-2	-2	-2	0	-1	-2	-14	-17	-13	-10	-11	-14
55.36	2419	1401	2164	618	54.52	4	-3	1	0	2	-4	-2	-3	-2	0	0	-3	0	0	1	1	0	3	-15	-14	-9	-14	-14	-13
55.47	2522	1430	2204	624	54.63	0	-2	3	-1	9	3	-3	2	-1	1	-1	-3	1	-2	-1	-2	2	-2	-13	-13	-14	-9	-9	-12
55.58	2481	1403	2107	635	54.74	1	2	-2	-2	-1	-1	-1	3	-2	-1	-5	1	-3	5	1	-2	-3	1	-12	-10	-9	-6	-8	-10
55.69	2534	1342	2143	636	54.85	-1	0	0	-1	-2	-1	1	2	-1	3	3	4	1	-2	0	4	4	3	-9	-11	-11	-12	-9	-11
55.8	2586	1302	2079	649	54.96	0	0	-3	3	-2	0	1	3	-3	0	1	-2	-1	-1	2	-2	-1	0	-11	-12	-9	-11	-10	-9
55.91	2565	1327	2095	667	55.07	-3	-5	-5	-3	-4	-6	-3	1	-4	-2	-3	-3	0	-2	-1	-3	-2	2	-10	-10	-9	-7	-6	-9
56.02	2650	1394	2187	673	55.17	-1	-1	-1	4	2	1	-1	-1	4	2	-3	1	1	-1	1	-3	-1	-1	-12	-10	-10	-8	-11	-6
56.13	2774	1440	2401	695	55.28	0	-2	-1	-4	-4	1	-3	-2	-2	-4	-1	-2	0	1	0	1	-1	-2	-10	-9	-13	-12	-11	-13
56.24	2826	1491	2309	710	55.39	-1	2	0	6	4	-3	-3	-1	-3	1	-1	-5	2	3	0	2	-1	1	-14	-11	-13	-14	-13	-13
56.35	2667	1452	2307	741	55.5	-2	-1	-1	0	1	-6	0	0	0	-2	-2	-1	-2	-1	-2	-1	-2	-5	-17	-15	-21	-16	-14	-18
56.46	2673	1445	2283	763	55.61	0	-2	-5	-1	-2	0	-2	-3	-2	-4	-1	-1	0	-2	-4	-2	0	-5	-12	-12	-12	-12	-8	-7
56.57	2821	1454	2339	776	55.72	-1	0	1	1	-1	-2	2	-3	1	-2	-1	1	5	1	2	6	-1	-3	-11	-11	-12	-9	-12	-10
56.68	2708	1405	2290	793	55.83	-3	-3	-3	-6	-3	-3	1	-1	-5	-5	-2	-3	2	-1	-3	-5	-1	-1	-8	-10	-9	-4	-11	-7
56.79	2730	1535	2469	769	55.93	-2	-1	-3	-4	-4	-3	1	-5	-2	0	-5	-6	-4	-3	-4	-2	-7	-1	-13	-9	-12	-9	-7	-10
56.9	2912	1566	2464	792	56.04	0	-5	-1	-4	-1	-1	-2	-1	-2	1	0	-1	0	-3	-2	0	1	0	-8	-10	-12	-8	-15	-10
57.01	2690	1545	2566	806	56.15	-2	-2	-1	-2	-1	1	-3	0	-2	1	-2	0	1	1	2	0	-1	-2	-8	-11	-12	-8	-11	-10
57.12	2865	1536	2515	839	56.26	0	-2	-1	2	4	-2	1	-2	-1	0	-1	-1	1	-2	0	0	-2	1	-9	-13	-9	-11	-11	-8
57.23	2892	1440	2307	844	56.37	-2	0	-2	-3	0	-1	-2	-3	-3	-1	-3	0	-6	-3	-3	-5	-1	-3	-11	-9	-14	-11	-9	-8
57.34	3011	1458	2439	856	56.48	-2	-3	0	-2	4	-3	1	0	-2	1	0	0	-2	0	-4	-3	-3	2	-14	-8	-14	-12	-12	-10
57.45	2964	1579	2552	898	56.59	0	-2	-3	-3	1	-4	-2	0	-2	1	-2	-4	-1	0	-3	1	1	-1	-13	-15	-13	-13	-12	-13
57.56	3008	1538	2543	932	56.7	-2	-1	1	2	3	-3	1	0	-1	-3	-1	0	2	-2	-1	1	-1	0	-14	-10	-12	-12	-13	-8
57.68	2947	1609	2707	966	56.8	-3	-1	0	0	1	3	1	-3	0	-2	-3	-1	-2	-1	1	1	-3	-1	-17	-12	-14	-13	-13	-12
57.79	3008	1601	2634	923	56.91	-1	0	0	-1	0	3	1	-1	-2	1	-2	-2	-2	0	-1	-3	-1	0	-12	-11	-10	-12	-10	-11
57.9	3058	1612	2603	976	57.02	-1	-1	-3	-4	4	-5	-1	-2	-1	-3	-3	1	-1	1	-2	-2	-2	-1	-10	-12	-10	-8	-11	-10
58.01	3011	1519	2424	963	57.13	2	-3	-2	1	2	4	-4	1	-3	-1	3	1	3	-2	2	-2	-2	-2	-14	-13	-19	-15	-12	-16
58.12	3126	1538	2546	988	57.24	-2	-2	-1	0	-4	-2	0	-3	-3	-4	-4	3	1	-1	0	-1	-5	-1	-12	-14	-10	-11	-11	-10
58.23	3297	1728	2825	1035	57.35	-1	-2	0	-3	-4	4	-2	-2	-4	-2	0	-2	0	-2	-2	-1	2	-3	-13	-11	-15	-13	-14	-13
58.34	3181	1734	2851	1050	57.46	-2	0	-3	0	0	-4	0	0	0	0	-2	2	0	-2	1	-3	-1	1	-9	-14	-11	-9	-11	-11
58.45	3237	1559	2754	1035	57.56	1	-1	1	-1	0	0	-1	-2	2	-2	4	-2	1	0	1	-1	0	2	-12	-11	-11	-7	-10	-9
58.56	3151	1613	2583	1081	57.67	-2	-4	-2	-1	-2	-1	-1	1	-5	1	1	-2	-4	-1	2	3	-2	1	-11	-12	-8	-9	-13	-10
58.67	3406	1682	2790	1102	57.78	-2	-1	-1	2	-1	-4	-2	0	0	-1	1	0	-2	-1	0	-2	1	-1	-12	-11	-12	-8	-11	-11
58.78	3280	1683	2839	1167	57.89	-3	-6	-2	-2	-4	-5	-3	1	-3	0	-5	1	-3	-2	-3	-2	-1	-5	-11	-10	-12	-7	-12	-9
58.89	3241	1679	2769	1181	58	-3	0	-3	-3	-3	0	-2	-2	-2	-2	-5	-5	-1	0	0	-3	-4	0	-12	-12	-11	-10	-11	-11
59	3250	1597	2679	1238	58.11	-1	-1	1	1	3	-1	-1	0	-3	-1	0	-3	1	2	-1	-1	1	0	-8	-14	-13	-11	-13	-11
59.11	3311	1690	2697	1242	58.22	2	-1	2	2	3	-1	2	4	5	1	-2	-1	-1	-4	2	-1	2	2	-14	-16	-15	-15	-12	-15
59.22	3323	1684	2892	1188	58.32	2	0	-2	1	-2	4	-3	-5	1	-3	-4	-1	1	-2	0	-1	-2	2	-9	-17	-15	-15	-12	-15
59.33	3529	1807	3099	1251	58.43	-3	-6	-2	-5	-3	-1	-2	0	-1	-2	0	-4	-2	-1	-3	-1	-1	-2	-11	-13	-9	-6	-13	-10
59.44	3392	1732	2836	1340	58.54	-2	-2	-1	-2	-2	0	-4	-2	0	-2	-2	-1	2	-2	-1	0	-3	0	-13	-12	-11	-9	-10	-12
59.55	3552	1781	2951	1315	58.65	-3	-1	-4	0	-1	-1	-3	-3	-1	-1	-1	-4	1	-3	-1	-3	-3	1	-6	-11	-12	-10	-10	-5
59.66	3500	1843	2921	1336	58.76	1	-2	0	0	-3	-2	-2	-2	-3	-3	2	-2	1	-1	2	-2	-2	-2	-13	-12	-12	-9	-10	-10
59.77	3488	1802	2970	1348	58.87	-6	-2	-4	-2	-1	-2	-5	-2	-4	-4	-3	-2	-4	-7	-3	-5	-1	-3	-15	-16	-15	-10	-15	-14
59.88	3563	1778	2922	1307	58.98	1	-3	1	-3	1	-1	-5	-3	-5	-2	2	-1	-2	-1	-4	0	-3	-3	-14	-14	-9	-7	-12	-6
59.99	3631	1787	2911	1355	59.08	-2	-3	-2	-2	0	1	-2	-4	-1	-1	1	0	-1	-2	-3	-4	0	2	-12	-15	-12	-10	-10	-12
60.1	3749	1781	3031	1341	59.19	-1	1	-2	4	2	-1	-1	2	1	-1	-1	0	2	-1	0	3	1	-1	-14	-10	-11	-10	-13	-12
60.21	3694	1789	2943	1496	59.3	-1	1	-2	-1	-2	2	2	1	-3	-3	-3	2	2	-2	-4	-1	3	3	-13	-15	-11	-11	-14	-11
60.32	3779	1925	3252	1492	59.41	-3	-4	-1	1	-4	0	0	-2	-3	-1	-1	-1	-2	0	0	-1	0	4	-15	-12	-14	-5	-10	-10
60.43	3920	1853	3007	1502	59.52	-1	3	-2	0	-1	0	1	2	-1	-1	2	-1	-2	-1	-2	1	0	-3	-12	-12	-12	-9	-10	-11
60.54	3825	1909	3133	1519	59.63	1	0	0	-3	-6	-3	0	-4	-3	0	-1	0	4	2	0	-2	0	1	-8	-13	-12	-11	-11	-12
60.65	3857	1795	2981	1472	59.74	-3	-1	-3	-1	2	2	-2	-3	2	-2	-1	-5	-2	-2	-3	-4	-1	-4	-14	-15	-10	-14	-12	-8
60.76	3886	1854	3175	1451	59.84	1	2	-1	-1	-3	-1	-2	1	1	-2	-2	-2	2	-2	-2	3	-4	-2	-9	-10	-12	-12	-11	-12
60.87	3986	1914	3260	1531	59.95	1	-2	1	3	-1	-1	-3	2	-2	3	-3	-1	1	-4	1	-3	2	1	-10	-11	-14	-9	-12	-10
60.98	3950	1919	3316	1619	60.06	-1	1	3	0	-1	1	0	0	3	0	0	-1	3	1	0	0	2	1	-10	-10	-9	-11	-13	-10
61.09	4057	1943	3388	1611	60.17	-1	-1	-1	-2	-2	-2	0	1	1	-2	-3	-1	-1	-2	1	-3	0	-2	-9	-11	-13	-11	-9	-12
61.2	3940	1909	3170	1544	60.28	0	-1	-1	-2	-2	-2	1	-3	-2	-2	0	-5	1	1	2	0	0	0	-14	-11	-10	-10	-12	-11
61.31	4034	2039	3642	1629	60.39	-1	5	-1	-2	2	-1	2	1	-3	0	-2	-2	2	-2	-3	-3	1	-2	-13	-10	-11	-8	-12	-10
61.42	4135	2032	3354	1651	60.5	-4	-4	-2	-1	-1	-2	-2	0	-1	-2	-4	-2	-1	1	-2	-2	0	-3	-14	-6	-14	-12	-10	-11
61.53	4188	2049	3340	1619	60.6	-1	0	0	-2	-4	1	-2	0	-3	1	-3	0	-1	-1	-2	-3	-3	-4	-12	-13	-10	-10	-14	-10
61.65	4347	2155	3485	1769	60.71	5	-1	-1	-2	1	-1	-1	2	0	-1	0	1	0	1	-1	1	0	-3	-15	-11	-16	-14	-11	-13
61.76	3980	2197	3581	1795	60.82	-2	-1	-1	-4	-2	-3	-4	2	-2	-2	-1	-1	3	0	-2	1	0	4	-13	-16	-13	-9	-15	-14
61.87	4382	2263	3622	1800	60.93	2	-4	-2	1	-2	-4	-1	0	-2	-5	-2	-4	1	-2	-2	1	-4	-1	-14	-13	-14	-9	-12	-11
61.98	4321	2128	3483	1754	61.04	-1	2	-2	-1	0	0	1	3	0	3	-2	-3	-2	0	1	0	-1	-2	-11	-12	-13	-10	-8	-7
62.09	4415	2136	3479	1737	61.15	-2	-1	1	-3	-1	-1	-5	-2	-1	-2	-2	-1	-1	1	0	-2	0	-1	-8	-8	-12	-12	-10	-13
62.2	4482	2143	3605	1915	61.26	-2	-1	0	-3	4	-3	-2	-4	-4	0	-1	-2	0	1	0	1	-2	1	-11	-11	-11	-13	-8	-11
62.31	4437	2169	3664	1898	61.37	0	-5	-3	-2	-1	-2	1	-3	2	-2	-2	1	-2	-2	0	-1	-2	0	-16	-16	-12	-9	-12	-12
62.42	4425	2173	3497	1807	61.47	-2	-3	-2	-1	0	-1	1	0	-1	1	-1	-3	-1	-2	-1	-3	-3	0	-8	-13	-13	-7	-12	-8
62.53	4463	2169	3586	1755	61.58	4	1	-3	-1	1	3	-1	-2	-4	2	-2	-1	-2	3	-4	4	-1	3	-16	-15	-15	-10	-12	-15
62.64	4494	2115	3501	1810	61.69	0	-2	-1	-2	-3	-1	-5	-1	-4	-2	-1	0	-1	1	-3	-1	-5	1	-12	-9	-11	-11	-12	-11
62.75	4474	2137	3671	1860	61.8	0	-1	-2	0	-3	0	-2	0	0	-2	2	-4	1	0	3	-2	2	-1	-11	-11	-14	-11	-8	-11
62.86	4633	2155	3496	1816	61.91	-5	-3	-4	2	-3	-3	-2	-3	-5	-3	-1	-1	-6	-2	2	1	-2	-2	-9	-10	-11	-9	-9	-8
62.97	4796	2331	3931	1993	62.02	0	-1	-2	6	2	-2	0	1	1	1	-2	-2	1	1	-3	-2	0	-1	-15	-16	-14	-16	-9	-12
63.08	4821	2385	4005	1859	62.13	4	-2	-2	1	1	-1	0	0	-1	-2	-1	3	2	-4	0	-2	1	-1	-9	-12	-13	-11	-11	-11
63.19	4707	2241	3672	2055	62.23	-1	3	5	1	-1	-1	5	-3	4	-3	-1	2	3	1	-1	2	-3	3	-10	-9	-10	-7	-10	-9
63.3	4886	2241	3598	1947	62.34	1	0	0	3	-1	-2	1	3	-1	1	2	0	-1	-2	-1	2	0	1	-13	-11	-13	-10	-11	-9
63.41	4850	2295	3748	1832	62.45	-2	-4	0	-3	-2	-2	-3	-2	-3	-4	-3	-1	-2	0	-3	-2	-1	-2	-8	-15	-15	-12	-9	-8
63.52	4765	2373	3719	2077	62.56	3	-2	1	3	1	1	-4	-1	-4	2	-4	3	-3	1	3	2	1	-1	-12	-13	-11	-12	-9	-12
63.63	4829	2317	3900	2028	62.67	-3	-3	3	1	0	-2	1	-3	0	-2	0	-1	-1	-2	3	-3	0	-1	-11	-9	-12	-10	-10	-11
63.74	5123	2250	3736	2110	62.78	3	-1	0	-1	-1	4	-1	2	-1	0	1	1	-1	-1	1	1	-1	-3	-14	-11	-9	-9	-8	-9
63.85	4995	2304	3797	2085	62.89	0	2	0	-1	1	0	1	1	-2	3	-2	1	1	1	1	2	2	1	-14	-14	-10	-12	-14	-15
63.96	4954	2399	3946	2122	62.99	-3	0	-1	2	1	-3	-1	4	0	1	1	-1	1	-2	-2	-1	-2	1	-14	-8	-17	-13	-12	-12
64.07	5091	2339	3758	2061	63.1	-3	-1	1	0	-2	-2	-4	0	0	-1	-3	-1	0	-3	0	-1	-1	3	-14	-14	-15	-12	-13	-13
64.18	5107	2334	3946	1967	63.21	-2	3	1	-4	0	1	0	-1	-2	-3	-3	-1	3	0	1	0	0	2	-15	-12	-15	-12	-14	-11
64.29	5129	2432	4026	2094	63.32	1	-1	0	-1	-2	-1	0	2	-3	1	-2	-2	-2	-2	-2	-4	0	1	-8	-9	-13	-5	-8	-7
64.4	5150	2529	4126	2237	63.43	-1	-3	1	-1	-1	-3	-1	-2	-2	-3	-1	-5	-4	-1	-3	2	-4	-2	-10	-12	-13	-14	-12	-6
64.51	5253	2449	4127	2219	63.54	-2	-3	-1	-2	1	-1	1	-2	-3	-3	2	-3	5	-1	2	1	-1	-3	-14	-14	-15	-12	-15	-14
64.62	5269	2519	4007	2352	63.65	2	1	2	2	-3	5	1	-3	-1	0	3	0	-1	1	-3	1	1	-1	-13	-14	-14	-11	-12	-10
64.73	5410	2517	4065	2232	63.75	-1	5	6	1	3	3	-2	-2	-2	2	-1	3	-2	2	-1	1	1	1	-11	-11	-11	-12	-14	-13
64.84	5397	2464	4044	2193	63.86	3	-3	6	-2	-2	1	-4	-3	1	2	-3	-3	-1	-2	2	2	-3	1	-12	-16	-13	-14	-14	-12
64.95	5442	2444	4138	2253	63.97	-3	-4	-4	-3	-1	-1	-1	-5	-3	-4	0	2	-1	-4	-3	-2	-5	-3	-12	-9	-15	-12	-13	-15
65.06	5505	2558	4286	2160	64.08	-1	1	-1	-1	0	2	0	0	-3	-1	2	1	-1	1	-1	-2	1	-2	-10	-13	-12	-9	-12	-8
65.17	5350	2530	4089	2380	64.19	-1	-4	-3	-3	-3	-3	-4	1	-1	-1	-5	-3	-1	-2	-2	-1	-2	3	-12	-14	-12	-14	-13	-8
65.28	5636	2618	4188	2298	64.3	-1	-3	-4	2	-3	2	0	-2	1	-1	-2	-4	-1	0	-1	0	-3	1	-9	-8	-14	-8	-13	-7
65.39	5602	2569	4230	2358	64.41	0	-3	-4	-2	-2	-2	-3	0	-2	-2	-4	-4	-3	1	-1	-4	-1	-2	-14	-11	-11	-8	-11	-9
65.5	5562	2659	4561	2450	64.52	3	-3	1	-3	1	3	1	-1	0	-1	3	0	4	3	2	3	-2	-1	-11	-12	-13	-10	-11	-13
65.62	5762	2666	4310	2288	64.62	-1	-5	-3	-4	2	-2	-2	-3	-3	-1	2	1	2	1	2	-1	-2	-4	-12	-10	-13	-8	-10	-11
65.73	5786	2762	4551	2315	64.73	0	0	2	1	-1	-2	-3	-2	0	-2	-3	-1	-2	-3	0	-2	1	-2	-11	-12	-14	-13	-14	-14
65.84	5667	2736	4471	2370	64.84	-7	-5	1	2	-3	-2	0	-4	-1	2	-3	-2	0	0	-1	-2	-1	-4	-16	-17	-20	-18	-14	-17
65.95	5890	2674	4454	2452	64.95	-2	2	-2	-2	3	-3	-5	-2	-3	-3	-2	-3	0	0	-3	-3	-4	-4	-11	-11	-13	-15	-13	-13
66.06	5999	2735	4381	2547	65.06	1	-1	0	0	1	-1	-1	-3	1	-1	-2	1	-2	-1	1	-2	-2	-3	-10	-12	-13	-10	-9	-12
66.17	5970	2858	4587	2517	65.17	-1	-5	0	-1	-1	-1	-3	-1	-2	-2	-5	-5	-2	-6	-2	-3	0	-3	-16	-14	-18	-14	-15	-12
66.28	6092	2757	4525	2414	65.28	-4	-2	0	0	0	0	-1	-2	3	1	1	-2	-2	0	0	-1	-4	0	-12	-12	-11	-8	-10	-10
66.39	6017	2809	4612	2532	65.38	-1	1	-3	-4	1	0	-2	-3	1	0	-1	-2	2	0	0	-1	-2	4	-7	-9	-10	-9	-8	-10
66.5	5724	2771	4453	2620	65.49	3	0	-3	-2	-1	2	-3	-3	-2	-1	-1	-2	1	-1	-4	1	-2	1	-16	-14	-14	-10	-12	-11
66.61	6007	2939	4826	2592	65.6	0	-4	1	-3	-1	-4	-1	-4	1	-1	0	0	1	4	0	0	-4	5	-12	-11	-14	-9	-11	-9
66.72	5888	2758	4707	2509	65.71	-4	-4	-4	-4	-1	-3	-3	-4	-3	2	-6	-5	-4	-2	-4	-4	-2	-2	-14	-13	-15	-12	-12	-10
66.83	6370	2990	4848	2525	65.82	1	-3	3	-3	-1	-2	-5	1	-2	-3	-3	1	-4	-3	-1	-2	-4	-4	-12	-12	-13	-10	-12	-8
66.94	6454	3053	4744	2563	65.93	-1	0	-2	-4	-4	-1	-2	0	-1	1	1	-1	0	-1	-4	-2	0	-1	-11	-11	-10	-10	-10	-9
67.05	6342	2865	4945	2638	66.04	2	-2	0	-3	-1	-2	-4	0	-2	0	-1	-3	-1	-1	-1	-1	-2	-2	-9	-10	-11	-9	-7	-10
67.16	6341	3026	4760	2499	66.14	-1	-3	-2	-2	-1	-3	-5	2	-3	1	0	-3	-4	1	-3	-6	-3	-1	-16	-12	-13	-14	-12	-12
67.27	6072	3033	4930	2608	66.25	-1	-3	1	0	4	-2	-1	-3	-1	-1	-3	1	0	0	0	1	0	0	-9	-13	-10	-9	-6	-5
67.38	6723	3094	4980	2735	66.36	-3	-3	-6	-6	-3	-3	-3	-6	-5	-2	0	-1	2	-2	-3	-1	-3	-4	-12	-12	-11	-13	-13	-8
67.49	6266	3044	4936	2628	66.47	-1	-2	-2	0	-3	0	-3	-1	-3	-1	-1	-2	-4	-2	-2	0	-4	-2	-15	-10	-14	-5	-11	-8
67.6	6575	2905	4927	2583	66.58	-1	1	-2	-2	-1	2	-1	-2	1	1	4	-1	1	1	-1	-2	-2	-3	-14	-13	-11	-12	-11	-10
67.71	6676	3024	4980	2740	66.69	2	0	0	-2	-1	1	-2	5	-3	-4	-3	-5	3	-1	1	-2	-1	-1	-12	-14	-15	-10	-14	-10
67.82	6577	3033	4862	2683	66.8	3	-1	-2	-2	-2	-1	1	-2	-1	-1	-1	-4	0	-2	-4	-3	0	1	-10	-10	-12	-8	-10	-9
67.93	6688	3148	5224	2762	66.9	-2	-3	3	-2	-1	4	-5	-3	-4	-2	-2	1	-1	-1	-2	1	-1	-3	-12	-9	-13	-10	-11	-12
68.04	6703	3124	5126	2645	67.01	-2	-5	-2	-5	-1	-3	-3	-4	-3	-5	-4	-2	-1	-2	-3	-3	-2	-1	-11	-11	-13	-9	-10	-6
68.15	6609	3051	4888	2509	67.12	0	-1	0	-1	-3	-3	-4	-1	-3	-2	1	0	-1	0	1	-2	-4	-1	-11	-11	-12	-10	-13	-13
68.26	6572	3132	4886	2755	67.23	1	-2	1	0	-1	0	2	0	-1	0	2	3	3	1	0	-1	1	-1	-12	-12	-12	-13	-10	-5
68.37	6785	3122	4826	2605	67.34	-5	-4	-2	-4	2	-1	-2	-2	-2	-2	-1	-4	-5	-4	-4	-2	-2	-5	-8	-13	-13	-11	-14	-13
68.48	6595	3218	5256	2761	67.45	-3	-2	-3	-2	-2	2	-4	-3	-4	-3	-4	-2	-2	-2	1	-1	-3	-5	-13	-11	-11	-9	-14	-11
68.59	7031	3112	5205	2712	67.56	-1	-3	-3	-3	0	-2	-2	-2	-2	-1	-1	-1	-3	1	-2	-2	0	-2	-14	-15	-15	-14	-14	-13
68.7	7065	3225	5050	2790	67.66	1	-2	-3	-2	-1	-3	-3	0	-4	-2	-4	7	-3	-3	-2	-2	2	2	-12	-13	-12	-9	-9	-11
68.81	6841	3223	5136	2978	67.77	3	-2	-1	2	0	-5	4	-1	0	-3	-2	-4	-3	-4	-1	-1	-1	-2	-11	-12	-13	-11	-11	-12
68.92	6969	3300	5156	2779	67.88	-1	-2	-2	2	0	-4	-2	-2	-2	-2	1	-4	-1	-1	-4	-3	2	-4	-12	-11	-10	-11	-11	-14
69.03	7059	3249	5319	3003	67.99	-2	2	1	-2	-2	-2	-1	-1	0	-5	1	-2	0	0	0	-1	-4	2	-17	-15	-11	-12	-9	-12
69.14	7196	3480	5392	2938	68.1	4	-3	-1	2	3	1	-1	2	1	-1	-1	-1	-3	-2	3	-2	3	3	-13	-10	-10	-10	-10	-12
69.25	7327	3302	5424	2861	68.21	-1	-1	1	0	1	1	1	1	3	1	-3	-1	0	1	-3	1	-1	1	-10	-5	-10	-8	-10	-9
69.36	6839	3216	5336	2903	68.32	-2	0	-1	-3	5	-3	0	0	-2	2	1	-2	2	3	-3	1	-1	-1	-12	-11	-15	-11	-11	-13
69.47	7043	3265	5271	2904	68.42	-3	0	0	-1	-1	1	0	4	0	2	-1	-1	-2	0	-1	-2	-1	1	-13	-13	-14	-10	-12	-12
69.59	7380	3377	5244	2925	68.53	1	-1	-1	-1	1	-2	0	-1	-1	0	-2	-1	-1	0	3	-1	-1	0	-11	-9	-12	-13	-12	-10
69.7	7112	3432	5464	2989	68.64	-2	-2	-2	-2	1	4	1	-2	-3	-1	-2	-2	0	-3	-2	-1	1	1	-14	-9	-11	-11	-13	-11
69.81	7412	3339	5426	2934	68.75	-2	1	1	0	0	1	-2	-2	-2	0	1	-3	0	1	0	-4	3	-4	-14	-11	-14	-10	-10	-9
69.92	7519	3526	5572	3091	68.86	-1	2	-1	-2	4	-1	-1	-2	-4	0	0	-4	2	-2	-3	-4	-2	-2	-11	-11	-9	-9	-7	-10
70.03	7088	3426	5283	2961	68.97	-1	-3	-2	-7	-1	-2	1	-1	-5	-3	-4	-3	-2	-3	-1	-1	2	-4	-10	-7	-10	-15	-10	-11
70.14	7401	3461	5560	2836	69.08	0	-3	-1	-5	-1	-1	-4	-2	-1	-1	-2	-1	2	-4	-1	4	3	-1	-12	-13	-11	-9	-9	-11
70.25	7695	3462	5400	3053	69.19	0	-1	-1	-3	0	4	-3	0	-2	0	2	2	1	-2	1	4	8	-1	-12	-8	-13	-12	-8	-12
70.36	7286	3405	5575	3129	69.29	-3	-1	1	-2	-1	1	-1	-4	-2	0	-1	-1	-2	-1	-4	2	-2	2	-11	-11	-13	-13	-12	-9
70.47	7345	3513	5622	3120	69.4	0	-3	-1	-2	-2	1	0	1	-1	-2	1	-1	3	-2	-3	-5	-5	-4	-9	-11	-9	-8	-8	-10
70.58	7465	3574	5713	3195	69.51	-1	0	-1	-1	1	-1	-1	-1	-3	6	-1	-1	-1	0	-4	1	-2	3	-10	-13	-13	-11	-12	-10
70.69	7484	3596	5718	2857	69.62	1	0	4	-3	1	-3	1	-3	1	9	1	1	-2	0	1	-2	-1	-3	-9	-11	-13	-9	-9	-9
70.8	7644	3709	5792	3120	69.73	-4	-1	-4	-2	-3	0	0	-5	-2	-4	1	-3	-2	-3	-2	0	-4	-2	-5	-9	-11	-9	-9	-6
70.91	7734	3571	5923	3057	69.84	-2	1	1	-1	-2	0	-5	-1	-2	3	0	-3	-1	-2	0	-1	0	0	-8	-9	-8	-6	-11	-10
71.02	7555	3791	5984	3279	69.95	-5	-1	-1	-1	0	-1	1	-1	-1	1	-3	-1	-2	-3	-2	1	-2	-2	-12	-8	-12	-12	-11	-11
71.13	7692	3703	5812	3138	70.05	-2	2	2	-1	-3	1	2	-1	-4	-1	-2	0	-2	4	-1	-2	0	1	-10	-10	-12	-7	-9	-10
71.24	7832	3803	5887	3163	70.16	1	-3	-4	-1	1	2	1	1	-1	-2	-1	-3	1	-3	1	3	3	-3	-12	-11	-11	-10	-8	-12
71.35	7740	3678	5771	3053	70.27	-3	-1	-3	1	1	3	1	-4	0	-4	-1	-1	1	-3	0	-4	0	-2	-10	-13	-12	-8	-11	-9
71.46	7606	3786	5908	3416	70.38	2	-2	1	-3	-1	-1	-2	1	-2	2	-1	-3	-1	-1	-4	2	1	4	-13	-10	-13	-12	-14	-13
71.57	7560	3822	6209	3218	70.49	0	-3	1	0	-2	0	0	-3	-1	1	-3	-1	1	0	6	1	-1	1	-14	-12	-13	-10	-14	-14
71.68	8025	3666	5963	3177	70.6	-1	-3	-1	0	-2	1	-2	-3	0	-3	0	0	-2	0	-1	-2	-2	-3	-10	-13	-10	-11	-11	-11
71.79	8044	3828	6013	3171	70.71	-2	2	-3	-1	-1	-2	-1	-1	-3	2	-2	-1	-1	2	1	1	-2	-4	-13	-11	-14	-11	-11	-12
71.9	7998	3972	6254	3306	70.81	1	-1	1	4	-3	-1	-3	-1	-4	-3	0	-3	-1	3	1	-1	5	-1	-10	-10	-11	-12	-9	-9
72.01	7947	4004	6047	3345	70.92	0	-2	-1	-2	-3	-5	-3	-2	-4	0	0	-3	-2	1	-2	-3	-4	-2	-10	-10	-9	-7	-9	-6
72.12	7842	3853	6069	3474	71.03	2	-1	-1	0	1	-1	-1	1	-2	0	-3	-1	0	-2	-3	1	-3	-1	-6	-12	-10	-8	-8	-9
72.23	7691	3933	6234	3371	71.14	-2	-3	-5	-2	0	-5	-3	0	-2	1	-1	-3	-1	-3	0	-2	-3	-2	-12	-13	-14	-13	-14	-11
72.34	8309	4061	6143	3513	71.25	0	-2	-4	-2	-4	-2	-1	-6	-1	-2	-2	-2	-2	-1	-1	-2	-3	-4	-14	-11	-10	-10	-8	-9
72.45	7994	4158	6404	3473	71.36	-1	-3	-3	3	2	2	1	-1	-2	-2	-1	-2	-1	1	-1	-3	2	-1	-11	-10	-7	-7	-8	-9
72.56	7924	4086	6342	3228	71.47	-2	-2	0	-1	0	-1	-1	-2	-2	0	1	-2	-2	3	-2	0	3	1	-13	-13	-12	-14	-13	-12
72.67	7710	4095	6394	3362	71.57	1	-1	2	-1	3	-2	-4	2	-3	-4	-2	-1	2	-3	-1	1	4	-1	-16	-9	-13	-9	-11	-14
72.78	8005	4006	6001	3525	71.68	-2	-2	1	-1	-1	-1	-4	-1	-1	-4	-4	1	-1	-2	-3	0	0	-3	-11	-9	-12	-9	-10	-7
72.89	8122	4071	6109	3410	71.79	-1	-2	1	-1	1	2	-1	3	-2	-2	1	2	1	1	1	1	-2	1	-15	-10	-12	-10	-12	-14
73	7706	3862	6148	3347	71.9	1	0	-2	-3	-1	1	-2	0	-4	0	2	-1	4	2	0	-2	-1	1	-12	-10	-11	-10	-12	-11
73.11	8509	4050	6213	3371	72.01	-2	0	1	0	-3	1	-4	-1	-1	-1	-4	1	2	-1	0	2	2	-2	-10	-12	-11	-13	-13	-13
73.22	8653	4039	6430	3228	72.12	-1	-4	0	1	0	0	1	0	0	2	0	-4	1	5	6	0	-1	-3	-11	-13	-11	-11	-10	-9
73.33	8017	4286	6331	3467	72.23	0	0	0	0	-2	3	-1	0	1	1	0	-1	0	0	0	-2	0	0	-10	-10	-12	-7	-8	-7
73.44	8460	4334	6538	3554	72.33	2	-1	-1	0	1	-1	0	-1	1	0	-1	-2	3	0	0	-2	-4	-1	-10	-12	-15	-11	-12	-11
73.56	8461	4129	6429	3419	72.44	1	-2	0	0	-2	0	2	2	0	4	1	0	-1	0	-1	-2	1	0	-10	-11	-7	-7	-10	-7
73.67	8699	4328	6642	3454	72.55	0	-2	4	0	1	0	3	0	1	-3	1	-4	-1	0	-4	-2	0	0	-12	-10	-12	-12	-11	-13
73.78	8180	4339	6537	3546	72.66	6	-2	0	-2	-1	1	0	5	2	-1	-1	-1	0	0	-2	2	-1	-3	-13	-12	-12	-14	-11	-7
73.89	8196	4388	6400	3597	72.77	-1	2	4	-3	-3	-3	2	-2	-2	-3	-1	-1	-1	1	-4	-1	1	-2	-15	-11	-11	-11	-11	-12
74	8322	4380	6414	3590	72.88	2	1	-1	2	1	-1	-2	-2	-2	-1	-3	-3	3	-1	-1	-1	2	-3	-13	-15	-14	-14	-13	-12
74.11	8406	4227	6728	3754	72.99	0	-2	0	-3	-3	-3	-5	1	-2	1	0	-2	-4	-1	-1	-3	-1	-2	-11	-10	-12	-12	-14	-9
74.22	8054	4560	6743	3893	73.1	-2	0	-2	-3	-1	-3	4	1	-3	0	0	-3	-1	0	-3	-1	-1	-3	-13	-11	-13	-12	-11	-8
74.33	8247	4495	6808	3601	73.2	-3	-1	-4	-3	-2	1	-2	-1	1	-3	-1	-1	-1	-3	2	-3	-1	-3	-12	-13	-14	-16	-13	-14
74.44	8919	4434	6678	3752	73.31	-2	-2	-4	-3	2	-2	-4	-1	-2	-3	-2	-1	-2	-3	-2	-1	0	-3	-8	-8	-12	-10	-10	-7
74.55	7963	4360	7115	3430	73.42	1	0	1	-2	1	2	4	-2	-2	1	0	-2	-1	-1	1	0	0	-2	-12	-11	-8	-11	-11	-8
74.66	8484	4625	6932	3617	73.53	-2	1	-2	-3	-2	-4	-1	-3	-4	-2	1	-1	-3	-3	3	1	1	0	-12	-13	-15	-9	-10	-10
74.77	8377	4385	6763	3296	73.64	0	-2	2	-1	0	2	1	0	0	1	-1	0	0	3	0	1	-2	-3	-10	-9	-13	-11	-11	-10
74.88	8618	4561	6578	3707	73.75	1	0	1	-1	0	-3	-2	3	-1	2	-3	0	0	2	2	1	-1	-2	-16	-18	-16	-16	-14	-16
74.99	8282	4526	7140	3602	73.86	2	-3	-1	-2	-2	-1	0	-2	-2	-2	0	1	0	-1	1	-2	-4	-1	-9	-9	-11	-8	-6	-7
75.1	8470	4636	7099	3850	73.96	-2	-1	-3	-3	0	-2	-1	0	-2	-1	-2	-2	-2	-2	-2	0	-4	-2	-13	-13	-14	-11	-10	-13
75.21	8168	4595	7120	3554	74.07	-1	-2	-1	-3	-2	-2	-2	-3	-1	-4	1	-2	-4	3	-2	-5	-1	-1	-6	-8	-9	-4	-7	-5
75.32	8313	4581	6972	3535	74.18	1	3	-1	0	2	2	1	-1	-1	3	3	-3	-2	2	0	3	0	1	-12	-14	-13	-12	-10	-13
75.43	8479	4564	6656	3630	74.29	5	0	-1	-4	-2	-1	-1	0	-4	-2	-1	-2	0	-1	-1	-2	-1	1	-12	-11	-8	-9	-9	-9
75.54	7909	4579	6795	3883	74.4	-2	-3	-1	-2	-2	-1	-1	2	-2	4	2	-1	-3	1	3	3	-1	-3	-11	-10	-14	-12	-12	-11
75.65	8535	4733	6991	3789	74.51	-1	-1	0	-3	2	-1	-2	-1	-3	-3	1	0	-1	-2	-2	-2	-1	1	-9	-7	-10	-11	-8	-10
75.76	8087	4688	6952	3596	74.62	-5	-1	0	-2	-1	-2	-1	-1	-2	-2	0	-4	-4	-5	-3	-4	-1	-3	-11	-13	-13	-14	-16	-12
75.87	9055	4849	6951	3701	74.72	-4	-2	-2	-2	-5	-3	2	-2	0	-2	0	-2	-3	0	-2	-3	-4	-1	-13	-8	-10	-11	-10	-10
75.98	8434	4952	7329	3681	74.83	-3	-2	-2	-6	-2	-5	-2	2	-2	-1	-4	-3	-5	-5	-5	-4	1	-3	-15	-15	-15	-12	-17	-10
76.09	8669	4987	7252	3748	74.94	-2	-3	-1	-1	0	1	-2	-3	1	-2	1	-1	1	-3	0	-3	-1	0	-14	-9	-12	-6	-12	-5
76.2	8507	5056	7074	3877	75.05	-3	-3	-1	2	-1	-1	-2	-4	1	-3	4	-2	5	-1	1	-3	-1	2	-14	-14	-15	-15	-13	-11
76.31	8519	4921	7457	4046	75.16	-3	-1	1	-1	-3	1	-1	-4	-2	-3	0	1	0	1	-3	1	2	-2	-12	-10	-9	-8	-13	-10
76.42	8380	4864	7342	3863	75.27	-2	1	1	3	-3	-4	-6	2	-3	-1	-4	1	-4	2	3	-2	-1	-2	-12	-14	-15	-7	-13	-9
76.53	8901	4856	7300	3943	75.38	1	2	-1	1	3	-1	1	-2	1	-3	0	-1	-2	3	0	-3	-3	-2	-15	-16	-12	-13	-12	-12
76.64	8350	4840	7152	4181	75.48	1	-2	-3	-1	-1	-5	2	0	-3	-1	-2	-4	-2	-3	-2	2	-1	0	-9	-8	-11	-10	-9	-9
76.75	8427	4828	7189	3917	75.59	-1	0	4	-2	-3	-1	0	-1	-2	1	1	-2	-2	-1	1	1	-1	-1	-13	-10	-8	-12	-11	-10
76.86	8562	4809	7216	3786	75.7	0	1	-1	-2	0	-1	2	0	-2	-2	-2	6	4	0	3	3	2	0	-11	-10	-12	-12	-13	-12
76.97	8908	4919	7396	3914	75.81	1	-3	-1	-1	-2	-1	0	-2	-2	-1	0	1	1	0	1	-4	3	-1	-13	-12	-8	-10	-12	-8
77.08	9033	5244	7925	3998	75.92	0	0	-2	-2	1	-2	4	2	2	2	2	2	3	2	2	1	1	0	-10	-13	-14	-8	-13	-9
77.19	8755	5161	7702	4080	76.03	0	-5	-3	-2	-1	-4	1	-2	1	-2	-5	-4	-3	-1	-2	-2	-3	-3	-9	-9	-9	-10	-11	-9
77.3	9829	5170	7419	4165	76.14	2	-1	-1	3	-1	-4	2	1	5	2	-3	2	-1	-1	3	-1	-3	-1	-8	-10	-11	-10	-11	-11
77.42	9185	4961	7357	3931	76.25	-3	1	-3	-2	-1	-2	-2	1	0	-1	0	1	-3	1	1	-1	4	-1	-11	-9	-13	-10	-9	-7
77.53	9252	4953	7575	3962	76.35	0	-3	-4	0	0	-1	-4	-2	-2	-4	-4	-6	-3	4	-3	-1	1	0	-10	-17	-15	-12	-14	-17
77.64	8867	5084	7630	4104	76.46	-3	-1	0	-3	-4	-4	2	-3	-3	2	-1	-4	-2	0	0	-5	-1	-3	-12	-16	-9	-12	-10	-11
77.75	8641	4988	7449	4135	76.57	-3	-4	-2	1	0	-4	-1	-1	-1	0	-2	-2	-2	2	2	-2	0	3	-13	-9	-10	-9	-10	-6
77.86	9246	5312	7455	4060	76.68	3	-1	-4	-2	-4	-1	-4	0	-3	0	-1	-4	1	1	0	0	-2	0	-10	-12	-8	-11	-11	-9
77.97	8930	4924	7718	4088	76.79	-3	-4	-3	-2	-3	0	3	-2	-3	-3	0	1	3	5	-2	-1	0	-2	-11	-12	-10	-11	-12	-10
78.08	8849	5161	7294	4491	76.9	-1	0	0	-1	4	0	-3	3	-1	1	-1	3	2	1	1	0	1	1	-14	-14	-14	-12	-11	-11
78.19	9432	5204	7224	4102	77.01	-2	-1	-2	-4	-2	-2	-1	2	-2	7	0	-4	-2	-2	-2	0	-2	0	-11	-13	-13	-15	-12	-10
78.3	9338	5304	7680	4123	77.11	-3	0	-1	-3	-2	0	0	-2	-1	-2	-3	-2	-2	-2	-2	-5	0	-1	-9	-12	-12	-12	-10	-13
78.41	9410	5478	7852	4327	77.22	0	-2	0	-3	0	0	-3	1	3	0	-2	1	-1	-3	-2	0	0	0	-12	-14	-9	-12	-10	-11
78.52	9458	5512	7865	4419	77.33	-3	-3	0	0	0	-3	-1	0	-2	-3	-5	2	-3	-4	-1	-4	-2	-2	-12	-11	-11	-13	-11	-14
78.63	9813	5322	7916	4426	77.44	-1	-4	-4	3	-3	-1	-3	-5	-3	1	-2	-4	-4	-3	-2	0	-1	-1	-6	-6	-12	-10	-8	-8
78.74	9340	5226	7752	4286	77.55	2	2	-1	-1	-2	-1	2	3	2	-2	2	1	-1	0	-1	-3	0	-1	-11	-10	-14	-11	-12	-9
78.85	9419	5316	7706	4248	77.66	1	4	1	-4	3	0	2	-3	2	0	-1	-1	8	1	0	-3	0	-3	-12	-15	-12	-11	-13	-13
78.96	9497	5287	7755	4213	77.77	-1	-2	1	-3	-4	1	0	-3	-2	-1	1	-1	0	-4	-1	2	-2	-3	-15	-12	-13	-12	-15	-11
79.07	9446	5510	7734	4233	77.87	-2	-2	0	-4	0	-1	-2	-5	0	-2	-2	-2	0	-1	0	-1	-4	0	-11	-8	-10	-10	-10	-6
79.18	9299	5333	7772	4334	77.98	-2	-1	0	2	-3	-1	7	1	-1	-2	2	0	0	4	0	0	3	-4	-9	-12	-9	-10	-7	-10
79.29	9664	5585	7463	4303	78.09	-4	-4	-2	-4	-4	-2	-3	0	-1	0	-3	-1	0	0	-6	-4	-2	-3	-15	-13	-13	-14	-15	-12
79.4	9861	5280	7290	4381	78.2	2	1	1	2	2	-1	3	-1	1	-2	-1	2	1	3	2	-1	2	1	-10	-12	-9	-12	-9	-10
79.51	9447	5516	7891	4587	78.31	2	-3	-3	-2	-1	1	-4	-4	-2	-4	-1	-2	-3	-3	2	-4	-1	2	-14	-16	-10	-13	-13	-12
79.62	9529	5472	7819	4303	78.42	1	-3	3	-4	-3	3	-2	-3	-2	-1	-3	2	1	0	-3	3	-2	2	-10	-12	-12	-7	-8	-10
79.73	9930	5497	7740	4463	78.53	1	-3	-3	-3	1	1	-4	-1	-3	-3	-5	-5	0	-1	1	5	-3	-2	-13	-12	-12	-13	-10	-8
79.84	9500	5633	7861	4508	78.63	-2	0	0	-2	-3	0	2	-5	-2	-4	-4	-2	-2	-1	-3	1	-2	-3	-7	-12	-14	-11	-11	-8
79.95	9776	5726	8313	4558	78.74	-2	1	2	2	8	2	0	0	0	0	-3	2	-1	-2	8	-4	2	2	-12	-16	-13	-15	-13	-14
80.06	9810	5553	8001	4616	78.85	-1	1	3	4	-3	-2	-2	-3	1	-1	-2	-1	-3	-2	-3	-3	-2	-3	-11	-12	-11	-10	-14	-12
80.17	9799	5548	7983	4739	78.96	-2	-2	-3	-1	-1	1	-2	-2	-1	2	-2	-2	-1	-2	-4	-2	0	2	-14	-13	-13	-11	-13	-9
80.28	9767	5703	8061	4745	79.07	2	0	2	0	-2	0	0	1	-1	-2	2	0	2	-2	1	3	6	1	-14	-14	-14	-12	-11	-12
80.39	9900	5765	7819	4658	79.18	-1	0	0	-3	-1	-1	2	-1	0	-1	0	1	-1	-1	-5	-1	-2	-3	-15	-10	-15	-13	-15	-10
80.5	9834	5679	7768	4464	79.29	1	2	-5	0	-3	0	-1	-1	-3	0	-1	0	1	-2	1	-2	-2	-1	-13	-12	-11	-13	-10	-11
80.61	9683	5503	7635	4294	79.39	-2	-3	-2	-1	0	-4	-2	-5	-6	-2	-2	-3	-1	-2	0	-3	1	0	-14	-14	-12	-16	-11	-11
80.72	10040	5773	8432	4487	79.5	1	0	-1	2	4	-1	-3	-3	-3	-1	1	-3	-1	0	-4	-2	1	0	-11	-9	-14	-10	-14	-7
80.83	9939	5752	8035	4467	79.61	-1	0	2	-1	2	1	-1	-1	-3	2	0	-2	-2	-1	-1	-2	5	1	-7	-9	-12	-10	-5	-10
80.94	9982	5618	7955	4386	79.72	0	-1	-1	3	-3	-4	-1	-4	-4	-2	-2	-6	-4	-1	-4	1	0	2	-12	-11	-12	-11	-9	-9
81.05	9750	5641	7845	4505	79.83	0	-1	0	0	-2	0	3	-1	0	-1	0	4	0	2	-3	0	0	1	-10	-11	-11	-9	-9	-8
81.16	9891	5971	8597	4669	79.94	0	-1	2	0	3	0	-2	1	4	-1	-1	-1	-2	-2	2	-3	0	0	-14	-9	-13	-11	-13	-10
81.27	9724	5677	8022	4968	80.05	0	2	-2	1	-4	-1	1	-2	-2	0	-4	0	0	-1	-3	1	0	0	-9	-9	-10	-9	-11	-11
81.39	9937	5814	8035	4818	80.16	-3	-1	-7	-4	1	-1	-2	-6	-7	2	-1	-2	-3	-1	-4	-4	-2	-4	-15	-13	-13	-15	-12	-5
81.5	10242	5958	8451	4742	80.26	-2	-2	4	2	1	1	-3	2	-1	-2	2	3	-1	-1	5	3	1	-1	-10	-5	-10	-8	-9	-6
81.61	9787	5796	7832	4923	80.37	-1	-2	2	-5	-3	0	0	-2	-4	0	-5	-4	-3	-3	-2	1	-4	-3	-12	-11	-12	-11	-11	-13
81.72	9820	5877	8416	4628	80.48	-2	-2	-2	-2	0	-2	-3	-3	-2	-2	-4	-1	-3	0	0	-1	0	-3	-12	-11	-11	-8	-10	-9
81.83	9923	6027	8535	4961	80.59	-1	-2	-3	-6	1	-2	-1	1	-3	3	1	2	1	-2	7	-4	-2	-3	-10	-10	-9	-7	-10	-5
81.94	9861	5811	8432	5285	80.7	-3	-1	1	-3	-4	-1	1	-1	-2	-1	1	-2	-2	-1	1	-3	-4	-1	-13	-13	-14	-11	-9	-9
82.05	10008	5791	8357	4839	80.81	1	-2	1	-2	-1	-2	0	0	-4	-2	-5	-2	-2	-1	2	-2	-4	-2	-12	-12	-13	-13	-14	-9
82.16	9885	5913	8233	4499	80.92	-1	2	-4	1	-4	1	1	-1	-2	1	-1	-1	-1	-2	-3	-2	-3	-2	-11	-13	-13	-10	-10	-9
82.27	10094	6103	8392	4546	81.02	1	-3	-3	-1	3	-3	-4	-3	2	-3	-4	-1	-5	-2	2	1	-5	-6	-7	-11	-11	-10	-12	-7
82.38	9719	6271	8557	4654	81.13	-4	-3	-5	-2	-6	-2	-4	-4	-3	-3	-2	-1	-3	-3	-4	-2	-1	-2	-11	-14	-13	-10	-12	-9
82.49	10226	5954	8290	4937	81.24	-2	0	-1	-1	0	0	-4	-2	-3	-1	1	-3	0	-2	-2	2	-1	4	-9	-10	-8	-9	-10	-11
82.6	9907	6203	8205	4776	81.35	1	2	3	-1	-3	-2	-1	-2	2	2	-3	0	2	1	2	0	1	3	-12	-13	-11	-9	-11	-10
82.71	10198	6124	8405	4952	81.46	0	-4	-2	-3	-1	-2	-2	-1	-3	-3	0	-6	2	-3	0	0	5	0	-13	-10	-15	-10	-13	-9
82.82	10009	5978	8142	4872	81.57	-1	2	-2	0	0	0	1	0	0	-1	0	0	-2	-2	-3	0	-5	-2	-9	-10	-10	-9	-11	-7
82.93	9936	6174	8427	4992	81.68	-3	2	-1	-3	3	-3	-1	-1	-4	-1	-2	-4	-3	-2	-1	1	-2	-4	-11	-11	-13	-13	-10	-8
83.04	9901	6047	8288	4817	81.78	0	1	2	0	4	4	-1	-1	-1	-1	-3	-2	0	-2	-2	1	-3	0	-14	-15	-13	-13	-14	-12
83.15	9839	6256	8346	4958	81.89	-1	0	-2	-3	-3	-1	-1	-2	-5	-4	-3	-3	2	0	-1	-1	0	3	-7	-11	-8	-11	-10	-8
83.26	9805	6205	8317	4965	82	-2	-1	-3	0	-5	1	0	-2	-2	-1	-1	-4	-3	-2	2	0	0	0	-10	-10	-11	-10	-10	-10
83.37	10557	5913	8135	4969	82.11	-3	0	2	1	0	-1	1	1	-2	-3	-2	2	0	3	2	1	0	-1	-15	-14	-16	-14	-15	-13
83.48	9814	6115	8834	4918	82.22	2	1	-1	1	-1	-4	3	-1	-1	-2	-1	-3	3	-3	-2	-1	5	-1	-13	-15	-15	-17	-13	-13
83.59	10010	6133	8087	4902	82.33	1	-1	3	1	-1	2	1	1	3	3	-3	0	-2	1	4	-1	3	-2	-13	-11	-11	-7	-8	-8
83.7	9802	6168	8205	5113	82.44	0	-2	1	-1	-3	-1	0	-2	-3	-3	1	1	-1	-5	-3	-5	-2	-4	-13	-12	-11	-11	-9	-11
83.81	10044	6353	8278	5232	82.54	2	1	2	-3	0	1	0	-1	-2	3	3	1	3	0	1	-1	-1	3	-14	-14	-14	-12	-11	-9
83.92	10457	5820	8294	5145	82.65	-2	-5	0	-2	0	-3	-2	-2	-1	-1	-2	-1	-2	-1	-5	0	-1	0	-9	-11	-10	-11	-8	-12
84.03	10200	6070	8517	5266	82.76	-4	0	0	-2	0	-1	-4	0	-4	-2	-5	-3	-2	-3	0	-2	-1	2	-7	-9	-11	-11	-6	-7
84.14	10081	6292	8775	5056	82.87	-3	-4	-1	-3	5	-1	-2	-3	-1	-2	-5	3	0	-1	1	-1	0	-1	-15	-10	-12	-10	-10	-11
84.25	9923	6062	7740	5050	82.98	3	3	1	2	-3	-1	3	0	0	1	1	-3	-1	-1	-2	2	-2	-3	-14	-12	-10	-11	-7	-10
84.36	10412	5944	8108	5318	83.09	0	-2	0	-2	-2	2	0	-4	-2	0	-2	-4	0	2	4	-2	-4	1	-13	-15	-13	-11	-14	-8
84.47	9729	6390	8550	5262	83.2	-3	-4	-4	-2	-2	-1	-2	0	-2	-1	0	-2	-2	0	-4	0	2	-2	-12	-10	-13	-11	-9	-7
84.58	9975	5899	8649	5147	83.3	-2	1	-2	-4	-3	-1	-4	-4	-1	-3	3	0	-3	-3	-3	-2	1	-2	-11	-14	-13	-14	-12	-12
84.69	9994	6073	8642	5132	83.41	-6	-2	1	-6	-3	-5	-3	-2	-1	-4	-5	-5	-3	-5	-2	-4	-5	2	-9	-10	-11	-10	-9	-7
84.8	10123	6138	8631	4963	83.52	1	-3	-1	-1	-1	-1	0	-1	-3	-3	2	-1	-3	0	-1	5	0	-2	-12	-11	-11	-11	-9	-10
84.91	9916	6109	8606	5193	83.63	1	2	-1	-2	2	1	-1	0	2	-1	1	2	1	1	-2	1	1	-1	-12	-8	-11	-10	-11	-9
85.02	10292	6110	8493	5057	83.74	0	-2	0	-4	-3	2	-2	0	-3	0	-2	6	-1	2	1	-1	0	0	-7	-14	-12	-12	-12	-11
85.13	10125	5890	8416	5266	83.85	-1	0	1	-3	-4	-2	-2	1	-3	-1	0	-1	2	-4	-1	1	-2	3	-10	-10	-11	-8	-11	-9
85.24	9718	6510	8519	5231	83.96	-3	0	0	1	2	-2	-1	0	-4	-3	-2	4	-3	0	-1	-3	-3	2	-10	-11	-10	-10	-9	-9
85.36	10272	6272	8655	5246	84.06	-5	-3	-3	-2	-4	-3	-3	-2	-3	-3	1	-4	-1	-3	-6	-3	-4	-3	-12	-8	-14	-11	-12	-6
85.47	10020	5706	8196	5354	84.17	1	-1	3	0	-1	1	2	1	4	0	0	1	-2	-1	-1	-1	0	0	-12	-13	-17	-15	-11	-14
85.58	10198	6031	8525	5049	84.28	-1	0	-1	2	2	-1	1	-1	4	-1	1	1	0	-1	-1	0	0	0	-14	-11	-16	-14	-14	-12
85.69	10174	6058	8447	5373	84.39	-3	-3	0	-2	-1	0	-2	-2	0	-4	3	-2	-2	-4	-3	-3	1	-2	-8	-10	-11	-8	-9	-7
85.8	10124	5977	8675	5364	84.5	3	-2	-1	-3	-3	0	0	-1	-2	0	-2	-3	0	-1	0	-1	2	0	-13	-13	-13	-14	-12	-14
85.91	9985	5861	8515	5598	84.61	-5	-3	4	-2	-4	-2	-2	2	-3	0	-2	-4	-3	1	-2	-1	-6	1	-10	-8	-10	-14	-13	-10
86.02	10197	5923	8310	5495	84.72	-4	-5	-1	-3	-2	-6	-1	-3	-5	-1	-5	-2	-3	-2	-4	0	-4	-2	-12	-11	-9	-9	-7	-10
86.13	10229	6218	8899	5292	84.83	-3	2	-2	-4	-5	-1	-5	-2	-2	-3	-3	-1	-3	-3	-3	-5	-3	-1	-14	-13	-14	-8	-10	-10
86.24	9867	5823	8363	5216	84.93	-1	-4	-3	-3	-2	-1	-2	1	1	-4	-5	-1	0	-2	1	1	0	3	-10	-14	-11	-13	-12	-14
86.35	9871	5810	8273	5369	85.04	-2	-2	-4	-2	2	5	0	-1	2	-1	-3	-1	-2	-2	0	-3	-1	-4	-12	-8	-12	-11	-9	-9
86.46	10084	6739	8754	5398	85.15	-2	4	-1	2	-1	-3	2	4	-1	1	3	1	-1	-3	0	-1	-1	1	-10	-16	-13	-16	-14	-9
86.57	10356	6365	8930	5317	85.26	-2	-2	-1	-1	4	-2	-1	3	-1	-1	0	-3	2	-2	1	0	3	2	-13	-13	-13	-10	-14	-14
86.68	9807	5762	8634	5239	85.37	0	2	-1	-3	2	-4	2	2	-1	0	-2	0	-2	1	-2	-2	3	1	-10	-11	-11	-8	-10	-7
86.79	9984	5735	8133	5214	85.48	0	-1	0	-2	-3	-1	-3	1	1	-1	-2	1	-3	-2	0	0	1	0	-14	-12	-14	-8	-13	-15
86.9	9869	5850	8353	5401	85.59	2	-3	-1	-5	-1	-2	-2	-1	-1	0	-1	-4	-4	-1	-1	1	-2	-1	-13	-11	-12	-13	-13	-9
87.01	9859	5922	8506	5534	85.69	-3	-5	-2	-4	0	-2	1	-2	1	0	-2	-4	1	0	0	-3	-3	0	-7	-10	-14	-13	-9	-7
87.12	9988	6267	8743	5523	85.8	-1	2	1	-1	3	-5	-1	1	-2	-2	2	2	2	-3	1	-3	1	1	-12	-10	-10	-6	-9	-8
87.23	9991	5798	8252	5617	85.91	0	0	1	4	0	-3	2	3	1	0	-2	-1	-1	-1	-1	-2	-1	0	-12	-8	-12	-9	-11	-9
87.34	9844	5834	8290	5294	86.02	-3	-1	-2	-2	-3	2	-2	2	-2	0	-3	-1	-2	-2	-2	-2	-3	-2	-8	-10	-10	-7	-10	-11
87.45	9751	6425	8866	5754	86.13	0	-2	0	0	-3	-3	-2	0	2	-2	-1	-4	-1	-2	-2	0	-1	-2	-14	-11	-13	-11	-14	-9
87.56	10080	5922	8469	5530	86.24	-2	0	-1	-2	-2	-2	-1	-4	-2	0	-2	-2	0	-2	-2	-4	0	-2	-10	-14	-13	-9	-10	-9
87.67	9825	6158	8543	5621	86.35	0	-2	0	-2	-1	5	2	0	1	-2	-5	-1	0	-1	0	-1	-1	-1	-8	-6	-9	-7	-5	-6
87.78	9832	5783	8978	5304	86.45	-4	-2	0	1	0	-2	-2	-3	-4	-3	0	0	0	-2	-3	3	-1	-4	-11	-10	-11	-11	-11	-10
87.89	10139	5828	8624	5507	86.56	-2	-1	2	-2	-1	-1	-2	0	0	-2	2	-2	1	-5	-2	-1	-2	-2	-12	-11	-11	-13	-10	-8
88	9794	5648	8392	5292	86.67	1	-1	1	-1	-1	-2	2	-1	0	-1	-2	-3	0	-1	2	1	5	-1	-13	-12	-14	-13	-13	-10
88.11	9822	5739	8993	5373	86.78	0	0	2	-4	-2	0	3	-3	-3	-2	-3	-4	0	-4	-2	-1	-5	2	-13	-15	-10	-14	-12	-11
88.22	9769	5681	8306	5373	86.89	1	1	1	-1	-3	-3	1	1	0	-1	0	2	-2	-2	-1	0	-2	0	-9	-10	-12	-13	-13	-10
88.33	9676	5911	7749	5305	87	-2	-1	-2	-3	-2	-6	-4	-1	-1	-2	1	-5	-2	-3	3	1	-3	-5	-12	-10	-14	-14	-13	-13
88.44	9681	5728	8127	5641	87.11	-1	-3	-3	-1	-3	-3	-3	-3	-4	-3	-3	-5	-2	-2	0	-5	-3	-1	-14	-9	-13	-9	-12	-9
88.55	9870	5807	7891	5496	87.21	-3	-1	-1	3	-2	-1	-1	3	-1	2	-1	-1	1	1	-1	3	-1	-1	-15	-13	-13	-13	-13	-10
88.66	10204	5944	7609	5636	87.32	-1	0	1	2	-4	-1	1	2	2	-3	-3	-2	0	0	1	-2	2	-4	-9	-14	-12	-12	-12	-10
88.77	10017	6205	9286	5563	87.43	-3	-3	-2	-4	-2	-2	-2	-3	-4	-4	-2	-4	-1	2	-2	-4	-5	-4	-11	-12	-10	-6	-10	-7
88.88	10107	5919	8147	5538	87.54	-4	0	-1	-2	0	-4	1	-1	0	-2	-3	-1	-2	0	0	-2	0	0	-13	-12	-10	-10	-13	-10
88.99	9991	6084	9073	5645	87.65	1	2	-2	1	0	1	-1	0	3	0	-2	0	3	3	3	0	3	1	-8	-7	-8	-9	-2	-4
89.1	10180	6019	7322	5810	87.76	-4	-1	-4	2	1	2	1	1	1	2	4	-3	2	-2	-1	-1	1	-2	-14	-12	-15	-15	-14	-15
89.21	9932	6097	8239	5420	87.87	1	3	-1	0	3	2	0	0	4	1	-3	-1	2	1	1	1	0	-1	-13	-14	-15	-11	-13	-13
89.33	9949	6476	9157	5553	87.97	-3	0	1	-1	-1	0	1	-3	-1	-1	-1	-2	-1	-1	2	0	0	3	-14	-14	-12	-10	-13	-10
89.44	9866	5991	8420	5645	88.08	1	-1	0	-1	-3	-1	0	-3	0	0	-3	-2	0	0	1	2	-1	1	-12	-14	-15	-10	-10	-9
89.55	10061	5988	8830	5593	88.19	3	-2	-1	-1	-2	-3	-3	-2	-1	0	1	-2	1	0	-2	1	-3	3	-9	-9	-14	-11	-11	-13
89.66	9963	6068	8663	5882	88.3	-1	1	1	1	0	-2	0	3	-2	-1	1	1	-2	0	0	4	0	-1	-12	-12	-13	-12	-10	-10
89.77	10067	5807	8174	5509	88.41	-3	-3	1	-1	1	1	-1	2	-1	1	1	-3	-2	-4	3	0	-3	0	-9	-11	-11	-13	-11	-12
89.88	9782	6167	8944	5331	88.52	-2	-2	1	2	1	3	-2	1	-1	0	3	0	-1	4	3	-1	-1	-1	-12	-12	-10	-6	-13	-10
89.99	9622	6322	8281	5476	88.63	3	0	1	2	0	-1	-3	-1	-1	-2	-4	2	-1	-1	-1	0	-3	1	-14	-12	-14	-14	-12	-7
90.1	9616	6010	7890	5566	88.74	-3	0	-1	-4	0	3	0	3	0	0	0	-1	1	1	0	1	-1	-2	-18	-14	-13	-14	-15	-13
90.21	9747	6251	8151	6015	88.84	-1	-2	-1	-1	1	-2	-3	0	-3	-2	-2	-4	1	2	-3	0	-2	-2	-13	-9	-13	-11	-11	-9
90.32	9644	5928	8960	5673	88.95	-2	0	-1	-1	-3	1	-1	1	1	2	-1	1	2	3	-3	1	1	0	-13	-10	-11	-10	-12	-13
90.43	10060	6403	8777	5994	89.06	1	-2	1	0	0	-1	3	-1	-3	-1	-2	2	1	0	4	0	-1	-1	-12	-8	-10	-11	-11	-9
90.54	9849	6238	8809	5789	89.17	-3	-2	-2	0	-3	-2	-2	2	1	-2	-4	-2	1	0	2	-2	0	-3	-10	-13	-13	-10	-10	-10
90.65	9711	6084	8649	5614	89.28	-3	0	-3	0	-3	0	-3	1	0	-4	0	1	-3	-1	-1	0	3	-1	-13	-13	-12	-8	-11	-14
90.76	10028	6432	9109	5585	89.39	-1	0	-1	-3	-2	-2	-2	1	2	-4	0	2	-3	-1	-2	0	-2	-2	-13	-13	-10	-5	-11	-11
90.87	9739	6186	8212	5787	89.5	1	0	0	1	-2	-4	-2	0	1	-2	-1	1	-1	3	0	-1	0	-4	-10	-10	-4	-12	-12	-8
90.98	9675	6335	8345	5990	89.6	-1	0	1	-1	-1	1	-2	3	-1	1	2	1	0	0	-1	-1	-4	1	-13	-14	-14	-10	-14	-7
91.09	9912	6215	8121	5862	89.71	-6	-4	-4	-5	-1	-2	-5	-4	-4	-2	-5	-6	-7	-1	-1	-6	-3	-4	-9	-9	-12	-11	-16	-7
91.2	9830	6202	8312	5488	89.82	-1	-7	-4	-3	-5	-1	-1	-3	-7	-3	-4	-2	-1	1	-3	-1	-5	-1	-12	-10	-9	-13	-8	-12
91.31	9827	6744	8754	5482	89.93	-2	-3	0	-3	-1	-3	-2	-4	-5	-3	-3	0	-1	-2	-2	-1	-3	-2	-9	-9	-14	-9	-7	-7
91.42	9718	6592	8368	5793	90.04	-2	-1	-4	1	-4	-4	0	-4	-2	-2	-3	-2	-5	-4	0	-3	-1	-2	-16	-12	-13	-9	-14	-7
91.53	10045	6399	7488	5788	90.15	0	-3	-3	0	3	7	2	0	0	0	-3	-1	-2	2	1	-3	-2	-1	-11	-15	-8	-9	-12	-11
91.64	9827	6293	8085	5676	90.26	3	1	1	2	1	5	-3	-2	-2	3	-3	1	-1	0	0	-1	-2	-1	-16	-13	-13	-12	-11	-9
91.75	10012	6320	8900	5326	90.36	-3	-2	-1	-3	1	3	-5	-3	-2	-4	-1	1	2	-3	-2	-1	1	-3	-14	-12	-10	-12	-13	-6
91.86	9827	6386	9027	5798	90.47	-3	-3	-3	-2	-1	1	2	-3	-4	0	-2	-2	-1	-1	-4	-2	-2	0	-13	-14	-15	-14	-11	-12
91.97	9916	6436	8488	5884	90.58	1	-3	-2	-2	-1	3	-2	-1	2	1	1	-2	2	2	1	-3	-2	2	-10	-9	-8	-12	-12	-10
92.08	9991	6545	9196	5862	90.69	1	-2	-4	-2	1	-3	2	-2	-4	1	-1	-2	1	-2	-3	-3	1	1	-15	-14	-12	-14	-14	-10
92.19	9761	6336	8943	5633	90.8	5	-3	-4	-2	2	-2	1	-2	1	-2	2	0	-1	-3	0	4	-1	0	-15	-16	-14	-11	-14	-15
92.3	9574	6283	9009	5993	90.91	1	0	1	-1	1	-1	1	0	0	-1	1	1	-1	4	-3	1	-2	2	-9	-9	-11	-8	-13	-10
92.41	9929	6378	8505	5877	91.02	-5	-3	-2	2	-2	-1	1	-1	-5	-5	-4	-3	-3	-3	-1	-1	-2	-3	-10	-14	-12	-13	-12	-12
92.52	9758	6828	9028	5840	91.12	-2	0	0	-3	-1	-1	-2	0	-3	3	2	-1	3	2	2	1	-1	-3	-11	-13	-14	-11	-9	-15
92.63	9905	6616	8977	5689	91.23	-1	0	-3	-6	0	-3	-1	-1	-4	-2	-1	-3	-1	-2	-2	5	-2	-3	-13	-14	-10	-18	-12	-14
92.74	9511	6368	8980	5758	91.34	-2	1	-4	3	2	-2	-4	1	-1	-1	1	-1	-4	1	-3	-4	-1	-1	-15	-15	-16	-18	-17	-11
92.85	9759	6357	8304	5874	91.45	-1	-3	-3	-1	0	1	-4	-3	-3	0	-2	-2	0	0	-3	-1	0	2	-13	-12	-14	-11	-12	-8
92.96	9427	6599	8268	5379	91.56	0	-3	0	-2	-4	-1	-5	-2	-1	-2	-2	-5	0	-2	0	-2	-2	-2	-14	-10	-11	-13	-14	-13
93.07	9784	6625	9260	5655	91.67	-2	1	-2	-3	-1	0	-2	1	-2	-3	-2	1	-1	-2	-4	-3	1	-1	-15	-8	-13	-13	-12	-8
93.18	9776	6679	7689	5407	91.78	1	-1	-1	-2	-1	0	-3	-1	-1	-1	-1	0	3	-2	-1	-3	-3	-3	-11	-13	-11	-13	-8	-10
93.3	9406	6555	7537	5628	91.89	0	1	-1	-2	-4	-1	2	-3	0	0	-2	0	-2	0	-1	-2	3	0	-14	-16	-16	-16	-9	-12
93.41	9797	6794	9158	5846	91.99	0	2	-1	-3	3	-3	0	-3	-3	0	2	0	0	-2	-1	1	0	1	-9	-15	-10	-10	-8	-10
93.52	9805	6499	9141	5641	92.1	0	1	0	-4	-3	-2	-4	-2	-2	-1	-3	-4	-5	1	-3	0	0	-2	-14	-12	-15	-16	-10	-13
93.63	9788	6510	8137	5405	92.21	0	1	1	-1	-2	0	-5	-1	-3	0	-1	-2	-2	-1	1	-5	-2	-4	-10	-11	-12	-9	-6	-5
93.74	9817	6509	9098	5678	92.32	-2	1	-3	0	-3	-4	-4	-3	-3	-1	-2	1	-2	-4	0	-2	0	-2	-10	-10	-10	-8	-10	-6
93.85	9720	6577	7481	5613	92.43	2	-3	-1	1	-4	-1	2	-1	-1	-1	1	2	-1	1	3	-1	-2	3	-14	-11	-11	-8	-12	-10
93.96	9665	6591	8706	5482	92.54	-2	-4	-1	1	-3	-5	-2	-1	1	-1	-3	-3	-3	-2	-3	-1	-2	-4	-15	-13	-13	-10	-11	-10
94.07	9550	6626	7869	5613	92.65	-4	0	-2	-2	-4	-5	-2	-1	1	0	0	-2	0	0	-4	-2	-3	1	-14	-17	-11	-12	-14	-9
94.18	10064	6600	8799	5556	92.75	-2	-2	-1	0	0	1	-1	0	0	-3	-1	1	-1	1	0	-1	0	-1	-11	-13	-9	-8	-11	-9
94.29	9859	6541	8003	5577	92.86	-1	-2	1	4	-1	-3	-1	-3	-3	1	-1	-1	-4	-1	-5	-3	-3	1	-10	-16	-15	-12	-16	-10
94.4	9834	6642	8183	5226	92.97	-3	-1	-1	-4	-3	2	-1	0	-3	-1	-4	0	0	-1	-5	-3	-1	-4	-8	-12	-11	-9	-9	-6
94.51	9686	6592	9148	5885	93.08	2	-1	2	2	1	1	-3	3	-2	-1	-1	2	-1	-2	-1	-1	2	4	-13	-9	-11	-8	-8	-9
94.62	9932	6631	9341	5917	93.19	-3	-2	1	-3	-1	-2	-1	3	-3	-2	0	0	3	0	-3	0	1	-2	-10	-16	-11	-9	-10	-12
94.73	9820	6717	8198	5249	93.3	-3	2	4	3	2	4	0	2	6	0	0	0	-2	1	4	2	-2	0	-11	-9	-10	-8	-9	-7
94.84	9771	6907	8139	5321	93.41	-1	-4	1	-1	1	2	-2	-5	-4	-4	-1	-1	-1	-2	-3	-1	-1	-2	-12	-12	-13	-8	-10	-15
94.95	9809	6785	8142	5492	93.51	-1	-3	-1	1	1	0	-3	-1	0	1	-2	0	0	0	-1	-2	3	0	-10	-11	-15	-7	-10	-11
95.06	9913	6667	8429	5324	93.62	-3	-4	1	-2	1	-4	-3	1	-2	-2	-6	-2	-4	2	-1	-2	3	-2	-11	-9	-10	-8	-11	-8
95.17	9713	6865	8162	5433	93.73	1	-1	1	-2	6	1	-1	-3	1	1	-1	-2	-2	-3	-3	-2	-2	-2	-9	-9	-10	-11	-9	-8
95.28	9816	6992	8915	5357	93.84	-2	-1	5	0	-1	-3	-5	1	1	2	-1	0	-2	-3	-2	1	1	1	-13	-10	-13	-13	-12	-9
95.39	9639	6800	7951	6572	93.95	0	-2	0	2	-1	2	1	-1	0	1	0	3	0	1	3	2	2	-1	-12	-7	-10	-11	-15	-8
95.5	9997	6724	8743	6167	94.06	1	-1	2	1	-3	0	-1	-1	-1	-2	-1	-1	-4	1	-3	0	-1	-3	-14	-12	-12	-13	-11	-12
95.61	9662	6790	8735	5634	94.17	-1	4	-1	-1	1	1	0	0	-4	0	-1	-4	1	-1	3	-1	-1	-1	-15	-13	-14	-11	-10	-15
95.72	9560	6933	8127	5683	94.27	-3	4	-3	2	-3	1	-5	1	4	1	-1	-4	1	-1	3	2	2	-1	-13	-13	-13	-11	-11	-7
95.83	9679	6737	7759	5544	94.38	1	0	0	0	3	-3	-4	-3	-1	-1	-2	-1	-2	0	-2	-2	3	1	-8	-11	-9	-7	-11	-7
95.94	9739	7184	8098	6039	94.49	4	-3	0	-2	-4	2	-1	-3	0	-5	0	-2	0	2	-1	-1	-3	-1	-13	-12	-11	-11	-8	-10
96.05	9420	7182	9125	6450	94.6	-1	-2	-1	1	-1	2	1	-4	-2	-1	-3	2	1	-1	1	-1	1	-1	-9	-7	-14	-5	-9	-8
96.16	9970	6649	9184	6053	94.71	2	-2	-1	-1	-2	-6	0	-3	-3	-1	-4	-1	0	-2	-2	2	-1	0	-11	-8	-9	-11	-6	-10
96.27	9678	6636	7924	5735	94.82	-3	-3	-1	-1	-1	-1	0	-2	1	-1	0	3	3	0	-3	0	-3	0	-14	-10	-13	-9	-14	-12
96.38	9559	7112	9467	6317	94.93	-4	-3	-1	-2	0	-1	-1	-4	0	-1	-1	1	1	2	-1	-2	-2	-4	-11	-11	-12	-11	-12	-9
96.49	9696	6795	8074	5698	95.03	1	-3	-3	1	0	1	1	-1	0	-2	0	-2	2	1	-3	-1	3	-3	-12	-11	-11	-12	-14	-10
96.6	9765	6822	7643	5889	95.14	2	-2	2	-1	1	3	-3	1	-4	-4	2	-1	-3	-2	2	1	-1	-2	-16	-14	-13	-16	-14	-12
96.71	9747	6732	8904	5606	95.25	-3	-3	-2	-4	-3	-1	1	-1	0	-4	-5	-4	1	0	-2	2	-6	-3	-12	-13	-13	-13	-12	-11
96.82	9940	6913	8645	5920	95.36	-4	-2	-1	-6	-2	2	1	-4	-4	-4	-1	-4	-3	2	-5	-1	-2	-1	-9	-10	-14	-10	-14	-8
96.93	9685	6818	8661	5344	95.47	-3	1	0	5	-2	1	1	0	1	0	-1	5	-2	-1	0	1	-3	2	-15	-10	-18	-11	-13	-14
97.04	9857	7024	9188	5681	95.58	0	4	-1	-1	4	-4	3	-1	-1	-1	-2	4	-1	0	1	-1	-2	0	-11	-14	-13	-12	-10	-10
97.15	9942	6908	8283	5605	95.69	-1	-1	0	-1	-1	-2	1	0	4	1	-2	0	-1	-1	-1	0	-3	-3	-15	-11	-14	-15	-14	-13
97.27	9744	6846	9653	5461	95.8	1	0	0	0	-2	1	-1	-2	-1	-2	-1	-2	-1	1	1	0	-2	-1	-12	-11	-12	-9	-10	-8
97.38	9258	7303	9073	5706	95.9	-4	-6	-3	-1	-3	-2	0	-2	-2	-1	-1	-1	-3	-5	0	-1	-1	-4	-13	-13	-13	-11	-11	-13
97.49	9207	6864	8739	5795	96.01	3	1	-3	-1	2	-3	-3	-6	-3	-1	-4	-2	-2	-2	-1	-5	1	1	-11	-11	-13	-12	-10	-8
97.6	9736	6820	7867	5804	96.12	-2	-3	-2	1	-3	-3	-1	1	-3	2	-1	-2	2	-2	1	-2	-3	-4	-9	-9	-12	-12	-11	-11
97.71	9396	7036	8691	5813	96.23	0	-1	2	1	-1	0	0	2	1	-3	-1	1	-2	-4	-2	-1	-1	2	-12	-13	-13	-12	-11	-12
97.82	9403	7072	8970	6186	96.34	0	1	2	-2	-2	-3	1	-2	0	2	0	0	0	-2	-2	-4	0	-2	-14	-16	-14	-14	-10	-13
97.93	9701	6722	9603	5972	96.45	-1	-2	-4	-3	0	-4	-2	-2	-3	-2	-4	-6	-2	-6	-2	-2	-3	-4	-12	-11	-12	-10	-11	-12
98.04	9944	7107	8678	5417	96.56	4	-2	2	-1	1	-2	-3	2	-3	-2	1	-2	1	0	-2	6	-1	-2	-15	-13	-12	-12	-14	-13
98.15	9432	7166	8850	5799	96.66	-3	-2	1	0	-2	0	-3	-1	-3	-1	-2	1	-2	0	-2	-3	0	-2	-15	-14	-15	-16	-10	-14
98.26	9813	6672	9114	5422	96.77	0	-2	-1	-2	-2	3	-2	-2	0	2	-2	-1	1	2	-2	1	-1	0	-16	-14	-14	-13	-13	-11
98.37	9795	6859	8768	5686	96.88	-1	-3	-1	-1	-2	0	0	-2	-3	-4	3	0	-2	1	3	0	-1	-1	-15	-13	-11	-13	-15	-13
98.48	9739	7025	8044	5827	96.99	3	1	-1	-1	-1	-1	-1	-2	-1	-1	1	2	2	-2	-2	3	3	-3	-14	-13	-11	-13	-11	-8
98.59	9431	6916	8170	5827	97.1	-1	0	0	3	2	0	-1	0	3	5	1	0	-1	-1	-1	-1	-2	3	-11	-9	-10	-10	-15	-11
98.7	9436	7119	8321	6008	97.21	-2	0	0	-1	2	0	0	-4	-2	-1	-2	0	-3	0	-2	-1	-2	-2	-17	-12	-10	-12	-11	-11
98.81	9752	7188	8125	5463	97.32	-4	-3	-4	-3	-3	-1	-5	-2	-4	-2	-2	-2	-3	-5	-1	2	-1	-3	-10	-12	-12	-10	-12	-7
98.92	9847	7254	8802	5539	97.42	-1	-3	-2	-2	-4	-1	-1	-1	0	-3	-4	-4	-1	-2	3	3	-3	-3	-11	-13	-9	-10	-11	-10
99.03	9918	6837	8992	5426	97.53	1	1	1	-2	1	1	0	-3	3	-1	-2	-1	0	-2	-2	1	1	-1	-9	-13	-12	-13	-13	-13
99.14	9720	7217	8706	6067	97.64	1	-2	4	-1	3	2	-2	-1	1	0	0	0	0	0	2	2	2	-1	-12	-11	-12	-13	-13	-12
99.25	9167	6999	8640	5751	97.75	-1	-1	0	0	-2	-1	-4	0	-2	-2	-2	-1	-1	0	0	-2	-3	-4	-11	-11	-10	-9	-7	-8
99.36	9724	6973	9042	6717	97.86	-2	-1	0	-2	-2	-1	0	0	-1	-4	-2	-2	-2	-3	-1	-2	-2	2	-6	-12	-12	-8	-10	-8
99.47	9862	7060	8966	5778	97.97	-2	2	-2	-1	1	-3	-1	0	-2	-3	-3	-3	-1	1	1	-2	2	-2	-12	-10	-12	-12	-12	-12
99.58	9540	6976	8327	5992	98.08	-1	-2	-3	0	2	-1	2	-2	-2	-1	-1	0	-4	-3	0	-1	-1	-2	-10	-10	-11	-8	-12	-11
99.69	9689	6861	8079	5691	98.18	-3	-1	1	4	1	-1	2	-1	-1	-1	-1	2	-3	-1	2	-1	-2	2	-15	-13	-16	-15	-14	-13
99.8	9615	7158	8992	6149	98.29	4	-3	-1	-2	0	1	6	1	-3	-1	2	0	-1	1	1	2	-1	-2	-15	-11	-14	-14	-11	-7
99.91	9745	7233	8826	6077	98.4	-3	0	2	-3	1	3	-3	2	-1	1	-2	-1	1	-2	0	-1	2	0	-12	-8	-9	-10	-9	-8
100.02	9828	6966	7987	6292	98.51	-4	-3	1	1	-3	-1	-1	0	-4	-4	-2	-1	-3	-3	-2	-2	-2	-3	-12	-8	-14	-10	-11	-12
100.13	9567	6880	7956	5835	98.62	0	-2	3	-3	-2	-2	-3	-1	-3	0	-1	-2	-3	-2	-2	2	-1	-3	-12	-13	-11	-10	-11	-7
100.24	9483	7200	8091	5871	98.73	1	1	0	1	-1	0	-1	-3	-1	3	-2	-3	0	2	8	0	-1	1	-13	-12	-13	-12	-12	-9
100.35	9769	7209	9188	6055	98.84	-2	0	-1	0	3	5	1	0	1	3	-2	1	-2	-1	-2	-2	0	1	-16	-16	-14	-14	-17	-14
100.46	9798	7149	8112	5710	98.94	0	-4	0	-4	-4	1	-3	-1	-4	-1	5	-4	-1	1	2	-2	1	-1	-8	-10	-12	-10	-9	-7
100.57	9756	7111	8717	5750	99.05	-2	-4	-3	-4	-3	-4	-2	-1	-5	1	-1	0	-3	-4	-2	-5	0	-2	-11	-11	-12	-13	-13	-11
100.68	9625	6997	7910	6110	99.16	-3	-3	2	-1	1	-3	-4	-2	-2	-3	-3	1	0	-1	2	2	-5	-2	-9	-11	-9	-13	-12	-9
100.79	9633	7539	9548	6140	99.27	1	-1	4	-1	-3	6	0	3	1	1	3	-3	1	2	6	1	3	1	-12	-14	-15	-10	-11	-11
100.9	9822	7122	8265	5685	99.38	-1	-4	-2	-1	-3	-3	-1	0	-1	2	1	-5	-1	-3	-2	-3	-4	-3	-12	-12	-12	-12	-13	-12
101.01	9338	7061	8622	5925	99.49	0	4	1	3	3	-1	0	1	3	0	-3	1	3	3	1	2	0	-2	-10	-13	-15	-9	-7	-11
101.12	9656	7163	8071	6109	99.6	0	2	1	1	5	-2	-1	1	2	0	-3	1	2	3	-2	4	-1	3	-14	-12	-12	-10	-10	-11
101.23	9779	7244	9484	5468	99.7	-2	2	1	-2	-2	6	1	1	3	-2	1	1	-2	-3	2	3	-2	-2	-8	-8	-9	-5	-8	-9
101.35	9708	7065	9197	5357	99.81	-3	-1	2	0	-1	-2	-1	-1	-2	-2	-2	4	0	-2	-3	-2	-4	0	-10	-11	-12	-9	-9	-9
101.46	9518	6964	7738	5668	99.92	0	-2	0	-1	-1	-3	1	0	2	0	0	0	3	1	0	-1	1	2	-11	-8	-12	-12	-10	-10
101.57	9764	7160	8497	5649	100.03	1	-4	-1	-3	-3	-3	-1	-2	-2	-2	-2	-3	0	1	-3	0	-5	-2	-11	-11	-12	-10	-8	-8
101.68	9838	7204	8991	5379	100.14	-3	-2	-2	1	-2	0	-1	-2	-1	-3	-4	-2	1	1	-1	-1	0	0	-13	-12	-16	-12	-14	-14
101.79	9863	7101	8513	5925	100.25	-1	2	1	0	-3	-2	-1	1	-3	0	-1	-1	-4	-2	-1	-3	0	-1	-13	-13	-13	-15	-14	-11
101.9	9703	6973	9162	5819	100.36	-1	0	0	2	2	0	-2	0	-2	-1	1	-1	1	2	-1	1	0	0	-17	-11	-14	-14	-14	-13
102.01	9773	7128	8138	5689	100.47	-4	-1	0	1	-1	3	-5	-1	1	-1	1	0	1	3	-2	-1	1	3	-12	-13	-12	-15	-9	-9
102.12	9728	7155	8514	5586	100.57	-3	0	-3	-5	-2	-1	-2	-2	-6	-2	-2	-1	-2	1	1	2	-4	0	-9	-9	-10	-9	-10	-9
102.23	9636	7284	8734	6142	100.68	-1	-1	1	-2	-3	0	-2	-4	-2	-2	-2	-4	-2	-3	-3	-5	-1	-2	-14	-12	-13	-12	-13	-9
102.34	9650	7152	7740	5849	100.79	1	-3	-1	-3	-4	0	-1	-2	-1	-5	-4	-4	0	-5	-2	-2	-3	-4	-11	-11	-11	-10	-13	-11
102.45	9675	7102	8865	6026	100.9	-1	2	-3	-2	3	-1	-2	0	-2	-2	-1	-3	0	-2	-1	-1	-3	-1	-11	-13	-12	-12	-12	-9
102.56	9742	7417	8593	6142	101.01	1	1	0	-4	-1	-3	-1	-2	-2	-3	-2	-2	-4	-2	-1	-1	-4	-2	-11	-13	-11	-10	-10	-10
102.67	9451	7179	9315	5931	101.12	-3	-3	-2	-4	-1	-2	-1	-1	1	-2	-3	-3	-4	-3	-2	-1	-2	0	-11	-14	-10	-7	-9	-11
102.78	9598	7207	7989	6007	101.23	0	-1	1	-2	1	-1	-1	1	-3	0	-1	-5	-2	-3	-1	-1	-1	-1	-12	-14	-13	-14	-12	-13
102.89	9971	7321	9494	5694	101.33	-3	-5	3	2	4	-1	-3	-2	2	1	-4	-4	-2	1	1	-3	-2	-4	-11	-12	-10	-11	-12	-11
103	9376	7238	8112	6297	101.44	1	0	2	2	-1	0	-2	2	0	-2	3	-1	-3	2	1	-2	0	1	-13	-12	-13	-13	-11	-12
103.11	9773	7007	9465	5849	101.55	-1	-1	0	-2	0	-1	-3	-2	-4	-2	-5	0	-2	0	-2	-2	-1	-1	-11	-11	-14	-13	-10	-8
103.22	9960	6965	9255	5902	101.66	0	-5	-4	-2	0	-3	-1	-2	-3	-4	-2	0	-3	-1	-1	-1	-2	0	-12	-15	-14	-15	-13	-10
103.33	9637	7025	8339	5850	101.77	2	4	1	-1	2	0	-1	1	-1	-1	0	-1	-4	-3	0	-3	0	2	-15	-13	-13	-10	-10	-12
103.44	9704	7141	7755	6265	101.88	-3	1	2	-1	1	1	-1	-4	0	-3	-2	-1	-1	-1	1	2	3	1	-13	-11	-10	-6	-9	-5
103.55	9763	6998	9691	5692	101.99	-2	-1	-1	1	0	-1	-3	3	-2	2	-1	-2	0	-3	-1	-1	0	-2	-12	-9	-11	-11	-11	-5
103.66	9697	7142	8774	5880	102.09	1	6	-1	-3	-1	1	3	-1	-1	-3	-1	-1	-2	-1	2	-4	0	0	-10	-7	-7	-9	-8	-8
103.77	9397	7212	8241	5862	102.2	-3	-1	-4	-4	-2	-3	2	-5	-1	-1	-2	-3	-6	4	-3	-1	0	-2	-13	-10	-15	-7	-12	-11
103.88	9726	7285	8935	5707	102.31	0	-1	-1	1	-1	-1	-1	1	-1	-5	1	-1	3	1	-1	-1	-1	1	-13	-12	-13	-10	-12	-10
103.99	9729	7218	9018	6280	102.42	2	-3	4	-2	0	-4	0	-1	-3	-4	-3	-4	4	-2	-2	2	-2	0	-10	-8	-9	-7	-7	-9
104.1	9849	7096	9355	5625	102.53	1	2	-1	1	-3	-1	-4	0	-1	-1	-1	-1	0	0	-2	-1	-1	1	-16	-15	-16	-15	-14	-18
104.21	9660	6993	8594	5822	102.64	-1	-3	-1	-1	0	-1	-1	-3	-6	-3	-4	-2	-3	5	-5	-3	-1	-4	-14	-12	-12	-9	-11	-13
104.32	9738	7085	9305	5982	102.75	-2	0	3	-3	2	-3	-2	0	-3	1	-3	-3	-1	-3	0	-1	1	-5	-10	-10	-11	-12	-13	-11
104.43	9728	7077	8991	6628	102.85	1	-3	1	1	3	0	1	-1	0	-1	1	-1	-1	-1	-1	1	-2	-1	-6	-6	-12	-6	-9	-11
104.54	9745	7103	9364	6377	102.96	-3	-1	-4	-1	-2	1	1	-1	3	-3	2	0	-3	-5	-2	1	1	4	-11	-11	-12	-10	-10	-11
104.65	9733	7153	8612	6090	103.07	-2	4	1	-1	-1	-4	-3	2	-5	-3	1	-3	-3	-1	-4	-3	-3	-5	-9	-10	-12	-8	-10	-6
104.76	9646	7064	9079	5714	103.18	0	-2	-2	-2	5	1	-2	2	0	4	1	0	4	0	-1	0	7	-1	-9	-11	-10	-10	-11	-7
104.87	9701	7125	8483	5669	103.29	-3	-1	0	-2	1	-3	-2	-2	-1	0	2	3	-2	-2	7	-2	0	-2	-17	-13	-17	-14	-15	-14
104.98	9614	7129	8362	5973	103.4	0	3	2	-2	0	0	-2	0	-1	-1	0	-2	-2	1	-2	-2	-2	-4	-6	-11	-14	-14	-10	-9
105.09	9617	7315	8701	6255	103.51	3	-2	2	-2	-1	-2	1	-2	4	4	-1	-1	3	-2	-2	-3	-1	-2	-11	-12	-12	-7	-11	-9
105.2	9679	7129	8252	6092	103.61	-2	0	2	2	-1	-1	-1	1	-3	-4	-3	-4	5	-4	-2	-2	5	0	-16	-14	-15	-13	-14	-13
105.32	9677	7130	9294	6067	103.72	0	1	-1	-1	1	2	-1	0	-1	-5	-2	-3	-1	2	3	-1	3	-3	-14	-10	-12	-13	-13	-11
105.43	9793	7100	9126	6023	103.83	-3	-2	0	3	2	-4	1	-2	-2	-2	1	0	-3	0	-1	2	-1	-3	-10	-10	-9	-7	-6	-6
105.54	9642	7323	9346	6095	103.94	-3	-5	0	-3	-4	-3	-3	-4	-3	-1	1	0	0	1	0	-6	-2	-4	-14	-12	-15	-13	-11	-11
105.65	9708	7410	9079	6580	104.05	-3	-1	-4	-5	-5	-6	-4	-2	0	-4	-2	-5	-2	-5	-5	-1	-2	2	-15	-12	-13	-11	-15	-13
105.76	9283	7201	8743	5941	104.16	-2	-3	-2	-5	-6	-4	-4	-2	-4	0	0	-4	-2	-2	-3	-6	-6	1	-14	-12	-16	-11	-14	-13
105.87	9615	7067	8810	6020	104.27	4	-1	3	0	-1	0	2	3	0	0	0	1	-2	0	2	2	-1	4	-11	-13	-11	-10	-13	-8
105.98	9900	7116	8951	5609	104.38	-4	1	-4	-2	-6	-3	-6	-5	-3	-3	-2	-6	-6	-2	-3	-5	-3	1	-12	-10	-15	-12	-13	-13
106.09	9769	7585	8353	6445	104.48	3	-2	1	1	1	-1	1	1	1	1	-1	-3	3	2	-2	2	-1	1	-12	-15	-10	-11	-11	-14
106.2	9632	7128	9035	5855	104.59	2	-2	-1	-1	-1	-6	-3	-2	1	-3	-3	-4	0	-3	-5	5	-4	-1	-11	-11	-11	-7	-7	-7
106.31	9891	7109	9332	6063	104.7	0	-6	-3	-3	-1	-1	-3	-4	-4	-3	-1	-5	-5	-4	-3	-2	0	1	-11	-8	-11	-9	-10	-5
106.42	9687	7011	9813	6270	104.81	-2	0	4	5	2	-1	-3	0	2	-1	-3	-1	-1	-2	0	-3	2	-4	-10	-10	-11	-11	-9	-5
106.53	9765	7323	9148	6225	104.92	-1	-3	-3	-2	-4	-1	-1	1	-3	-3	-2	-6	-4	-2	-3	-2	-5	-5	-9	-9	-9	-9	-7	-10
106.64	9428	7548	9386	6550	105.03	-1	2	-1	0	-1	0	1	2	-3	0	3	0	-1	-3	-4	3	1	-3	-11	-12	-12	-13	-14	-12
106.75	9835	7150	9552	5863	105.14	-2	0	-2	-4	-5	-4	-5	1	-4	-3	2	-4	-1	-3	0	2	1	1	-13	-9	-13	-12	-13	-11
106.86	9687	7089	8994	5959	105.24	0	2	3	1	-1	1	-1	-1	0	-2	-2	5	-1	-2	-3	2	0	0	-13	-11	-13	-10	-9	-10
106.97	9360	6960	8456	6009	105.35	-4	-5	-4	-2	-5	-6	-5	-1	-2	-5	-2	-2	-3	-5	1	1	-6	-3	-12	-13	-8	-11	-10	-8
107.08	9785	7038	9120	5721	105.46	-1	-1	-1	-1	1	4	0	-1	2	1	-3	1	0	-3	2	-3	7	-3	-11	-12	-14	-17	-10	-10
107.19	9550	7152	9014	6143	105.57	-2	-1	-1	0	-2	-2	-2	-4	-4	-3	-1	0	0	-2	-5	-3	-1	2	-13	-13	-13	-12	-13	-17
107.3	9706	6986	9145	5592	105.68	-1	-2	-3	1	-1	1	-4	-1	-3	-1	-3	-2	-4	-2	-3	-1	-2	-1	-15	-13	-15	-15	-16	-11
107.41	9605	7102	9060	6298	105.79	0	-2	4	-1	-2	0	1	-1	-3	-3	-4	1	-3	1	-2	0	-1	-2	-14	-16	-14	-15	-14	-13
107.52	9568	7623	8227	6215	105.9	-1	-5	-1	-1	1	-4	-3	-1	-4	-4	-5	4	-1	-4	-3	-1	-5	1	-15	-13	-13	-9	-10	-10
107.63	9756	7177	9162	5688	106	1	0	0	1	3	-3	3	-3	1	1	1	-1	-1	2	-2	-1	1	5	-13	-15	-15	-14	-11	-13
107.74	9613	7231	9142	6122	106.11	-2	3	2	2	-4	1	-2	1	0	1	-2	0	-1	-3	0	3	-1	2	-13	-9	-11	-9	-7	-11
107.85	9756	7135	8815	6108	106.22	-1	-2	5	-1	2	-4	-2	2	1	-3	1	-2	0	1	3	1	-2	-1	-11	-13	-9	-13	-12	-9
107.96	9748	7174	9205	5890	106.33	-1	-2	1	-3	3	-2	1	-4	2	0	1	4	1	2	-3	-1	-2	-3	-12	-12	-13	-11	-11	-8
108.07	9558	7121	8252	6493	106.44	0	-2	1	1	0	0	2	1	-2	2	1	2	2	0	0	-2	-1	-1	-13	-9	-14	-8	-10	-10
108.18	9690	7168	9073	6126	106.55	-5	-4	-1	-1	-5	2	-3	-4	-1	-1	-5	-3	-1	-3	-3	-4	-3	-2	-13	-15	-15	-14	-15	-12
108.29	9610	7178	8300	6107	106.66	1	-5	-2	-1	-6	-1	2	-4	-1	-3	-4	-5	0	-3	-3	0	7	-1	-11	-12	-11	-8	-12	-8
108.4	9641	7181	8535	5749	106.76	-6	-2	-1	-3	-2	-2	-3	-1	-2	-6	1	-5	-3	-2	0	-1	-1	1	-11	-13	-15	-11	-10	-12
108.51	9745	7087	9761	5955	106.87	1	-2	2	-2	-2	-3	-2	-1	-4	0	-1	1	-2	3	-1	-2	1	0	-13	-11	-14	-14	-12	-14
108.62	9643	7126	8910	5875	106.98	-2	0	2	0	-2	0	-3	0	-4	0	-2	3	0	-3	-2	-4	4	1	-12	-12	-12	-9	-8	-6
108.73	9628	7306	9038	6661	107.09	-1	-2	-2	-5	-1	-3	-5	-3	-4	-1	-5	-5	-3	-2	-4	-3	-2	1	-14	-11	-5	-10	-9	-11
108.84	9567	7007	9284	6238	107.2	-1	0	-3	-2	0	-2	-2	1	-2	-1	-1	4	-3	0	-1	-3	-3	-3	-12	-12	-11	-10	-13	-9
108.95	9796	7076	9602	5917	107.31	-3	0	-2	-5	-5	-5	-1	-2	-5	0	-3	-3	-4	-4	-3	-2	-3	-1	-13	-14	-11	-11	-11	-11
109.06	9291	7364	8554	6380	107.42	0	0	-1	-2	-2	-1	-2	1	-2	1	0	-1	-2	-1	2	0	-2	-2	-11	-11	-11	-7	-9	-9
109.17	9869	7145	9001	5827	107.53	-2	-2	-2	-3	-1	-2	2	-5	-3	-3	-2	-2	-2	0	0	0	-3	-4	-16	-14	-11	-11	-16	-13
109.29	9553	7188	8532	6168	107.63	1	-2	-2	-3	-3	-4	-3	0	-1	-2	-2	-2	-2	-1	1	-1	-1	-3	-9	-12	-14	-11	-9	-10
109.4	9829	6998	9108	5835	107.74	1	-1	-2	-2	-6	3	0	0	0	-4	-6	-2	0	-1	-2	0	-3	-1	-10	-8	-7	-11	-8	-6
109.51	9812	7009	9867	6490	107.85	1	-3	-2	-2	5	2	-1	-1	0	-1	-1	3	1	1	-3	1	-3	0	-13	-13	-14	-10	-10	-8
109.62	9544	7028	8789	6170	107.96	-1	0	3	2	2	-3	-2	0	-2	-2	2	-1	0	1	-1	3	-3	3	-18	-13	-14	-16	-11	-13
109.73	9614	7071	9113	6039	108.07	-4	0	-3	-5	-3	-1	-2	-5	1	1	-1	3	-3	2	-3	-1	2	3	-14	-12	-9	-6	-13	-12
109.84	9735	7026	9562	6030	108.18	-3	1	1	-1	-1	-1	-1	-1	-2	2	-2	-5	1	-2	-3	-1	1	-2	-7	-10	-12	-11	-13	-9
109.95	9656	7041	9062	6017	108.29	-1	1	0	-3	-1	2	1	1	3	-2	2	0	-3	0	3	0	-1	3	-15	-12	-12	-14	-10	-9
110.06	9550	7064	9124	5829	108.39	-1	0	1	-1	-1	2	0	-2	-1	1	3	-2	-1	1	-3	-4	-2	-2	-15	-15	-15	-9	-11	-11
110.17	9737	7009	9825	6412	108.5	-1	-4	-4	-2	-4	-6	-3	-1	-1	-3	-3	0	-4	-4	-1	1	-2	-2	-13	-13	-14	-10	-11	-11
					0	-3	-3	-3	-3	-3	-3	-2	-2	-2	-2	-2	-2	0	0	0	0	0	0
					0.11	-1	-1	-1	-1	-1	-1	-2.96059e-16	-2.96059e-16	-2.96059e-16	-2.96059e-16	-2.96059e-16	-2.96059e-16	0	0	0	0	0	0
					0.22	-2	-2	-2	-2	-2	-2	-2	-2	-2	-2	-2	-2	-2	-2	-2	-2	-2	-2
					0.33	-3	-3	-3	-3	-3	-3	-3	-3	-3	-3	-3	-3	-2	-2	-2	-2	-2	-2
					0.43	-1	-1	-1	-1	-1	-1	0	0	0	0	0	0	2.96059e-16	2.96059e-16	2.96059e-16	2.96059e-16	2.96059e-16	2.96059e-16
					0.54	-1	-1	-1	-1	-1	-1	-2	-2	-2	-2	-2	-2	-2	-2	-2	-2	-2	-2
					0.65	-2	-2	-2	-2	-2	-2	0	0	0	0	0	0	-2	-2	-2	-2	-2	-2
					0.76	-3	-3	-3	-3	-3	-3	-1	-1	-1	-1	-1	-1	-2	-2	-2	-2	-2	-2
					0.87	-4	-4	-4	-4	-4	-4	-3	-3	-3	-3	-3	-3	-3	-3	-3	-3	-3	-3
					0.98	-2	-2	-2	-2	-2	-2	-2	-2	-2	-2	-2	-2	-2	-2	-2	-2	-2	-2
					1.09	2	2	2	2	2	2	0	0	0	0	0	0	0	0	0	0	0	0
					1.19	-1	-1	-1	-1	-1	-1	-2	-2	-2	-2	-2	-2	-2	-2	-2	-2	-2	-2
					1.3	-1	-1	-1	-1	-1	-1	-2	-2	-2	-2	-2	-2	-2	-2	-2	-2	-2	-2
					1.41	0	0	0	0	0	0	-2	-2	-2	-2	-2	-2	0	0	0	0	0	0
					1.52	-1	-1	-1	-1	-1	-1	0	0	0	0	0	0	-1	-1	-1	-1	-1	-1
					1.63	-1	-1	-1	-1	-1	-1	0	0	0	0	0	0	-1	-1	-1	-1	-1	-1
					1.74	0	0	0	0	0	0	-1	-1	-1	-1	-1	-1	-2	-2	-2	-2	-2	-2
					1.85	-2	-2	-2	-2	-2	-2	0	0	0	0	0	0	-2	-2	-2	-2	-2	-2
					1.96	-1	-1	-1	-1	-1	-1	-2	-2	-2	-2	-2	-2	-2	-2	-2	-2	-2	-2
					2.06	-2	-2	-2	-2	-2	-2	-2	-2	-2	-2	-2	-2	-2	-2	-2	-2	-2	-2
					2.17	-3	-3	-3	-3	-3	-3	-3	-3	-3	-3	-3	-3	-1	-1	-1	-1	-1	-1
					2.28	-1	-1	-1	-1	-1	-1	-1	-1	-1	-1	-1	-1	-1	-1	-1	-1	-1	-1
					2.39	-3	-3	-3	-3	-3	-3	-1	-1	-1	-1	-1	-1	-2	-2	-2	-2	-2	-2
					2.5	-1	-1	-1	-1	-1	-1	1	1	1	1	1	1	-2	-2	-2	-2	-2	-2
					2.61	-2	-2	-2	-2	-2	-2	0	0	0	0	0	0	-1	-1	-1	-1	-1	-1
					2.72	-1	-1	-1	-1	-1	-1	-1	-1	-1	-1	-1	-1	1	1	1	1	1	1
					2.82	0	0	0	0	0	0	-1	-1	-1	-1	-1	-1	0	0	0	0	0	0
					2.93	0	0	0	0	0	0	-2	-2	-2	-2	-2	-2	-2	-2	-2	-2	-2	-2
					3.04	-3	-3	-3	-3	-3	-3	-3	-3	-3	-3	-3	-3	-2	-2	-2	-2	-2	-2
					3.15	0	0	0	0	0	0	-1	-1	-1	-1	-1	-1	-2	-2	-2	-2	-2	-2
					3.26	-1	-1	-1	-1	-1	-1	0	0	0	0	0	0	-1	-1	-1	-1	-1	-1
					3.37	-2	-2	-2	-2	-2	-2	-2	-2	-2	-2	-2	-2	-2	-2	-2	-2	-2	-2
					3.48	-1	-1	-1	-1	-1	-1	0	0	0	0	0	0	1	1	1	1	1	1
					3.58	0	0	0	0	0	0	0	0	0	0	0	0	0	0	0	0	0	0
					3.69	0	0	0	0	0	0	-1	-1	-1	-1	-1	-1	-1	-1	-1	-1	-1	-1
					3.8	0	0	0	0	0	0	1	1	1	1	1	1	0	0	0	0	0	0
					3.91	-1	-1	-1	-1	-1	-1	-1	-1	-1	-1	-1	-1	-2	-2	-2	-2	-2	-2
					4.02	-1	-1	-1	-1	-1	-1	0	0	0	0	0	0	-3	-3	-3	-3	-3	-3
					4.13	-1	-1	-1	-1	-1	-1	-2	-2	-2	-2	-2	-2	-1	-1	-1	-1	-1	-1
					4.24	-2	-2	-2	-2	-2	-2	-2	-2	-2	-2	-2	-2	-1	-1	-1	-1	-1	-1
					4.34	-1	-1	-1	-1	-1	-1	-1	-1	-1	-1	-1	-1	0	0	0	0	0	0
					4.45	-1	-1	-1	-1	-1	-1	-1	-1	-1	-1	-1	-1	-1	-1	-1	-1	-1	-1
					4.56	-2	-2	-2	-2	-2	-2	-2	-2	-2	-2	-2	-2	-1	-1	-1	-1	-1	-1
					4.67	-3	-3	-3	-3	-3	-3	-3	-3	-3	-3	-3	-3	-3	-3	-3	-3	-3	-3
					4.78	-1	-1	-1	-1	-1	-1	-1	-1	-1	-1	-1	-1	0	0	0	0	0	0
					4.89	-2	-2	-2	-2	-2	-2	-3	-3	-3	-3	-3	-3	-1	-1	-1	-1	-1	-1
					5	-3	-3	-3	-3	-3	-3	-2	-2	-2	-2	-2	-2	-1	-1	-1	-1	-1	-1
					5.1	-1	-1	-1	-1	-1	-1	-1	-1	-1	-1	-1	-1	0	0	0	0	0	0
					5.21	-1	-1	-1	-1	-1	-1	-1	-1	-1	-1	-1	-1	-1	-1	-1	-1	-1	-1
					5.32	-1	-1	-1	-1	-1	-1	0	0	0	0	0	0	0	0	0	0	0	0
					5.43	2	2	2	2	2	2	1	1	1	1	1	1	1	1	1	1	1	1
					5.54	-2	-2	-2	-2	-2	-2	-2	-2	-2	-2	-2	-2	-1	-1	-1	-1	-1	-1
					5.65	-1	-1	-1	-1	-1	-1	0	0	0	0	0	0	-2	-2	-2	-2	-2	-2
					5.76	-1	-1	-1	-1	-1	-1	1	1	1	1	1	1	0	0	0	0	0	0
					5.87	-2	-2	-2	-2	-2	-2	-2	-2	-2	-2	-2	-2	-2	-2	-2	-2	-2	-2
					5.97	-2	-2	-2	-2	-2	-2	-2	-2	-2	-2	-2	-2	-2	-2	-2	-2	-2	-2
					6.08	-1	-1	-1	-1	-1	-1	-2	-2	-2	-2	-2	-2	-1	-1	-1	-1	-1	-1
					6.19	0	0	0	0	0	0	0	0	0	0	0	0	-2	-2	-2	-2	-2	-2
					6.3	-1	-1	-1	-1	-1	-1	-1	-1	-1	-1	-1	-1	1	1	1	1	1	1
					6.41	-4	-4	-4	-4	-4	-4	-3	-3	-3	-3	-3	-3	-3	-3	-3	-3	-3	-3
					6.52	-1	-1	-1	-1	-1	-1	-3	-3	-3	-3	-3	-3	-1	-1	-1	-1	-1	-1
					6.63	-2	-2	-2	-2	-2	-2	-2	-2	-2	-2	-2	-2	-2	-2	-2	-2	-2	-2
					6.73	0	0	0	0	0	0	0	0	0	0	0	0	-1	-1	-1	-1	-1	-1
					6.84	-3	-3	-3	-3	-3	-3	-1	-1	-1	-1	-1	-1	0	0	0	0	0	0
					6.95	-3	-3	-3	-3	-3	-3	-1	-1	-1	-1	-1	-1	-2	-2	-2	-2	-2	-2
					7.06	0	0	0	0	0	0	0	0	0	0	0	0	1	1	1	1	1	1
					7.17	-1	-1	-1	-1	-1	-1	-4	-4	-4	-4	-4	-4	-2	-2	-2	-2	-2	-2
					7.28	-2	-2	-2	-2	-2	-2	-2	-2	-2	-2	-2	-2	-2	-2	-2	-2	-2	-2
					7.39	-2	-2	-2	-2	-2	-2	-2	-2	-2	-2	-2	-2	-2	-2	-2	-2	-2	-2
					7.49	0	0	0	0	0	0	-3	-3	-3	-3	-3	-3	-1	-1	-1	-1	-1	-1
					7.6	1	1	1	1	1	1	-1	-1	-1	-1	-1	-1	-1	-1	-1	-1	-1	-1
					7.71	-2	-2	-2	-2	-2	-2	-3	-3	-3	-3	-3	-3	-3	-3	-3	-3	-3	-3
					7.82	0	0	0	0	0	0	1	1	1	1	1	1	0	0	0	0	0	0
					7.93	-1	-1	-1	-1	-1	-1	0	0	0	0	0	0	-1	-1	-1	-1	-1	-1
					8.04	-2	-2	-2	-2	-2	-2	0	0	0	0	0	0	1	1	1	1	1	1
					8.15	-1	-1	-1	-1	-1	-1	-2	-2	-2	-2	-2	-2	-2	-2	-2	-2	-2	-2
					8.25	-1	-1	-1	-1	-1	-1	-2	-2	-2	-2	-2	-2	-2	-2	-2	-2	-2	-2
					8.36	-1	-1	-1	-1	-1	-1	-3	-3	-3	-3	-3	-3	-2	-2	-2	-2	-2	-2
					8.47	-2.96059e-16	-2.96059e-16	-2.96059e-16	-2.96059e-16	-2.96059e-16	-2.96059e-16	-1	-1	-1	-1	-1	-1	1	1	1	1	1	1
					8.58	-1	-1	-1	-1	-1	-1	0	0	0	0	0	0	-1	-1	-1	-1	-1	-1
					8.69	0	0	0	0	0	0	0	0	0	0	0	0	-1	-1	-1	-1	-1	-1
					8.8	-1	-1	-1	-1	-1	-1	0	0	0	0	0	0	-1	-1	-1	-1	-1	-1
					8.91	2	2	2	2	2	2	-2	-2	-2	-2	-2	-2	-2	-2	-2	-2	-2	-2
					9.01	2.96059e-16	2.96059e-16	2.96059e-16	2.96059e-16	2.96059e-16	2.96059e-16	-2	-2	-2	-2	-2	-2	-2	-2	-2	-2	-2	-2
					9.12	-1	-1	-1	-1	-1	-1	-1	-1	-1	-1	-1	-1	-1	-1	-1	-1	-1	-1
					9.23	2	2	2	2	2	2	0	0	0	0	0	0	0	0	0	0	0	0
					9.34	-2	-2	-2	-2	-2	-2	1	1	1	1	1	1	0	0	0	0	0	0
					9.45	1	1	1	1	1	1	1	1	1	1	1	1	1	1	1	1	1	1
					9.56	-3	-3	-3	-3	-3	-3	-1	-1	-1	-1	-1	-1	-2	-2	-2	-2	-2	-2
					9.67	-1	-1	-1	-1	-1	-1	0	0	0	0	0	0	2.96059e-16	2.96059e-16	2.96059e-16	2.96059e-16	2.96059e-16	2.96059e-16
					9.78	-3	-3	-3	-3	-3	-3	0	0	0	0	0	0	-2	-2	-2	-2	-2	-2
					9.88	-3	-3	-3	-3	-3	-3	-3	-3	-3	-3	-3	-3	-4	-4	-4	-4	-4	-4
					9.99	-2	-2	-2	-2	-2	-2	-2	-2	-2	-2	-2	-2	-1	-1	-1	-1	-1	-1
					10.1	0	0	0	0	0	0	0	0	0	0	0	0	-1	-1	-1	-1	-1	-1
					10.21	-3	-3	-3	-3	-3	-3	-2	-2	-2	-2	-2	-2	-1	-1	-1	-1	-1	-1
					10.32	-3	-3	-3	-3	-3	-3	-2	-2	-2	-2	-2	-2	-3	-3	-3	-3	-3	-3
					10.43	-2	-2	-2	-2	-2	-2	0	0	0	0	0	0	-2	-2	-2	-2	-2	-2
					10.54	-1	-1	-1	-1	-1	-1	-1	-1	-1	-1	-1	-1	-1	-1	-1	-1	-1	-1
					10.64	-3	-3	-3	-3	-3	-3	-3	-3	-3	-3	-3	-3	-4	-4	-4	-4	-4	-4
					10.75	-1	-1	-1	-1	-1	-1	-3	-3	-3	-3	-3	-3	0	0	0	0	0	0
					10.86	0	0	0	0	0	0	2	2	2	2	2	2	0	0	0	0	0	0
					10.97	-2	-2	-2	-2	-2	-2	-3	-3	-3	-3	-3	-3	0	0	0	0	0	0
					11.08	-2	-2	-2	-2	-2	-2	0	0	0	0	0	0	-2	-2	-2	-2	-2	-2
					11.19	-1	-1	-1	-1	-1	-1	0	0	0	0	0	0	0	0	0	0	0	0
					11.3	1	1	1	1	1	1	-1	-1	-1	-1	-1	-1	1	1	1	1	1	1
					11.4	0	0	0	0	0	0	-2	-2	-2	-2	-2	-2	-1	-1	-1	-1	-1	-1
					11.51	-3	-3	-3	-3	-3	-3	-2	-2	-2	-2	-2	-2	-1	-1	-1	-1	-1	-1
					11.62	0	0	0	0	0	0	0	0	0	0	0	0	-2	-2	-2	-2	-2	-2
					11.73	-1	-1	-1	-1	-1	-1	-2	-2	-2	-2	-2	-2	0	0	0	0	0	0
					11.84	-1	-1	-1	-1	-1	-1	-1	-1	-1	-1	-1	-1	-2	-2	-2	-2	-2	-2
					11.95	-3	-3	-3	-3	-3	-3	-4	-4	-4	-4	-4	-4	-3	-3	-3	-3	-3	-3
					12.06	-1	-1	-1	-1	-1	-1	-1	-1	-1	-1	-1	-1	-1	-1	-1	-1	-1	-1
					12.16	2	2	2	2	2	2	-1	-1	-1	-1	-1	-1	1	1	1	1	1	1
					12.27	-2	-2	-2	-2	-2	-2	0	0	0	0	0	0	0	0	0	0	0	0
					12.38	-3	-3	-3	-3	-3	-3	-4	-4	-4	-4	-4	-4	-1	-1	-1	-1	-1	-1
					12.49	0	0	0	0	0	0	-2	-2	-2	-2	-2	-2	-1	-1	-1	-1	-1	-1
					12.6	1	1	1	1	1	1	-1	-1	-1	-1	-1	-1	-2	-2	-2	-2	-2	-2
					12.71	-2	-2	-2	-2	-2	-2	-2	-2	-2	-2	-2	-2	-3	-3	-3	-3	-3	-3
					12.82	-2	-2	-2	-2	-2	-2	-2	-2	-2	-2	-2	-2	-1	-1	-1	-1	-1	-1
					12.92	-1	-1	-1	-1	-1	-1	1	1	1	1	1	1	0	0	0	0	0	0
					13.03	0	0	0	0	0	0	-2	-2	-2	-2	-2	-2	0	0	0	0	0	0
					13.14	0	0	0	0	0	0	-2	-2	-2	-2	-2	-2	-2	-2	-2	-2	-2	-2
					13.25	-2	-2	-2	-2	-2	-2	-1	-1	-1	-1	-1	-1	-1	-1	-1	-1	-1	-1
					13.36	-1	-1	-1	-1	-1	-1	-1	-1	-1	-1	-1	-1	0	0	0	0	0	0
					13.47	-2	-2	-2	-2	-2	-2	-4	-4	-4	-4	-4	-4	-3	-3	-3	-3	-3	-3
					13.58	-1	-1	-1	-1	-1	-1	0	0	0	0	0	0	1	1	1	1	1	1
					13.69	-2	-2	-2	-2	-2	-2	-1	-1	-1	-1	-1	-1	1	1	1	1	1	1
					13.79	-2	-2	-2	-2	-2	-2	0	0	0	0	0	0	0	0	0	0	0	0
					13.9	-3	-3	-3	-3	-3	-3	-2	-2	-2	-2	-2	-2	-1	-1	-1	-1	-1	-1
					14.01	-1	-1	-1	-1	-1	-1	-1	-1	-1	-1	-1	-1	-2	-2	-2	-2	-2	-2
					14.12	0	0	0	0	0	0	-1	-1	-1	-1	-1	-1	-1	-1	-1	-1	-1	-1
					14.23	-2	-2	-2	-2	-2	-2	-2	-2	-2	-2	-2	-2	1	1	1	1	1	1
					14.34	-1	-1	-1	-1	-1	-1	-1	-1	-1	-1	-1	-1	-2	-2	-2	-2	-2	-2
					14.45	-2	-2	-2	-2	-2	-2	-2	-2	-2	-2	-2	-2	-2	-2	-2	-2	-2	-2
					14.55	-3	-3	-3	-3	-3	-3	-2	-2	-2	-2	-2	-2	0	0	0	0	0	0
					14.66	-1	-1	-1	-1	-1	-1	-1	-1	-1	-1	-1	-1	-1	-1	-1	-1	-1	-1
					14.77	-2	-2	-2	-2	-2	-2	-1	-1	-1	-1	-1	-1	-2	-2	-2	-2	-2	-2
					14.88	0	0	0	0	0	0	-1	-1	-1	-1	-1	-1	-2	-2	-2	-2	-2	-2
					14.99	0	0	0	0	0	0	-1	-1	-1	-1	-1	-1	-2	-2	-2	-2	-2	-2
					15.1	-1	-1	-1	-1	-1	-1	-1	-1	-1	-1	-1	-1	1	1	1	1	1	1
					15.21	-3	-3	-3	-3	-3	-3	-4	-4	-4	-4	-4	-4	-2	-2	-2	-2	-2	-2
					15.31	-1	-1	-1	-1	-1	-1	-1	-1	-1	-1	-1	-1	0	0	0	0	0	0
					15.42	-3	-3	-3	-3	-3	-3	-2	-2	-2	-2	-2	-2	0	0	0	0	0	0
					15.53	-2	-2	-2	-2	-2	-2	0	0	0	0	0	0	-3	-3	-3	-3	-3	-3
					15.64	-2	-2	-2	-2	-2	-2	-3	-3	-3	-3	-3	-3	-1	-1	-1	-1	-1	-1
					15.75	1	1	1	1	1	1	0	0	0	0	0	0	0	0	0	0	0	0
					15.86	-1	-1	-1	-1	-1	-1	-1	-1	-1	-1	-1	-1	-2	-2	-2	-2	-2	-2
					15.97	1	1	1	1	1	1	0	0	0	0	0	0	1	1	1	1	1	1
					16.07	-2	-2	-2	-2	-2	-2	-1	-1	-1	-1	-1	-1	0	0	0	0	0	0
					16.18	-1	-1	-1	-1	-1	-1	-2	-2	-2	-2	-2	-2	-2	-2	-2	-2	-2	-2
					16.29	0	0	0	0	0	0	0	0	0	0	0	0	1	1	1	1	1	1
					16.4	-1	-1	-1	-1	-1	-1	-2	-2	-2	-2	-2	-2	-1	-1	-1	-1	-1	-1
					16.51	1	1	1	1	1	1	1	1	1	1	1	1	1	1	1	1	1	1
					16.62	-2	-2	-2	-2	-2	-2	-1	-1	-1	-1	-1	-1	-1	-1	-1	-1	-1	-1
					16.73	-2	-2	-2	-2	-2	-2	-3	-3	-3	-3	-3	-3	1	1	1	1	1	1
					16.83	-1	-1	-1	-1	-1	-1	-1	-1	-1	-1	-1	-1	0	0	0	0	0	0
					16.94	-2	-2	-2	-2	-2	-2	-1	-1	-1	-1	-1	-1	-1	-1	-1	-1	-1	-1
					17.05	-1	-1	-1	-1	-1	-1	-1	-1	-1	-1	-1	-1	-3	-3	-3	-3	-3	-3
					17.16	-2	-2	-2	-2	-2	-2	-3	-3	-3	-3	-3	-3	-1	-1	-1	-1	-1	-1
					17.27	-1	-1	-1	-1	-1	-1	0	0	0	0	0	0	-1	-1	-1	-1	-1	-1
					17.38	-1	-1	-1	-1	-1	-1	-2	-2	-2	-2	-2	-2	-1	-1	-1	-1	-1	-1
					17.49	-1	-1	-1	-1	-1	-1	-3	-3	-3	-3	-3	-3	-2	-2	-2	-2	-2	-2
					17.59	-3	-3	-3	-3	-3	-3	0	0	0	0	0	0	-3	-3	-3	-3	-3	-3
					17.7	-1	-1	-1	-1	-1	-1	-1	-1	-1	-1	-1	-1	-1	-1	-1	-1	-1	-1
					17.81	-2	-2	-2	-2	-2	-2	-2	-2	-2	-2	-2	-2	-1	-1	-1	-1	-1	-1
					17.92	-2	-2	-2	-2	-2	-2	-1	-1	-1	-1	-1	-1	-2	-2	-2	-2	-2	-2
					18.03	-2	-2	-2	-2	-2	-2	-2	-2	-2	-2	-2	-2	-1	-1	-1	-1	-1	-1
					18.14	-1	-1	-1	-1	-1	-1	-2	-2	-2	-2	-2	-2	-1	-1	-1	-1	-1	-1
					18.25	-1	-1	-1	-1	-1	-1	-2	-2	-2	-2	-2	-2	-2	-2	-2	-2	-2	-2
					18.36	-1	-1	-1	-1	-1	-1	-1	-1	-1	-1	-1	-1	-1	-1	-1	-1	-1	-1
					18.46	-2	-2	-2	-2	-2	-2	-3	-3	-3	-3	-3	-3	-3	-3	-3	-3	-3	-3
					18.57	-1	-1	-1	-1	-1	-1	-3	-3	-3	-3	-3	-3	-1	-1	-1	-1	-1	-1
					18.68	1	1	1	1	1	1	0	0	0	0	0	0	0	0	0	0	0	0
					18.79	-1	-1	-1	-1	-1	-1	-2.96059e-16	-2.96059e-16	-2.96059e-16	-2.96059e-16	-2.96059e-16	-2.96059e-16	0	0	0	0	0	0
					18.9	-3	-3	-3	-3	-3	-3	-3	-3	-3	-3	-3	-3	-3	-3	-3	-3	-3	-3
					19.01	1	1	1	1	1	1	0	0	0	0	0	0	1	1	1	1	1	1
					19.12	-1	-1	-1	-1	-1	-1	-1	-1	-1	-1	-1	-1	3	3	3	3	3	3
					19.22	-1	-1	-1	-1	-1	-1	-1	-1	-1	-1	-1	-1	-1	-1	-1	-1	-1	-1
					19.33	1	1	1	1	1	1	1	1	1	1	1	1	-1	-1	-1	-1	-1	-1
					19.44	-2	-2	-2	-2	-2	-2	-2	-2	-2	-2	-2	-2	-2	-2	-2	-2	-2	-2
					19.55	-2	-2	-2	-2	-2	-2	-1	-1	-1	-1	-1	-1	-2	-2	-2	-2	-2	-2
					19.66	-1	-1	-1	-1	-1	-1	-3	-3	-3	-3	-3	-3	0	0	0	0	0	0
					19.77	-1	-1	-1	-1	-1	-1	-1	-1	-1	-1	-1	-1	1	1	1	1	1	1
					19.88	0	0	0	0	0	0	0	0	0	0	0	0	1	1	1	1	1	1
					19.98	-1	-1	-1	-1	-1	-1	-1	-1	-1	-1	-1	-1	-1	-1	-1	-1	-1	-1
					20.09	-1	-1	-1	-1	-1	-1	1	1	1	1	1	1	-1	-1	-1	-1	-1	-1
					20.2	-1	-1	-1	-1	-1	-1	-3	-3	-3	-3	-3	-3	-2	-2	-2	-2	-2	-2
					20.31	1	1	1	1	1	1	0	0	0	0	0	0	1	1	1	1	1	1
					20.42	-1	-1	-1	-1	-1	-1	-1	-1	-1	-1	-1	-1	-1	-1	-1	-1	-1	-1
					20.53	1	1	1	1	1	1	-1	-1	-1	-1	-1	-1	1	1	1	1	1	1
					20.64	-1	-1	-1	-1	-1	-1	-1	-1	-1	-1	-1	-1	0	0	0	0	0	0
					20.74	1	1	1	1	1	1	-1	-1	-1	-1	-1	-1	0	0	0	0	0	0
					20.85	0	0	0	0	0	0	-1	-1	-1	-1	-1	-1	1	1	1	1	1	1
					20.96	-2.96059e-16	-2.96059e-16	-2.96059e-16	-2.96059e-16	-2.96059e-16	-2.96059e-16	-2	-2	-2	-2	-2	-2	0	0	0	0	0	0
					21.07	1	1	1	1	1	1	0	0	0	0	0	0	0	0	0	0	0	0
					21.18	0	0	0	0	0	0	-1	-1	-1	-1	-1	-1	-1	-1	-1	-1	-1	-1
					21.29	-2	-2	-2	-2	-2	-2	0	0	0	0	0	0	-1	-1	-1	-1	-1	-1
					21.4	2	2	2	2	2	2	1	1	1	1	1	1	1	1	1	1	1	1
					21.5	-2	-2	-2	-2	-2	-2	-1	-1	-1	-1	-1	-1	-1	-1	-1	-1	-1	-1
					21.61	-2	-2	-2	-2	-2	-2	-1	-1	-1	-1	-1	-1	-1	-1	-1	-1	-1	-1
					21.72	2	2	2	2	2	2	0	0	0	0	0	0	0	0	0	0	0	0
					21.83	0	0	0	0	0	0	2	2	2	2	2	2	0	0	0	0	0	0
					21.94	0	0	0	0	0	0	1	1	1	1	1	1	1	1	1	1	1	1
					22.05	-1	-1	-1	-1	-1	-1	-1	-1	-1	-1	-1	-1	-1	-1	-1	-1	-1	-1
					22.16	0	0	0	0	0	0	0	0	0	0	0	0	0	0	0	0	0	0
					22.27	-3	-3	-3	-3	-3	-3	-1	-1	-1	-1	-1	-1	-2	-2	-2	-2	-2	-2
					22.37	-2	-2	-2	-2	-2	-2	-2	-2	-2	-2	-2	-2	-1	-1	-1	-1	-1	-1
					22.48	0	0	0	0	0	0	1	1	1	1	1	1	2.96059e-16	2.96059e-16	2.96059e-16	2.96059e-16	2.96059e-16	2.96059e-16
					22.59	-2	-2	-2	-2	-2	-2	-3	-3	-3	-3	-3	-3	-2	-2	-2	-2	-2	-2
					22.7	-1	-1	-1	-1	-1	-1	-1	-1	-1	-1	-1	-1	1	1	1	1	1	1
					22.81	1	1	1	1	1	1	-1	-1	-1	-1	-1	-1	0	0	0	0	0	0
					22.92	-1	-1	-1	-1	-1	-1	-2	-2	-2	-2	-2	-2	-2	-2	-2	-2	-2	-2
					23.03	0	0	0	0	0	0	-2	-2	-2	-2	-2	-2	-2	-2	-2	-2	-2	-2
					23.13	-4	-4	-4	-4	-4	-4	-3	-3	-3	-3	-3	-3	-3	-3	-3	-3	-3	-3
					23.24	-2	-2	-2	-2	-2	-2	-3	-3	-3	-3	-3	-3	-3	-3	-3	-3	-3	-3
					23.35	-3	-3	-3	-3	-3	-3	-2	-2	-2	-2	-2	-2	-2	-2	-2	-2	-2	-2
					23.46	-2	-2	-2	-2	-2	-2	-1	-1	-1	-1	-1	-1	-1	-1	-1	-1	-1	-1
					23.57	0	0	0	0	0	0	-1	-1	-1	-1	-1	-1	-1	-1	-1	-1	-1	-1
					23.68	-1	-1	-1	-1	-1	-1	-2	-2	-2	-2	-2	-2	-3	-3	-3	-3	-3	-3
					23.79	1	1	1	1	1	1	-1	-1	-1	-1	-1	-1	-1	-1	-1	-1	-1	-1
					23.89	-1	-1	-1	-1	-1	-1	-1	-1	-1	-1	-1	-1	-1	-1	-1	-1	-1	-1
					24	-1	-1	-1	-1	-1	-1	-1	-1	-1	-1	-1	-1	-2	-2	-2	-2	-2	-2
					24.11	-3	-3	-3	-3	-3	-3	-1	-1	-1	-1	-1	-1	-2	-2	-2	-2	-2	-2
					24.22	0	0	0	0	0	0	-1	-1	-1	-1	-1	-1	-1	-1	-1	-1	-1	-1
					24.33	0	0	0	0	0	0	-1	-1	-1	-1	-1	-1	0	0	0	0	0	0
					24.44	-1	-1	-1	-1	-1	-1	-1	-1	-1	-1	-1	-1	-1	-1	-1	-1	-1	-1
					24.55	-1	-1	-1	-1	-1	-1	-1	-1	-1	-1	-1	-1	-1	-1	-1	-1	-1	-1
					24.65	-2	-2	-2	-2	-2	-2	2.96059e-16	2.96059e-16	2.96059e-16	2.96059e-16	2.96059e-16	2.96059e-16	-1	-1	-1	-1	-1	-1
					24.76	0	0	0	0	0	0	-1	-1	-1	-1	-1	-1	0	0	0	0	0	0
					24.87	-1.4803e-16	-1.4803e-16	-1.4803e-16	-1.4803e-16	-1.4803e-16	-1.4803e-16	-1	-1	-1	-1	-1	-1	0	0	0	0	0	0
					24.98	-1.4803e-16	-1.4803e-16	-1.4803e-16	-1.4803e-16	-1.4803e-16	-1.4803e-16	0	0	0	0	0	0	1	1	1	1	1	1
					25.09	-1	-1	-1	-1	-1	-1	-1	-1	-1	-1	-1	-1	-1	-1	-1	-1	-1	-1
					25.2	-2	-2	-2	-2	-2	-2	-1	-1	-1	-1	-1	-1	-2.96059e-16	-2.96059e-16	-2.96059e-16	-2.96059e-16	-2.96059e-16	-2.96059e-16
					25.31	-1	-1	-1	-1	-1	-1	-1	-1	-1	-1	-1	-1	-1	-1	-1	-1	-1	-1
					25.41	0	0	0	0	0	0	-1	-1	-1	-1	-1	-1	-1	-1	-1	-1	-1	-1
					25.52	-2	-2	-2	-2	-2	-2	-2	-2	-2	-2	-2	-2	-2	-2	-2	-2	-2	-2
					25.63	-3	-3	-3	-3	-3	-3	-2	-2	-2	-2	-2	-2	-2	-2	-2	-2	-2	-2
					25.74	-1	-1	-1	-1	-1	-1	-2	-2	-2	-2	-2	-2	-2.96059e-16	-2.96059e-16	-2.96059e-16	-2.96059e-16	-2.96059e-16	-2.96059e-16
					25.85	-3	-3	-3	-3	-3	-3	0	0	0	0	0	0	-1	-1	-1	-1	-1	-1
					25.96	-2	-2	-2	-2	-2	-2	1	1	1	1	1	1	0	0	0	0	0	0
					26.07	0	0	0	0	0	0	-1	-1	-1	-1	-1	-1	-1	-1	-1	-1	-1	-1
					26.18	1	1	1	1	1	1	0	0	0	0	0	0	1	1	1	1	1	1
					26.28	-1.4803e-16	-1.4803e-16	-1.4803e-16	-1.4803e-16	-1.4803e-16	-1.4803e-16	0	0	0	0	0	0	0	0	0	0	0	0
					26.39	1.4803e-16	1.4803e-16	1.4803e-16	1.4803e-16	1.4803e-16	1.4803e-16	0	0	0	0	0	0	0	0	0	0	0	0
					26.5	-1	-1	-1	-1	-1	-1	-2	-2	-2	-2	-2	-2	-1	-1	-1	-1	-1	-1
					26.61	0	0	0	0	0	0	-1	-1	-1	-1	-1	-1	-2	-2	-2	-2	-2	-2
					26.72	-2	-2	-2	-2	-2	-2	-1	-1	-1	-1	-1	-1	-1	-1	-1	-1	-1	-1
					26.83	0	0	0	0	0	0	0	0	0	0	0	0	-1	-1	-1	-1	-1	-1
					26.94	-3	-3	-3	-3	-3	-3	-2	-2	-2	-2	-2	-2	-2	-2	-2	-2	-2	-2
					27.04	-2	-2	-2	-2	-2	-2	-2	-2	-2	-2	-2	-2	-1	-1	-1	-1	-1	-1
					27.15	-1	-1	-1	-1	-1	-1	-1	-1	-1	-1	-1	-1	-1	-1	-1	-1	-1	-1
					27.26	0	0	0	0	0	0	0	0	0	0	0	0	0	0	0	0	0	0
					27.37	-2	-2	-2	-2	-2	-2	-2	-2	-2	-2	-2	-2	-1	-1	-1	-1	-1	-1
					27.48	-1	-1	-1	-1	-1	-1	-1	-1	-1	-1	-1	-1	0	0	0	0	0	0
					27.59	-1	-1	-1	-1	-1	-1	1	1	1	1	1	1	0	0	0	0	0	0
					27.7	0	0	0	0	0	0	0	0	0	0	0	0	1	1	1	1	1	1
					27.8	1	1	1	1	1	1	-1	-1	-1	-1	-1	-1	2	2	2	2	2	2
					27.91	-2	-2	-2	-2	-2	-2	0	0	0	0	0	0	-1	-1	-1	-1	-1	-1
					28.02	-1	-1	-1	-1	-1	-1	-1	-1	-1	-1	-1	-1	0	0	0	0	0	0
					28.13	0	0	0	0	0	0	-1	-1	-1	-1	-1	-1	1	1	1	1	1	1
					28.24	2	2	2	2	2	2	1	1	1	1	1	1	-2	-2	-2	-2	-2	-2
					28.35	1	1	1	1	1	1	0	0	0	0	0	0	2	2	2	2	2	2
					28.46	-1	-1	-1	-1	-1	-1	1	1	1	1	1	1	-2	-2	-2	-2	-2	-2
					28.56	0	0	0	0	0	0	-1	-1	-1	-1	-1	-1	0	0	0	0	0	0
					28.67	-1	-1	-1	-1	-1	-1	-2	-2	-2	-2	-2	-2	-2	-2	-2	-2	-2	-2
					28.78	-2	-2	-2	-2	-2	-2	-2	-2	-2	-2	-2	-2	-1	-1	-1	-1	-1	-1
					28.89	-2	-2	-2	-2	-2	-2	-2	-2	-2	-2	-2	-2	-1	-1	-1	-1	-1	-1
					29	0	0	0	0	0	0	-1	-1	-1	-1	-1	-1	0	0	0	0	0	0
					29.11	-2	-2	-2	-2	-2	-2	0	0	0	0	0	0	-1	-1	-1	-1	-1	-1
					29.22	-3	-3	-3	-3	-3	-3	-1	-1	-1	-1	-1	-1	-1	-1	-1	-1	-1	-1
					29.32	0	0	0	0	0	0	-1	-1	-1	-1	-1	-1	2.96059e-16	2.96059e-16	2.96059e-16	2.96059e-16	2.96059e-16	2.96059e-16
					29.43	-2	-2	-2	-2	-2	-2	-2	-2	-2	-2	-2	-2	2.96059e-16	2.96059e-16	2.96059e-16	2.96059e-16	2.96059e-16	2.96059e-16
					29.54	-2	-2	-2	-2	-2	-2	-2	-2	-2	-2	-2	-2	-2	-2	-2	-2	-2	-2
					29.65	-1	-1	-1	-1	-1	-1	-1	-1	-1	-1	-1	-1	-2	-2	-2	-2	-2	-2
					29.76	-3	-3	-3	-3	-3	-3	-2	-2	-2	-2	-2	-2	-3	-3	-3	-3	-3	-3
					29.87	-1	-1	-1	-1	-1	-1	-1	-1	-1	-1	-1	-1	-2	-2	-2	-2	-2	-2
					29.98	-1	-1	-1	-1	-1	-1	-2	-2	-2	-2	-2	-2	-2	-2	-2	-2	-2	-2
					30.09	1	1	1	1	1	1	-2.96059e-16	-2.96059e-16	-2.96059e-16	-2.96059e-16	-2.96059e-16	-2.96059e-16	-1	-1	-1	-1	-1	-1
					30.19	-2	-2	-2	-2	-2	-2	-1	-1	-1	-1	-1	-1	-2	-2	-2	-2	-2	-2
					30.3	-2	-2	-2	-2	-2	-2	-3	-3	-3	-3	-3	-3	-3	-3	-3	-3	-3	-3
					30.41	-2	-2	-2	-2	-2	-2	-1	-1	-1	-1	-1	-1	-2	-2	-2	-2	-2	-2
					30.52	1	1	1	1	1	1	0	0	0	0	0	0	1	1	1	1	1	1
					30.63	-1	-1	-1	-1	-1	-1	-1	-1	-1	-1	-1	-1	1	1	1	1	1	1
					30.74	-1	-1	-1	-1	-1	-1	-2.96059e-16	-2.96059e-16	-2.96059e-16	-2.96059e-16	-2.96059e-16	-2.96059e-16	-1	-1	-1	-1	-1	-1
					30.85	-1	-1	-1	-1	-1	-1	-2	-2	-2	-2	-2	-2	-4	-4	-4	-4	-4	-4
					30.95	2	2	2	2	2	2	-1	-1	-1	-1	-1	-1	0	0	0	0	0	0
					31.06	2.96059e-16	2.96059e-16	2.96059e-16	2.96059e-16	2.96059e-16	2.96059e-16	-1	-1	-1	-1	-1	-1	0	0	0	0	0	0
					31.17	-1	-1	-1	-1	-1	-1	-1	-1	-1	-1	-1	-1	-1	-1	-1	-1	-1	-1
					31.28	0	0	0	0	0	0	0	0	0	0	0	0	-1	-1	-1	-1	-1	-1
					31.39	0	0	0	0	0	0	-2	-2	-2	-2	-2	-2	-1	-1	-1	-1	-1	-1
					31.5	-3	-3	-3	-3	-3	-3	-1	-1	-1	-1	-1	-1	-2	-2	-2	-2	-2	-2
					31.61	1	1	1	1	1	1	0	0	0	0	0	0	2	2	2	2	2	2
					31.71	0	0	0	0	0	0	-1	-1	-1	-1	-1	-1	2	2	2	2	2	2
					31.82	-2	-2	-2	-2	-2	-2	-1	-1	-1	-1	-1	-1	-2	-2	-2	-2	-2	-2
					31.93	-2	-2	-2	-2	-2	-2	-1	-1	-1	-1	-1	-1	-2	-2	-2	-2	-2	-2
					32.04	-1	-1	-1	-1	-1	-1	-2	-2	-2	-2	-2	-2	0	0	0	0	0	0
					32.15	-2	-2	-2	-2	-2	-2	0	0	0	0	0	0	-2	-2	-2	-2	-2	-2
					32.26	-3	-3	-3	-3	-3	-3	-2	-2	-2	-2	-2	-2	-2	-2	-2	-2	-2	-2
					32.37	-3	-3	-3	-3	-3	-3	-2	-2	-2	-2	-2	-2	-3	-3	-3	-3	-3	-3
					32.47	-2	-2	-2	-2	-2	-2	-1	-1	-1	-1	-1	-1	0	0	0	0	0	0
					32.58	-1	-1	-1	-1	-1	-1	-1	-1	-1	-1	-1	-1	1	1	1	1	1	1
					32.69	-1	-1	-1	-1	-1	-1	-1	-1	-1	-1	-1	-1	1	1	1	1	1	1
					32.8	-2	-2	-2	-2	-2	-2	-2	-2	-2	-2	-2	-2	-1	-1	-1	-1	-1	-1
					32.91	1	1	1	1	1	1	1	1	1	1	1	1	1	1	1	1	1	1
					33.02	-1	-1	-1	-1	-1	-1	-2	-2	-2	-2	-2	-2	-1	-1	-1	-1	-1	-1
					33.13	1	1	1	1	1	1	2	2	2	2	2	2	0	0	0	0	0	0
					33.23	-1	-1	-1	-1	-1	-1	-2	-2	-2	-2	-2	-2	-2	-2	-2	-2	-2	-2
					33.34	-1	-1	-1	-1	-1	-1	-2	-2	-2	-2	-2	-2	-1	-1	-1	-1	-1	-1
					33.45	0	0	0	0	0	0	0	0	0	0	0	0	1	1	1	1	1	1
					33.56	0	0	0	0	0	0	2.96059e-16	2.96059e-16	2.96059e-16	2.96059e-16	2.96059e-16	2.96059e-16	1	1	1	1	1	1
					33.67	-2	-2	-2	-2	-2	-2	-1	-1	-1	-1	-1	-1	-1	-1	-1	-1	-1	-1
					33.78	-2	-2	-2	-2	-2	-2	-1	-1	-1	-1	-1	-1	-1	-1	-1	-1	-1	-1
					33.89	0	0	0	0	0	0	1	1	1	1	1	1	1	1	1	1	1	1
					34	-2	-2	-2	-2	-2	-2	-3	-3	-3	-3	-3	-3	-1	-1	-1	-1	-1	-1
					34.1	-2	-2	-2	-2	-2	-2	-4	-4	-4	-4	-4	-4	-3	-3	-3	-3	-3	-3
					34.21	0	0	0	0	0	0	-1	-1	-1	-1	-1	-1	-1	-1	-1	-1	-1	-1
					34.32	-1	-1	-1	-1	-1	-1	-1	-1	-1	-1	-1	-1	0	0	0	0	0	0
					34.43	1	1	1	1	1	1	2	2	2	2	2	2	1	1	1	1	1	1
					34.54	-1	-1	-1	-1	-1	-1	0	0	0	0	0	0	-1	-1	-1	-1	-1	-1
					34.65	-1	-1	-1	-1	-1	-1	-2	-2	-2	-2	-2	-2	-1	-1	-1	-1	-1	-1
					34.76	-3	-3	-3	-3	-3	-3	-2	-2	-2	-2	-2	-2	-1	-1	-1	-1	-1	-1
					34.86	-2	-2	-2	-2	-2	-2	-3	-3	-3	-3	-3	-3	-3	-3	-3	-3	-3	-3
					34.97	-1	-1	-1	-1	-1	-1	-1	-1	-1	-1	-1	-1	-1	-1	-1	-1	-1	-1
					35.08	0	0	0	0	0	0	-1	-1	-1	-1	-1	-1	0	0	0	0	0	0
					35.19	0	0	0	0	0	0	-2	-2	-2	-2	-2	-2	-2	-2	-2	-2	-2	-2
					35.3	-1	-1	-1	-1	-1	-1	-1	-1	-1	-1	-1	-1	0	0	0	0	0	0
					35.41	-1	-1	-1	-1	-1	-1	-3	-3	-3	-3	-3	-3	0	0	0	0	0	0
					35.52	-2	-2	-2	-2	-2	-2	-1	-1	-1	-1	-1	-1	-3	-3	-3	-3	-3	-3
					35.62	-2	-2	-2	-2	-2	-2	-2	-2	-2	-2	-2	-2	-2	-2	-2	-2	-2	-2
					35.73	-1	-1	-1	-1	-1	-1	-1	-1	-1	-1	-1	-1	1	1	1	1	1	1
					35.84	-1	-1	-1	-1	-1	-1	-1	-1	-1	-1	-1	-1	1	1	1	1	1	1
					35.95	-3	-3	-3	-3	-3	-3	-3	-3	-3	-3	-3	-3	-2	-2	-2	-2	-2	-2
					36.06	-3	-3	-3	-3	-3	-3	-2	-2	-2	-2	-2	-2	-2	-2	-2	-2	-2	-2
					36.17	-1	-1	-1	-1	-1	-1	-2	-2	-2	-2	-2	-2	-2	-2	-2	-2	-2	-2
					36.28	0	0	0	0	0	0	0	0	0	0	0	0	-1	-1	-1	-1	-1	-1
					36.38	-2	-2	-2	-2	-2	-2	0	0	0	0	0	0	-2	-2	-2	-2	-2	-2
					36.49	-3	-3	-3	-3	-3	-3	-1	-1	-1	-1	-1	-1	-3	-3	-3	-3	-3	-3
					36.6	0	0	0	0	0	0	-2	-2	-2	-2	-2	-2	0	0	0	0	0	0
					36.71	0	0	0	0	0	0	1	1	1	1	1	1	1	1	1	1	1	1
					36.82	-2	-2	-2	-2	-2	-2	-2	-2	-2	-2	-2	-2	0	0	0	0	0	0
					36.93	2	2	2	2	2	2	-2.96059e-16	-2.96059e-16	-2.96059e-16	-2.96059e-16	-2.96059e-16	-2.96059e-16	-1	-1	-1	-1	-1	-1
					37.04	-1	-1	-1	-1	-1	-1	-1	-1	-1	-1	-1	-1	-1	-1	-1	-1	-1	-1
					37.15	-2	-2	-2	-2	-2	-2	-1	-1	-1	-1	-1	-1	-2	-2	-2	-2	-2	-2
					37.25	-2	-2	-2	-2	-2	-2	-1	-1	-1	-1	-1	-1	-3	-3	-3	-3	-3	-3
					37.36	-2	-2	-2	-2	-2	-2	-2	-2	-2	-2	-2	-2	-2	-2	-2	-2	-2	-2
					37.47	-1	-1	-1	-1	-1	-1	-1	-1	-1	-1	-1	-1	-1	-1	-1	-1	-1	-1
					37.58	1	1	1	1	1	1	0	0	0	0	0	0	0	0	0	0	0	0
					37.69	-1	-1	-1	-1	-1	-1	-1	-1	-1	-1	-1	-1	-2	-2	-2	-2	-2	-2
					37.8	-3	-3	-3	-3	-3	-3	-3	-3	-3	-3	-3	-3	-3	-3	-3	-3	-3	-3
					37.91	2.96059e-16	2.96059e-16	2.96059e-16	2.96059e-16	2.96059e-16	2.96059e-16	-2	-2	-2	-2	-2	-2	0	0	0	0	0	0
					38.01	-1	-1	-1	-1	-1	-1	-1	-1	-1	-1	-1	-1	0	0	0	0	0	0
					38.12	-2	-2	-2	-2	-2	-2	-2	-2	-2	-2	-2	-2	-2	-2	-2	-2	-2	-2
					38.23	0	0	0	0	0	0	0	0	0	0	0	0	0	0	0	0	0	0
					38.34	0	0	0	0	0	0	-1	-1	-1	-1	-1	-1	-1	-1	-1	-1	-1	-1
					38.45	-2	-2	-2	-2	-2	-2	-1	-1	-1	-1	-1	-1	0	0	0	0	0	0
					38.56	-1	-1	-1	-1	-1	-1	-1	-1	-1	-1	-1	-1	-2	-2	-2	-2	-2	-2
					38.67	-1	-1	-1	-1	-1	-1	-2	-2	-2	-2	-2	-2	-1	-1	-1	-1	-1	-1
					38.77	1	1	1	1	1	1	0	0	0	0	0	0	1	1	1	1	1	1
					38.88	-3	-3	-3	-3	-3	-3	-1	-1	-1	-1	-1	-1	-1	-1	-1	-1	-1	-1
					38.99	-1	-1	-1	-1	-1	-1	-1	-1	-1	-1	-1	-1	0	0	0	0	0	0
					39.1	-5	-5	-5	-5	-5	-5	-1	-1	-1	-1	-1	-1	-1	-1	-1	-1	-1	-1
					39.21	-3	-3	-3	-3	-3	-3	-3	-3	-3	-3	-3	-3	-2	-2	-2	-2	-2	-2
					39.32	-2	-2	-2	-2	-2	-2	-2	-2	-2	-2	-2	-2	-2	-2	-2	-2	-2	-2
					39.43	2.96059e-16	2.96059e-16	2.96059e-16	2.96059e-16	2.96059e-16	2.96059e-16	0	0	0	0	0	0	-1	-1	-1	-1	-1	-1
					39.53	-1	-1	-1	-1	-1	-1	-2	-2	-2	-2	-2	-2	-1	-1	-1	-1	-1	-1
					39.64	-2	-2	-2	-2	-2	-2	-1	-1	-1	-1	-1	-1	-1	-1	-1	-1	-1	-1
					39.75	-2	-2	-2	-2	-2	-2	0	0	0	0	0	0	-1	-1	-1	-1	-1	-1
					39.86	-1	-1	-1	-1	-1	-1	-1	-1	-1	-1	-1	-1	-3	-3	-3	-3	-3	-3
					39.97	-1	-1	-1	-1	-1	-1	0	0	0	0	0	0	-1	-1	-1	-1	-1	-1
					40.08	-2	-2	-2	-2	-2	-2	-2	-2	-2	-2	-2	-2	-2	-2	-2	-2	-2	-2
					40.19	-3	-3	-3	-3	-3	-3	-3	-3	-3	-3	-3	-3	-3	-3	-3	-3	-3	-3
					40.29	-2	-2	-2	-2	-2	-2	0	0	0	0	0	0	-2	-2	-2	-2	-2	-2
					40.4	-1	-1	-1	-1	-1	-1	-1	-1	-1	-1	-1	-1	-1	-1	-1	-1	-1	-1
					40.51	-2	-2	-2	-2	-2	-2	-2	-2	-2	-2	-2	-2	-2	-2	-2	-2	-2	-2
					40.62	-3	-3	-3	-3	-3	-3	-2	-2	-2	-2	-2	-2	-1	-1	-1	-1	-1	-1
					40.73	0	0	0	0	0	0	0	0	0	0	0	0	0	0	0	0	0	0
					40.84	0	0	0	0	0	0	-1	-1	-1	-1	-1	-1	-1	-1	-1	-1	-1	-1
					40.95	-1	-1	-1	-1	-1	-1	-1	-1	-1	-1	-1	-1	-2	-2	-2	-2	-2	-2
					41.05	-1	-1	-1	-1	-1	-1	-3	-3	-3	-3	-3	-3	0	0	0	0	0	0
					41.16	-1	-1	-1	-1	-1	-1	-2	-2	-2	-2	-2	-2	0	0	0	0	0	0
					41.27	-1	-1	-1	-1	-1	-1	0	0	0	0	0	0	-2.96059e-16	-2.96059e-16	-2.96059e-16	-2.96059e-16	-2.96059e-16	-2.96059e-16
					41.38	-1	-1	-1	-1	-1	-1	-1	-1	-1	-1	-1	-1	-2	-2	-2	-2	-2	-2
					41.49	1	1	1	1	1	1	-2	-2	-2	-2	-2	-2	-1	-1	-1	-1	-1	-1
					41.6	0	0	0	0	0	0	-1	-1	-1	-1	-1	-1	-2	-2	-2	-2	-2	-2
					41.71	1	1	1	1	1	1	2.96059e-16	2.96059e-16	2.96059e-16	2.96059e-16	2.96059e-16	2.96059e-16	0	0	0	0	0	0
					41.82	-1	-1	-1	-1	-1	-1	-2	-2	-2	-2	-2	-2	-1	-1	-1	-1	-1	-1
					41.92	0	0	0	0	0	0	0	0	0	0	0	0	1	1	1	1	1	1
					42.03	-1	-1	-1	-1	-1	-1	-3	-3	-3	-3	-3	-3	-1	-1	-1	-1	-1	-1
					42.14	1	1	1	1	1	1	0	0	0	0	0	0	2	2	2	2	2	2
					42.25	-1	-1	-1	-1	-1	-1	-2	-2	-2	-2	-2	-2	-1	-1	-1	-1	-1	-1
					42.36	-2	-2	-2	-2	-2	-2	-2.96059e-16	-2.96059e-16	-2.96059e-16	-2.96059e-16	-2.96059e-16	-2.96059e-16	-1	-1	-1	-1	-1	-1
					42.47	-2	-2	-2	-2	-2	-2	-2	-2	-2	-2	-2	-2	-3	-3	-3	-3	-3	-3
					42.58	0	0	0	0	0	0	-1	-1	-1	-1	-1	-1	0	0	0	0	0	0
					42.68	-1	-1	-1	-1	-1	-1	2.96059e-16	2.96059e-16	2.96059e-16	2.96059e-16	2.96059e-16	2.96059e-16	-2	-2	-2	-2	-2	-2
					42.79	0	0	0	0	0	0	0	0	0	0	0	0	-1	-1	-1	-1	-1	-1
					42.9	0	0	0	0	0	0	-1	-1	-1	-1	-1	-1	-2	-2	-2	-2	-2	-2
					43.01	0	0	0	0	0	0	0	0	0	0	0	0	-1	-1	-1	-1	-1	-1
					43.12	-1	-1	-1	-1	-1	-1	-1	-1	-1	-1	-1	-1	-1	-1	-1	-1	-1	-1
					43.23	1	1	1	1	1	1	2	2	2	2	2	2	1	1	1	1	1	1
					43.34	-2	-2	-2	-2	-2	-2	-1	-1	-1	-1	-1	-1	0	0	0	0	0	0
					43.44	-1	-1	-1	-1	-1	-1	-2	-2	-2	-2	-2	-2	-2	-2	-2	-2	-2	-2
					43.55	-2	-2	-2	-2	-2	-2	-2.96059e-16	-2.96059e-16	-2.96059e-16	-2.96059e-16	-2.96059e-16	-2.96059e-16	-2.96059e-16	-2.96059e-16	-2.96059e-16	-2.96059e-16	-2.96059e-16	-2.96059e-16
					43.66	-1	-1	-1	-1	-1	-1	0	0	0	0	0	0	0	0	0	0	0	0
					43.77	-1	-1	-1	-1	-1	-1	-1	-1	-1	-1	-1	-1	-1	-1	-1	-1	-1	-1
					43.88	0	0	0	0	0	0	-2	-2	-2	-2	-2	-2	-2	-2	-2	-2	-2	-2
					43.99	-1	-1	-1	-1	-1	-1	0	0	0	0	0	0	0	0	0	0	0	0
					44.1	-2	-2	-2	-2	-2	-2	-2	-2	-2	-2	-2	-2	-1	-1	-1	-1	-1	-1
					44.2	-1	-1	-1	-1	-1	-1	-1	-1	-1	-1	-1	-1	-1	-1	-1	-1	-1	-1
					44.31	-2	-2	-2	-2	-2	-2	0	0	0	0	0	0	-1	-1	-1	-1	-1	-1
					44.42	-2	-2	-2	-2	-2	-2	-4	-4	-4	-4	-4	-4	-4	-4	-4	-4	-4	-4
					44.53	-2	-2	-2	-2	-2	-2	0	0	0	0	0	0	0	0	0	0	0	0
					44.64	0	0	0	0	0	0	-1	-1	-1	-1	-1	-1	-1	-1	-1	-1	-1	-1
					44.75	-1	-1	-1	-1	-1	-1	-2	-2	-2	-2	-2	-2	0	0	0	0	0	0
					44.86	-2	-2	-2	-2	-2	-2	-1	-1	-1	-1	-1	-1	-1	-1	-1	-1	-1	-1
					44.97	0	0	0	0	0	0	0	0	0	0	0	0	-1	-1	-1	-1	-1	-1
					45.07	-2	-2	-2	-2	-2	-2	-3	-3	-3	-3	-3	-3	-2	-2	-2	-2	-2	-2
					45.18	-2	-2	-2	-2	-2	-2	-2	-2	-2	-2	-2	-2	-3	-3	-3	-3	-3	-3
					45.29	0	0	0	0	0	0	-3	-3	-3	-3	-3	-3	-1	-1	-1	-1	-1	-1
					45.4	-2	-2	-2	-2	-2	-2	-2	-2	-2	-2	-2	-2	-2	-2	-2	-2	-2	-2
					45.51	-2	-2	-2	-2	-2	-2	-2	-2	-2	-2	-2	-2	0	0	0	0	0	0
					45.62	-1	-1	-1	-1	-1	-1	-1	-1	-1	-1	-1	-1	0	0	0	0	0	0
					45.73	0	0	0	0	0	0	1	1	1	1	1	1	1	1	1	1	1	1
					45.83	-2	-2	-2	-2	-2	-2	-2.96059e-16	-2.96059e-16	-2.96059e-16	-2.96059e-16	-2.96059e-16	-2.96059e-16	0	0	0	0	0	0
					45.94	0	0	0	0	0	0	0	0	0	0	0	0	0	0	0	0	0	0
					46.05	-1	-1	-1	-1	-1	-1	-1	-1	-1	-1	-1	-1	-2	-2	-2	-2	-2	-2
					46.16	-2	-2	-2	-2	-2	-2	-2	-2	-2	-2	-2	-2	0	0	0	0	0	0
					46.27	0	0	0	0	0	0	0	0	0	0	0	0	1	1	1	1	1	1
					46.38	-1	-1	-1	-1	-1	-1	-1	-1	-1	-1	-1	-1	-1	-1	-1	-1	-1	-1
					46.49	-1	-1	-1	-1	-1	-1	-2	-2	-2	-2	-2	-2	0	0	0	0	0	0
					46.59	-2	-2	-2	-2	-2	-2	-2	-2	-2	-2	-2	-2	-1	-1	-1	-1	-1	-1
					46.7	-2	-2	-2	-2	-2	-2	-1	-1	-1	-1	-1	-1	0	0	0	0	0	0
					46.81	-2	-2	-2	-2	-2	-2	-3	-3	-3	-3	-3	-3	-2	-2	-2	-2	-2	-2
					46.92	-2	-2	-2	-2	-2	-2	-1	-1	-1	-1	-1	-1	0	0	0	0	0	0
					47.03	0	0	0	0	0	0	-2	-2	-2	-2	-2	-2	-2	-2	-2	-2	-2	-2
					47.14	-3	-3	-3	-3	-3	-3	-1	-1	-1	-1	-1	-1	-1	-1	-1	-1	-1	-1
					47.25	-2	-2	-2	-2	-2	-2	-1	-1	-1	-1	-1	-1	-2	-2	-2	-2	-2	-2
					47.35	1	1	1	1	1	1	0	0	0	0	0	0	-1	-1	-1	-1	-1	-1
					47.46	1	1	1	1	1	1	-1	-1	-1	-1	-1	-1	2	2	2	2	2	2
					47.57	-1	-1	-1	-1	-1	-1	-3	-3	-3	-3	-3	-3	-2	-2	-2	-2	-2	-2
					47.68	-2	-2	-2	-2	-2	-2	-2	-2	-2	-2	-2	-2	-3	-3	-3	-3	-3	-3
					47.79	-2	-2	-2	-2	-2	-2	-2	-2	-2	-2	-2	-2	-1	-1	-1	-1	-1	-1
					47.9	-2	-2	-2	-2	-2	-2	-3	-3	-3	-3	-3	-3	-1	-1	-1	-1	-1	-1
					48.01	0	0	0	0	0	0	0	0	0	0	0	0	-1	-1	-1	-1	-1	-1
					48.11	-2	-2	-2	-2	-2	-2	-2	-2	-2	-2	-2	-2	-2	-2	-2	-2	-2	-2
					48.22	0	0	0	0	0	0	-1	-1	-1	-1	-1	-1	0	0	0	0	0	0
					48.33	-3	-3	-3	-3	-3	-3	-3	-3	-3	-3	-3	-3	-2	-2	-2	-2	-2	-2
					48.44	-2.96059e-16	-2.96059e-16	-2.96059e-16	-2.96059e-16	-2.96059e-16	-2.96059e-16	-2.96059e-16	-2.96059e-16	-2.96059e-16	-2.96059e-16	-2.96059e-16	-2.96059e-16	1	1	1	1	1	1
					48.55	0	0	0	0	0	0	-2	-2	-2	-2	-2	-2	2	2	2	2	2	2
					48.66	1	1	1	1	1	1	-1	-1	-1	-1	-1	-1	-1	-1	-1	-1	-1	-1
					48.77	-1	-1	-1	-1	-1	-1	1	1	1	1	1	1	-1	-1	-1	-1	-1	-1
					48.88	-1	-1	-1	-1	-1	-1	0	0	0	0	0	0	-2	-2	-2	-2	-2	-2
					48.98	1	1	1	1	1	1	0	0	0	0	0	0	0	0	0	0	0	0
					49.09	-1	-1	-1	-1	-1	-1	-2	-2	-2	-2	-2	-2	-2	-2	-2	-2	-2	-2
					49.2	-1	-1	-1	-1	-1	-1	0	0	0	0	0	0	-1	-1	-1	-1	-1	-1
					49.31	-2	-2	-2	-2	-2	-2	-2	-2	-2	-2	-2	-2	-1	-1	-1	-1	-1	-1
					49.42	-1	-1	-1	-1	-1	-1	0	0	0	0	0	0	-1	-1	-1	-1	-1	-1
					49.53	-1	-1	-1	-1	-1	-1	-2	-2	-2	-2	-2	-2	2.96059e-16	2.96059e-16	2.96059e-16	2.96059e-16	2.96059e-16	2.96059e-16
					49.64	-1	-1	-1	-1	-1	-1	0	0	0	0	0	0	1	1	1	1	1	1
					49.74	-2	-2	-2	-2	-2	-2	-2	-2	-2	-2	-2	-2	1	1	1	1	1	1
					49.85	-2	-2	-2	-2	-2	-2	-3	-3	-3	-3	-3	-3	-1	-1	-1	-1	-1	-1
					49.96	-1	-1	-1	-1	-1	-1	-1	-1	-1	-1	-1	-1	-1	-1	-1	-1	-1	-1
					50.07	0	0	0	0	0	0	-2	-2	-2	-2	-2	-2	0	0	0	0	0	0
					50.18	-1	-1	-1	-1	-1	-1	-1	-1	-1	-1	-1	-1	-1	-1	-1	-1	-1	-1
					50.29	-3	-3	-3	-3	-3	-3	-2	-2	-2	-2	-2	-2	-2	-2	-2	-2	-2	-2
					50.4	1	1	1	1	1	1	0	0	0	0	0	0	-1	-1	-1	-1	-1	-1
					50.5	0	0	0	0	0	0	-1	-1	-1	-1	-1	-1	0	0	0	0	0	0
					50.61	-1	-1	-1	-1	-1	-1	0	0	0	0	0	0	1	1	1	1	1	1
					50.72	-1	-1	-1	-1	-1	-1	-1	-1	-1	-1	-1	-1	0	0	0	0	0	0
					50.83	1	1	1	1	1	1	0	0	0	0	0	0	1	1	1	1	1	1
					50.94	-1	-1	-1	-1	-1	-1	0	0	0	0	0	0	-2	-2	-2	-2	-2	-2
					51.05	-1	-1	-1	-1	-1	-1	2	2	2	2	2	2	-1	-1	-1	-1	-1	-1
					51.16	0	0	0	0	0	0	0	0	0	0	0	0	1	1	1	1	1	1
					51.26	-2	-2	-2	-2	-2	-2	-4	-4	-4	-4	-4	-4	0	0	0	0	0	0
					51.37	-2	-2	-2	-2	-2	-2	-2	-2	-2	-2	-2	-2	-1	-1	-1	-1	-1	-1
					51.48	0	0	0	0	0	0	-1	-1	-1	-1	-1	-1	0	0	0	0	0	0
					51.59	-1	-1	-1	-1	-1	-1	-2	-2	-2	-2	-2	-2	-1	-1	-1	-1	-1	-1
					51.7	0	0	0	0	0	0	-1	-1	-1	-1	-1	-1	-1	-1	-1	-1	-1	-1
					51.81	-1	-1	-1	-1	-1	-1	-2	-2	-2	-2	-2	-2	0	0	0	0	0	0
					51.92	0	0	0	0	0	0	-1	-1	-1	-1	-1	-1	0	0	0	0	0	0
					52.02	1	1	1	1	1	1	-1	-1	-1	-1	-1	-1	0	0	0	0	0	0
					52.13	0	0	0	0	0	0	0	0	0	0	0	0	1	1	1	1	1	1
					52.24	-1	-1	-1	-1	-1	-1	0	0	0	0	0	0	-1	-1	-1	-1	-1	-1
					52.35	0	0	0	0	0	0	0	0	0	0	0	0	0	0	0	0	0	0
					52.46	0	0	0	0	0	0	-3	-3	-3	-3	-3	-3	-1	-1	-1	-1	-1	-1
					52.57	-1	-1	-1	-1	-1	-1	-1	-1	-1	-1	-1	-1	0	0	0	0	0	0
					52.68	0	0	0	0	0	0	-1	-1	-1	-1	-1	-1	-1	-1	-1	-1	-1	-1
					52.78	0	0	0	0	0	0	1	1	1	1	1	1	1	1	1	1	1	1
					52.89	1	1	1	1	1	1	0	0	0	0	0	0	0	0	0	0	0	0
					53	-1	-1	-1	-1	-1	-1	-1	-1	-1	-1	-1	-1	-2	-2	-2	-2	-2	-2
					53.11	-2	-2	-2	-2	-2	-2	-1	-1	-1	-1	-1	-1	-2	-2	-2	-2	-2	-2
					53.22	-1	-1	-1	-1	-1	-1	-2	-2	-2	-2	-2	-2	-2	-2	-2	-2	-2	-2
					53.33	0	0	0	0	0	0	2.96059e-16	2.96059e-16	2.96059e-16	2.96059e-16	2.96059e-16	2.96059e-16	1	1	1	1	1	1
					53.44	-2	-2	-2	-2	-2	-2	-1	-1	-1	-1	-1	-1	2.96059e-16	2.96059e-16	2.96059e-16	2.96059e-16	2.96059e-16	2.96059e-16
					53.55	1	1	1	1	1	1	0	0	0	0	0	0	-1	-1	-1	-1	-1	-1
					53.65	-1	-1	-1	-1	-1	-1	-2	-2	-2	-2	-2	-2	-2	-2	-2	-2	-2	-2
					53.76	0	0	0	0	0	0	0	0	0	0	0	0	-1	-1	-1	-1	-1	-1
					53.87	-1	-1	-1	-1	-1	-1	0	0	0	0	0	0	-1	-1	-1	-1	-1	-1
					53.98	1	1	1	1	1	1	0	0	0	0	0	0	-1	-1	-1	-1	-1	-1
					54.09	-1	-1	-1	-1	-1	-1	-1	-1	-1	-1	-1	-1	-1	-1	-1	-1	-1	-1
					54.2	0	0	0	0	0	0	-1	-1	-1	-1	-1	-1	1	1	1	1	1	1
					54.31	-2	-2	-2	-2	-2	-2	-3	-3	-3	-3	-3	-3	-3	-3	-3	-3	-3	-3
					54.41	-1	-1	-1	-1	-1	-1	-2	-2	-2	-2	-2	-2	-2	-2	-2	-2	-2	-2
					54.52	0	0	0	0	0	0	-1	-1	-1	-1	-1	-1	1	1	1	1	1	1
					54.63	2	2	2	2	2	2	-1	-1	-1	-1	-1	-1	-1	-1	-1	-1	-1	-1
					54.74	0	0	0	0	0	0	-1	-1	-1	-1	-1	-1	0	0	0	0	0	0
					54.85	-1	-1	-1	-1	-1	-1	2	2	2	2	2	2	1	1	1	1	1	1
					54.96	-2.96059e-16	-2.96059e-16	-2.96059e-16	-2.96059e-16	-2.96059e-16	-2.96059e-16	0	0	0	0	0	0	0	0	0	0	0	0
					55.07	-4	-4	-4	-4	-4	-4	-2	-2	-2	-2	-2	-2	-1	-1	-1	-1	-1	-1
					55.17	1	1	1	1	1	1	1	1	1	1	1	1	0	0	0	0	0	0
					55.28	-2	-2	-2	-2	-2	-2	-3	-3	-3	-3	-3	-3	0	0	0	0	0	0
					55.39	1	1	1	1	1	1	-2	-2	-2	-2	-2	-2	1	1	1	1	1	1
					55.5	-2	-2	-2	-2	-2	-2	-1	-1	-1	-1	-1	-1	-2	-2	-2	-2	-2	-2
					55.61	-1	-1	-1	-1	-1	-1	-2	-2	-2	-2	-2	-2	-2	-2	-2	-2	-2	-2
					55.72	-1	-1	-1	-1	-1	-1	-1	-1	-1	-1	-1	-1	1	1	1	1	1	1
					55.83	-3	-3	-3	-3	-3	-3	-2	-2	-2	-2	-2	-2	-1	-1	-1	-1	-1	-1
					55.93	-3	-3	-3	-3	-3	-3	-3	-3	-3	-3	-3	-3	-3	-3	-3	-3	-3	-3
					56.04	-2	-2	-2	-2	-2	-2	-1	-1	-1	-1	-1	-1	-1	-1	-1	-1	-1	-1
					56.15	-1	-1	-1	-1	-1	-1	-1	-1	-1	-1	-1	-1	0	0	0	0	0	0
					56.26	-2.96059e-16	-2.96059e-16	-2.96059e-16	-2.96059e-16	-2.96059e-16	-2.96059e-16	-1	-1	-1	-1	-1	-1	-1	-1	-1	-1	-1	-1
					56.37	-1	-1	-1	-1	-1	-1	-2	-2	-2	-2	-2	-2	-3	-3	-3	-3	-3	-3
					56.48	-1	-1	-1	-1	-1	-1	0	0	0	0	0	0	-1	-1	-1	-1	-1	-1
					56.59	-2	-2	-2	-2	-2	-2	-1	-1	-1	-1	-1	-1	0	0	0	0	0	0
					56.7	0	0	0	0	0	0	-1	-1	-1	-1	-1	-1	0	0	0	0	0	0
					56.8	0	0	0	0	0	0	-2	-2	-2	-2	-2	-2	-1	-1	-1	-1	-1	-1
					56.91	0	0	0	0	0	0	-1	-1	-1	-1	-1	-1	-1	-1	-1	-1	-1	-1
					57.02	-1	-1	-1	-1	-1	-1	-1	-1	-1	-1	-1	-1	-1	-1	-1	-1	-1	-1
					57.13	1	1	1	1	1	1	-1	-1	-1	-1	-1	-1	0	0	0	0	0	0
					57.24	-2	-2	-2	-2	-2	-2	-2	-2	-2	-2	-2	-2	-1	-1	-1	-1	-1	-1
					57.35	-1	-1	-1	-1	-1	-1	-2	-2	-2	-2	-2	-2	-1	-1	-1	-1	-1	-1
					57.46	-2	-2	-2	-2	-2	-2	0	0	0	0	0	0	-1	-1	-1	-1	-1	-1
					57.56	0	0	0	0	0	0	0	0	0	0	0	0	0	0	0	0	0	0
					57.67	-2	-2	-2	-2	-2	-2	-1	-1	-1	-1	-1	-1	0	0	0	0	0	0
					57.78	-1	-1	-1	-1	-1	-1	0	0	0	0	0	0	-1	-1	-1	-1	-1	-1
					57.89	-4	-4	-4	-4	-4	-4	-2	-2	-2	-2	-2	-2	-3	-3	-3	-3	-3	-3
					58	-2	-2	-2	-2	-2	-2	-3	-3	-3	-3	-3	-3	-1	-1	-1	-1	-1	-1
					58.11	0	0	0	0	0	0	-2	-2	-2	-2	-2	-2	0	0	0	0	0	0
					58.22	1	1	1	1	1	1	1	1	1	1	1	1	0	0	0	0	0	0
					58.32	1	1	1	1	1	1	-3	-3	-3	-3	-3	-3	0	0	0	0	0	0
					58.43	-3	-3	-3	-3	-3	-3	-2	-2	-2	-2	-2	-2	-2	-2	-2	-2	-2	-2
					58.54	-2	-2	-2	-2	-2	-2	-2	-2	-2	-2	-2	-2	-1	-1	-1	-1	-1	-1
					58.65	-2	-2	-2	-2	-2	-2	-2	-2	-2	-2	-2	-2	-2	-2	-2	-2	-2	-2
					58.76	-1	-1	-1	-1	-1	-1	-2	-2	-2	-2	-2	-2	-1	-1	-1	-1	-1	-1
					58.87	-3	-3	-3	-3	-3	-3	-3	-3	-3	-3	-3	-3	-4	-4	-4	-4	-4	-4
					58.98	0	0	0	0	0	0	-2	-2	-2	-2	-2	-2	-2	-2	-2	-2	-2	-2
					59.08	-1	-1	-1	-1	-1	-1	-1	-1	-1	-1	-1	-1	-1	-1	-1	-1	-1	-1
					59.19	1	1	1	1	1	1	0	0	0	0	0	0	1	1	1	1	1	1
					59.3	0	0	0	0	0	0	-1	-1	-1	-1	-1	-1	0	0	0	0	0	0
					59.41	-2	-2	-2	-2	-2	-2	-2	-2	-2	-2	-2	-2	-2.96059e-16	-2.96059e-16	-2.96059e-16	-2.96059e-16	-2.96059e-16	-2.96059e-16
					59.52	0	0	0	0	0	0	0	0	0	0	0	0	-1	-1	-1	-1	-1	-1
					59.63	-2	-2	-2	-2	-2	-2	-1	-1	-1	-1	-1	-1	1	1	1	1	1	1
					59.74	-1	-1	-1	-1	-1	-1	-2	-2	-2	-2	-2	-2	-2	-2	-2	-2	-2	-2
					59.84	0	0	0	0	0	0	-1	-1	-1	-1	-1	-1	-1	-1	-1	-1	-1	-1
					59.95	0	0	0	0	0	0	-1	-1	-1	-1	-1	-1	-1	-1	-1	-1	-1	-1
					60.06	0	0	0	0	0	0	2.96059e-16	2.96059e-16	2.96059e-16	2.96059e-16	2.96059e-16	2.96059e-16	1	1	1	1	1	1
					60.17	-2	-2	-2	-2	-2	-2	-1	-1	-1	-1	-1	-1	-1	-1	-1	-1	-1	-1
					60.28	-1	-1	-1	-1	-1	-1	-2	-2	-2	-2	-2	-2	1	1	1	1	1	1
					60.39	1	1	1	1	1	1	0	0	0	0	0	0	-1	-1	-1	-1	-1	-1
					60.5	-3	-3	-3	-3	-3	-3	-2	-2	-2	-2	-2	-2	-1	-1	-1	-1	-1	-1
					60.6	-1	-1	-1	-1	-1	-1	-1	-1	-1	-1	-1	-1	-2	-2	-2	-2	-2	-2
					60.71	0	0	0	0	0	0	0	0	0	0	0	0	-1	-1	-1	-1	-1	-1
					60.82	-2	-2	-2	-2	-2	-2	-2	-2	-2	-2	-2	-2	1	1	1	1	1	1
					60.93	-2	-2	-2	-2	-2	-2	-3	-3	-3	-3	-3	-3	-1	-1	-1	-1	-1	-1
					61.04	0	0	0	0	0	0	0	0	0	0	0	0	-1	-1	-1	-1	-1	-1
					61.15	-1	-1	-1	-1	-1	-1	-2	-2	-2	-2	-2	-2	0	0	0	0	0	0
					61.26	-1	-1	-1	-1	-1	-1	-2	-2	-2	-2	-2	-2	0	0	0	0	0	0
					61.37	-2	-2	-2	-2	-2	-2	-1	-1	-1	-1	-1	-1	-1	-1	-1	-1	-1	-1
					61.47	-1	-1	-1	-1	-1	-1	0	0	0	0	0	0	-1	-1	-1	-1	-1	-1
					61.58	1	1	1	1	1	1	-2	-2	-2	-2	-2	-2	0	0	0	0	0	0
					61.69	-1	-1	-1	-1	-1	-1	-2	-2	-2	-2	-2	-2	-1	-1	-1	-1	-1	-1
					61.8	-1	-1	-1	-1	-1	-1	-1	-1	-1	-1	-1	-1	1	1	1	1	1	1
					61.91	-3	-3	-3	-3	-3	-3	-3	-3	-3	-3	-3	-3	-2	-2	-2	-2	-2	-2
					62.02	0	0	0	0	0	0	0	0	0	0	0	0	-1	-1	-1	-1	-1	-1
					62.13	0	0	0	0	0	0	0	0	0	0	0	0	-1	-1	-1	-1	-1	-1
					62.23	1	1	1	1	1	1	1	1	1	1	1	1	1	1	1	1	1	1
					62.34	0	0	0	0	0	0	1	1	1	1	1	1	0	0	0	0	0	0
					62.45	-2	-2	-2	-2	-2	-2	-2	-2	-2	-2	-2	-2	-1	-1	-1	-1	-1	-1
					62.56	1	1	1	1	1	1	-1	-1	-1	-1	-1	-1	0	0	0	0	0	0
					62.67	0	0	0	0	0	0	-1	-1	-1	-1	-1	-1	0	0	0	0	0	0
					62.78	1	1	1	1	1	1	0	0	0	0	0	0	-1	-1	-1	-1	-1	-1
					62.89	2.96059e-16	2.96059e-16	2.96059e-16	2.96059e-16	2.96059e-16	2.96059e-16	2.96059e-16	2.96059e-16	2.96059e-16	2.96059e-16	2.96059e-16	2.96059e-16	1	1	1	1	1	1
					62.99	-1	-1	-1	-1	-1	-1	0	0	0	0	0	0	-1	-1	-1	-1	-1	-1
					63.1	-1	-1	-1	-1	-1	-1	-1	-1	-1	-1	-1	-1	0	0	0	0	0	0
					63.21	0	0	0	0	0	0	-2	-2	-2	-2	-2	-2	1	1	1	1	1	1
					63.32	0	0	0	0	0	0	0	0	0	0	0	0	-1	-1	-1	-1	-1	-1
					63.43	-1	-1	-1	-1	-1	-1	-2	-2	-2	-2	-2	-2	-2	-2	-2	-2	-2	-2
					63.54	-1	-1	-1	-1	-1	-1	-1	-1	-1	-1	-1	-1	1	1	1	1	1	1
					63.65	1	1	1	1	1	1	0	0	0	0	0	0	-1	-1	-1	-1	-1	-1
					63.75	3	3	3	3	3	3	0	0	0	0	0	0	0	0	0	0	0	0
					63.86	1	1	1	1	1	1	-2	-2	-2	-2	-2	-2	0	0	0	0	0	0
					63.97	-2	-2	-2	-2	-2	-2	-2	-2	-2	-2	-2	-2	-3	-3	-3	-3	-3	-3
					64.08	0	0	0	0	0	0	0	0	0	0	0	0	0	0	0	0	0	0
					64.19	-3	-3	-3	-3	-3	-3	-2	-2	-2	-2	-2	-2	-1	-1	-1	-1	-1	-1
					64.3	-1	-1	-1	-1	-1	-1	-2	-2	-2	-2	-2	-2	-1	-1	-1	-1	-1	-1
					64.41	-2	-2	-2	-2	-2	-2	-2	-2	-2	-2	-2	-2	-1	-1	-1	-1	-1	-1
					64.52	2.96059e-16	2.96059e-16	2.96059e-16	2.96059e-16	2.96059e-16	2.96059e-16	2.96059e-16	2.96059e-16	2.96059e-16	2.96059e-16	2.96059e-16	2.96059e-16	1	1	1	1	1	1
					64.62	-2	-2	-2	-2	-2	-2	-1	-1	-1	-1	-1	-1	0	0	0	0	0	0
					64.73	0	0	0	0	0	0	-2	-2	-2	-2	-2	-2	-2	-2	-2	-2	-2	-2
					64.84	-2	-2	-2	-2	-2	-2	-1	-1	-1	-1	-1	-1	-1	-1	-1	-1	-1	-1
					64.95	0	0	0	0	0	0	-3	-3	-3	-3	-3	-3	-2	-2	-2	-2	-2	-2
					65.06	0	0	0	0	0	0	-1	-1	-1	-1	-1	-1	-1	-1	-1	-1	-1	-1
					65.17	-1	-1	-1	-1	-1	-1	-3	-3	-3	-3	-3	-3	-2	-2	-2	-2	-2	-2
					65.28	-1	-1	-1	-1	-1	-1	0	0	0	0	0	0	-1	-1	-1	-1	-1	-1
					65.38	-1	-1	-1	-1	-1	-1	-1	-1	-1	-1	-1	-1	0	0	0	0	0	0
					65.49	0	0	0	0	0	0	-2	-2	-2	-2	-2	-2	-1	-1	-1	-1	-1	-1
					65.6	-2	-2	-2	-2	-2	-2	-1	-1	-1	-1	-1	-1	1	1	1	1	1	1
					65.71	-3	-3	-3	-3	-3	-3	-3	-3	-3	-3	-3	-3	-3	-3	-3	-3	-3	-3
					65.82	-1	-1	-1	-1	-1	-1	-2	-2	-2	-2	-2	-2	-3	-3	-3	-3	-3	-3
					65.93	-2	-2	-2	-2	-2	-2	0	0	0	0	0	0	-1	-1	-1	-1	-1	-1
					66.04	-1	-1	-1	-1	-1	-1	-2	-2	-2	-2	-2	-2	-1	-1	-1	-1	-1	-1
					66.14	-2	-2	-2	-2	-2	-2	-1	-1	-1	-1	-1	-1	-2	-2	-2	-2	-2	-2
					66.25	0	0	0	0	0	0	-1	-1	-1	-1	-1	-1	0	0	0	0	0	0
					66.36	-4	-4	-4	-4	-4	-4	-3	-3	-3	-3	-3	-3	-2	-2	-2	-2	-2	-2
					66.47	-2	-2	-2	-2	-2	-2	-2	-2	-2	-2	-2	-2	-3	-3	-3	-3	-3	-3
					66.58	-1	-1	-1	-1	-1	-1	0	0	0	0	0	0	-1	-1	-1	-1	-1	-1
					66.69	0	0	0	0	0	0	-2	-2	-2	-2	-2	-2	0	0	0	0	0	0
					66.8	-1	-1	-1	-1	-1	-1	-2	-2	-2	-2	-2	-2	-2	-2	-2	-2	-2	-2
					66.9	0	0	0	0	0	0	-2	-2	-2	-2	-2	-2	-1	-1	-1	-1	-1	-1
					67.01	-3	-3	-3	-3	-3	-3	-3	-3	-3	-3	-3	-3	-2	-2	-2	-2	-2	-2
					67.12	-2	-2	-2	-2	-2	-2	-2	-2	-2	-2	-2	-2	-1	-1	-1	-1	-1	-1
					67.23	0	0	0	0	0	0	1	1	1	1	1	1	0	0	0	0	0	0
					67.34	-2	-2	-2	-2	-2	-2	-2	-2	-2	-2	-2	-2	-3	-3	-3	-3	-3	-3
					67.45	-1	-1	-1	-1	-1	-1	-3	-3	-3	-3	-3	-3	-2	-2	-2	-2	-2	-2
					67.56	-2	-2	-2	-2	-2	-2	-2	-2	-2	-2	-2	-2	-2	-2	-2	-2	-2	-2
					67.66	-1	-1	-1	-1	-1	-1	-1	-1	-1	-1	-1	-1	-1	-1	-1	-1	-1	-1
					67.77	0	0	0	0	0	0	-1	-1	-1	-1	-1	-1	-2	-2	-2	-2	-2	-2
					67.88	-1	-1	-1	-1	-1	-1	-2	-2	-2	-2	-2	-2	-2	-2	-2	-2	-2	-2
					67.99	-1	-1	-1	-1	-1	-1	-2	-2	-2	-2	-2	-2	-1	-1	-1	-1	-1	-1
					68.1	1	1	1	1	1	1	0	0	0	0	0	0	0	0	0	0	0	0
					68.21	0	0	0	0	0	0	1	1	1	1	1	1	0	0	0	0	0	0
					68.32	-1	-1	-1	-1	-1	-1	0	0	0	0	0	0	0	0	0	0	0	0
					68.42	-1	-1	-1	-1	-1	-1	1	1	1	1	1	1	-1	-1	-1	-1	-1	-1
					68.53	0	0	0	0	0	0	-1	-1	-1	-1	-1	-1	0	0	0	0	0	0
					68.64	-1	-1	-1	-1	-1	-1	-2	-2	-2	-2	-2	-2	-1	-1	-1	-1	-1	-1
					68.75	0	0	0	0	0	0	-1	-1	-1	-1	-1	-1	0	0	0	0	0	0
					68.86	0	0	0	0	0	0	-2	-2	-2	-2	-2	-2	-2	-2	-2	-2	-2	-2
					68.97	-3	-3	-3	-3	-3	-3	-3	-3	-3	-3	-3	-3	-2	-2	-2	-2	-2	-2
					69.08	-2	-2	-2	-2	-2	-2	-2	-2	-2	-2	-2	-2	1	1	1	1	1	1
					69.19	0	0	0	0	0	0	0	0	0	0	0	0	2	2	2	2	2	2
					69.29	-1	-1	-1	-1	-1	-1	-1	-1	-1	-1	-1	-1	-1	-1	-1	-1	-1	-1
					69.4	-1	-1	-1	-1	-1	-1	-1	-1	-1	-1	-1	-1	-3	-3	-3	-3	-3	-3
					69.51	-1	-1	-1	-1	-1	-1	0	0	0	0	0	0	-1	-1	-1	-1	-1	-1
					69.62	0	0	0	0	0	0	2	2	2	2	2	2	-1	-1	-1	-1	-1	-1
					69.73	-2	-2	-2	-2	-2	-2	-2	-2	-2	-2	-2	-2	-2	-2	-2	-2	-2	-2
					69.84	-1	-1	-1	-1	-1	-1	-1	-1	-1	-1	-1	-1	-1	-1	-1	-1	-1	-1
					69.95	-1	-1	-1	-1	-1	-1	0	0	0	0	0	0	-1	-1	-1	-1	-1	-1
					70.05	0	0	0	0	0	0	-1	-1	-1	-1	-1	-1	0	0	0	0	0	0
					70.16	-1	-1	-1	-1	-1	-1	-1	-1	-1	-1	-1	-1	0	0	0	0	0	0
					70.27	0	0	0	0	0	0	-2	-2	-2	-2	-2	-2	-1	-1	-1	-1	-1	-1
					70.38	-1	-1	-1	-1	-1	-1	-1	-1	-1	-1	-1	-1	0	0	0	0	0	0
					70.49	-1	-1	-1	-1	-1	-1	-1	-1	-1	-1	-1	-1	1	1	1	1	1	1
					70.6	-1	-1	-1	-1	-1	-1	-1	-1	-1	-1	-1	-1	-1	-1	-1	-1	-1	-1
					70.71	-1	-1	-1	-1	-1	-1	-1	-1	-1	-1	-1	-1	0	0	0	0	0	0
					70.81	0	0	0	0	0	0	-2	-2	-2	-2	-2	-2	1	1	1	1	1	1
					70.92	-2	-2	-2	-2	-2	-2	-2	-2	-2	-2	-2	-2	-2	-2	-2	-2	-2	-2
					71.03	0	0	0	0	0	0	-1	-1	-1	-1	-1	-1	-1	-1	-1	-1	-1	-1
					71.14	-3	-3	-3	-3	-3	-3	-1	-1	-1	-1	-1	-1	-2	-2	-2	-2	-2	-2
					71.25	-2	-2	-2	-2	-2	-2	-2	-2	-2	-2	-2	-2	-2	-2	-2	-2	-2	-2
					71.36	0	0	0	0	0	0	-1	-1	-1	-1	-1	-1	-1	-1	-1	-1	-1	-1
					71.47	-1	-1	-1	-1	-1	-1	-1	-1	-1	-1	-1	-1	1	1	1	1	1	1
					71.57	0	0	0	0	0	0	-2	-2	-2	-2	-2	-2	0	0	0	0	0	0
					71.68	-1	-1	-1	-1	-1	-1	-2	-2	-2	-2	-2	-2	-1	-1	-1	-1	-1	-1
					71.79	0	0	0	0	0	0	0	0	0	0	0	0	0	0	0	0	0	0
					71.9	-1	-1	-1	-1	-1	-1	-1	-1	-1	-1	-1	-1	1	1	1	1	1	1
					72.01	-1	-1	-1	-1	-1	-1	-2	-2	-2	-2	-2	-2	0	0	0	0	0	0
					72.12	-1	-1	-1	-1	-1	-1	0	0	0	0	0	0	1	1	1	1	1	1
					72.23	1	1	1	1	1	1	0	0	0	0	0	0	1.4803e-16	1.4803e-16	1.4803e-16	1.4803e-16	1.4803e-16	1.4803e-16
					72.33	0	0	0	0	0	0	-1	-1	-1	-1	-1	-1	-1	-1	-1	-1	-1	-1
					72.44	-1	-1	-1	-1	-1	-1	1	1	1	1	1	1	-1	-1	-1	-1	-1	-1
					72.55	1	1	1	1	1	1	0	0	0	0	0	0	-1	-1	-1	-1	-1	-1
					72.66	0	0	0	0	0	0	1	1	1	1	1	1	-1	-1	-1	-1	-1	-1
					72.77	0	0	0	0	0	0	-1	-1	-1	-1	-1	-1	-1	-1	-1	-1	-1	-1
					72.88	1	1	1	1	1	1	-2	-2	-2	-2	-2	-2	0	0	0	0	0	0
					72.99	-2	-2	-2	-2	-2	-2	-1	-1	-1	-1	-1	-1	-2	-2	-2	-2	-2	-2
					73.1	-2	-2	-2	-2	-2	-2	0	0	0	0	0	0	-1	-1	-1	-1	-1	-1
					73.2	-2	-2	-2	-2	-2	-2	-1	-1	-1	-1	-1	-1	-1	-1	-1	-1	-1	-1
					73.31	-2	-2	-2	-2	-2	-2	-2	-2	-2	-2	-2	-2	-2	-2	-2	-2	-2	-2
					73.42	1	1	1	1	1	1	-2.22045e-16	-2.22045e-16	-2.22045e-16	-2.22045e-16	-2.22045e-16	-2.22045e-16	0	0	0	0	0	0
					73.53	-2	-2	-2	-2	-2	-2	-2	-2	-2	-2	-2	-2	0	0	0	0	0	0
					73.64	0	0	0	0	0	0	0	0	0	0	0	0	-1.4803e-16	-1.4803e-16	-1.4803e-16	-1.4803e-16	-1.4803e-16	-1.4803e-16
					73.75	0	0	0	0	0	0	0	0	0	0	0	0	0	0	0	0	0	0
					73.86	-1	-1	-1	-1	-1	-1	-1	-1	-1	-1	-1	-1	-1	-1	-1	-1	-1	-1
					73.96	-2	-2	-2	-2	-2	-2	-1	-1	-1	-1	-1	-1	-2	-2	-2	-2	-2	-2
					74.07	-1	-1	-1	-1	-1	-1	-2	-2	-2	-2	-2	-2	-1	-1	-1	-1	-1	-1
					74.18	1	1	1	1	1	1	0	0	0	0	0	0	1	1	1	1	1	1
					74.29	-1	-1	-1	-1	-1	-1	-2	-2	-2	-2	-2	-2	-1	-1	-1	-1	-1	-1
					74.4	-1	-1	-1	-1	-1	-1	1	1	1	1	1	1	0	0	0	0	0	0
					74.51	0	0	0	0	0	0	-1	-1	-1	-1	-1	-1	-1	-1	-1	-1	-1	-1
					74.62	-2	-2	-2	-2	-2	-2	-1	-1	-1	-1	-1	-1	-3	-3	-3	-3	-3	-3
					74.72	-3	-3	-3	-3	-3	-3	0	0	0	0	0	0	-2	-2	-2	-2	-2	-2
					74.83	-3	-3	-3	-3	-3	-3	-1	-1	-1	-1	-1	-1	-3	-3	-3	-3	-3	-3
					74.94	-1	-1	-1	-1	-1	-1	-1	-1	-1	-1	-1	-1	-1	-1	-1	-1	-1	-1
					75.05	-1	-1	-1	-1	-1	-1	-1	-1	-1	-1	-1	-1	1	1	1	1	1	1
					75.16	-1	-1	-1	-1	-1	-1	-2	-2	-2	-2	-2	-2	0	0	0	0	0	0
					75.27	-1	-1	-1	-1	-1	-1	-2	-2	-2	-2	-2	-2	-1	-1	-1	-1	-1	-1
					75.38	1	1	1	1	1	1	-1	-1	-1	-1	-1	-1	-1	-1	-1	-1	-1	-1
					75.48	-2	-2	-2	-2	-2	-2	-2	-2	-2	-2	-2	-2	-1	-1	-1	-1	-1	-1
					75.59	-1	-1	-1	-1	-1	-1	-1	-1	-1	-1	-1	-1	-1	-1	-1	-1	-1	-1
					75.7	-1	-1	-1	-1	-1	-1	0	0	0	0	0	0	2	2	2	2	2	2
					75.81	-1	-1	-1	-1	-1	-1	-1	-1	-1	-1	-1	-1	0	0	0	0	0	0
					75.92	-1	-1	-1	-1	-1	-1	2	2	2	2	2	2	1	1	1	1	1	1
					76.03	-2	-2	-2	-2	-2	-2	-2	-2	-2	-2	-2	-2	-2	-2	-2	-2	-2	-2
					76.14	0	0	0	0	0	0	1	1	1	1	1	1	0	0	0	0	0	0
					76.25	-2	-2	-2	-2	-2	-2	0	0	0	0	0	0	0	0	0	0	0	0
					76.35	-1	-1	-1	-1	-1	-1	-3	-3	-3	-3	-3	-3	0	0	0	0	0	0
					76.46	-2	-2	-2	-2	-2	-2	-1	-1	-1	-1	-1	-1	-2	-2	-2	-2	-2	-2
					76.57	-2	-2	-2	-2	-2	-2	-1	-1	-1	-1	-1	-1	1	1	1	1	1	1
					76.68	-1	-1	-1	-1	-1	-1	-2	-2	-2	-2	-2	-2	0	0	0	0	0	0
					76.79	-3	-3	-3	-3	-3	-3	-1	-1	-1	-1	-1	-1	1	1	1	1	1	1
					76.9	1	1	1	1	1	1	1	1	1	1	1	1	1	1	1	1	1	1
					77.01	-2	-2	-2	-2	-2	-2	1	1	1	1	1	1	-1	-1	-1	-1	-1	-1
					77.11	-1	-1	-1	-1	-1	-1	-1	-1	-1	-1	-1	-1	-2	-2	-2	-2	-2	-2
					77.22	-1	-1	-1	-1	-1	-1	0	0	0	0	0	0	-1	-1	-1	-1	-1	-1
					77.33	-2	-2	-2	-2	-2	-2	-2	-2	-2	-2	-2	-2	-3	-3	-3	-3	-3	-3
					77.44	-1	-1	-1	-1	-1	-1	-2	-2	-2	-2	-2	-2	-2	-2	-2	-2	-2	-2
					77.55	0	0	0	0	0	0	2	2	2	2	2	2	-1	-1	-1	-1	-1	-1
					77.66	1	1	1	1	1	1	0	0	0	0	0	0	1	1	1	1	1	1
					77.77	-1	-1	-1	-1	-1	-1	-1	-1	-1	-1	-1	-1	-1	-1	-1	-1	-1	-1
					77.87	-2	-2	-2	-2	-2	-2	-2	-2	-2	-2	-2	-2	-1	-1	-1	-1	-1	-1
					77.98	-1	-1	-1	-1	-1	-1	1	1	1	1	1	1	0	0	0	0	0	0
					78.09	-3	-3	-3	-3	-3	-3	-1	-1	-1	-1	-1	-1	-2	-2	-2	-2	-2	-2
					78.2	1	1	1	1	1	1	0	0	0	0	0	0	1	1	1	1	1	1
					78.31	-1	-1	-1	-1	-1	-1	-2	-2	-2	-2	-2	-2	-1	-1	-1	-1	-1	-1
					78.42	-1	-1	-1	-1	-1	-1	-2	-2	-2	-2	-2	-2	0	0	0	0	0	0
					78.53	-1	-1	-1	-1	-1	-1	-4	-4	-4	-4	-4	-4	0	0	0	0	0	0
					78.63	-1	-1	-1	-1	-1	-1	-2	-2	-2	-2	-2	-2	-1	-1	-1	-1	-1	-1
					78.74	2	2	2	2	2	2	0	0	0	0	0	0	1	1	1	1	1	1
					78.85	0	0	0	0	0	0	-1	-1	-1	-1	-1	-1	-2	-2	-2	-2	-2	-2
					78.96	-1	-1	-1	-1	-1	-1	-1	-1	-1	-1	-1	-1	-1	-1	-1	-1	-1	-1
					79.07	0	0	0	0	0	0	0	0	0	0	0	0	2	2	2	2	2	2
					79.18	-1	-1	-1	-1	-1	-1	0	0	0	0	0	0	-2	-2	-2	-2	-2	-2
					79.29	-1	-1	-1	-1	-1	-1	-1	-1	-1	-1	-1	-1	-1	-1	-1	-1	-1	-1
					79.39	-2	-2	-2	-2	-2	-2	-4	-4	-4	-4	-4	-4	-1	-1	-1	-1	-1	-1
					79.5	1	1	1	1	1	1	-2	-2	-2	-2	-2	-2	-1	-1	-1	-1	-1	-1
					79.61	1	1	1	1	1	1	-1	-1	-1	-1	-1	-1	0	0	0	0	0	0
					79.72	-1	-1	-1	-1	-1	-1	-3	-3	-3	-3	-3	-3	-1	-1	-1	-1	-1	-1
					79.83	-1	-1	-1	-1	-1	-1	1	1	1	1	1	1	0	0	0	0	0	0
					79.94	0	0	0	0	0	0	0	0	0	0	0	0	-1	-1	-1	-1	-1	-1
					80.05	-1	-1	-1	-1	-1	-1	-1	-1	-1	-1	-1	-1	-1	-1	-1	-1	-1	-1
					80.16	-2	-2	-2	-2	-2	-2	-2	-2	-2	-2	-2	-2	-3	-3	-3	-3	-3	-3
					80.26	1	1	1	1	1	1	0	0	0	0	0	0	1	1	1	1	1	1
					80.37	-2	-2	-2	-2	-2	-2	-3	-3	-3	-3	-3	-3	-2	-2	-2	-2	-2	-2
					80.48	-2	-2	-2	-2	-2	-2	-3	-3	-3	-3	-3	-3	-1	-1	-1	-1	-1	-1
					80.59	-2	-2	-2	-2	-2	-2	0	0	0	0	0	0	0	0	0	0	0	0
					80.7	-2	-2	-2	-2	-2	-2	-1	-1	-1	-1	-1	-1	-1	-1	-1	-1	-1	-1
					80.81	-1	-1	-1	-1	-1	-1	-2	-2	-2	-2	-2	-2	-2	-2	-2	-2	-2	-2
					80.92	-1	-1	-1	-1	-1	-1	0	0	0	0	0	0	-2	-2	-2	-2	-2	-2
					81.02	-1	-1	-1	-1	-1	-1	-2	-2	-2	-2	-2	-2	-2	-2	-2	-2	-2	-2
					81.13	-3	-3	-3	-3	-3	-3	-3	-3	-3	-3	-3	-3	-2	-2	-2	-2	-2	-2
					81.24	0	0	0	0	0	0	-2	-2	-2	-2	-2	-2	0	0	0	0	0	0
					81.35	0	0	0	0	0	0	0	0	0	0	0	0	2	2	2	2	2	2
					81.46	-2	-2	-2	-2	-2	-2	-2	-2	-2	-2	-2	-2	1	1	1	1	1	1
					81.57	0	0	0	0	0	0	0	0	0	0	0	0	-2	-2	-2	-2	-2	-2
					81.68	-1	-1	-1	-1	-1	-1	-2	-2	-2	-2	-2	-2	-2	-2	-2	-2	-2	-2
					81.78	2	2	2	2	2	2	-1	-1	-1	-1	-1	-1	-1	-1	-1	-1	-1	-1
					81.89	-1	-1	-1	-1	-1	-1	-3	-3	-3	-3	-3	-3	1	1	1	1	1	1
					82	-1	-1	-1	-1	-1	-1	-1	-1	-1	-1	-1	-1	0	0	0	0	0	0
					82.11	0	0	0	0	0	0	-1	-1	-1	-1	-1	-1	1	1	1	1	1	1
					82.22	0	0	0	0	0	0	-1	-1	-1	-1	-1	-1	0	0	0	0	0	0
					82.33	1	1	1	1	1	1	1	1	1	1	1	1	0	0	0	0	0	0
					82.44	-1	-1	-1	-1	-1	-1	-1	-1	-1	-1	-1	-1	-3	-3	-3	-3	-3	-3
					82.54	0	0	0	0	0	0	0	0	0	0	0	0	1	1	1	1	1	1
					82.65	-2	-2	-2	-2	-2	-2	-2	-2	-2	-2	-2	-2	-2	-2	-2	-2	-2	-2
					82.76	-1	-1	-1	-1	-1	-1	-3	-3	-3	-3	-3	-3	-1	-1	-1	-1	-1	-1
					82.87	-1	-1	-1	-1	-1	-1	-2	-2	-2	-2	-2	-2	0	0	0	0	0	0
					82.98	1	1	1	1	1	1	1	1	1	1	1	1	-1	-1	-1	-1	-1	-1
					83.09	0	0	0	0	0	0	-2	-2	-2	-2	-2	-2	0	0	0	0	0	0
					83.2	-2	-2	-2	-2	-2	-2	-1	-1	-1	-1	-1	-1	-1	-1	-1	-1	-1	-1
					83.3	-2	-2	-2	-2	-2	-2	-2	-2	-2	-2	-2	-2	-2	-2	-2	-2	-2	-2
					83.41	-3	-3	-3	-3	-3	-3	-3	-3	-3	-3	-3	-3	-3	-3	-3	-3	-3	-3
					83.52	-1	-1	-1	-1	-1	-1	-1	-1	-1	-1	-1	-1	2.96059e-16	2.96059e-16	2.96059e-16	2.96059e-16	2.96059e-16	2.96059e-16
					83.63	1	1	1	1	1	1	1	1	1	1	1	1	0	0	0	0	0	0
					83.74	-1	-1	-1	-1	-1	-1	0	0	0	0	0	0	-2.96059e-16	-2.96059e-16	-2.96059e-16	-2.96059e-16	-2.96059e-16	-2.96059e-16
					83.85	-1	-1	-1	-1	-1	-1	-1	-1	-1	-1	-1	-1	2.96059e-16	2.96059e-16	2.96059e-16	2.96059e-16	2.96059e-16	2.96059e-16
					83.96	-2.96059e-16	-2.96059e-16	-2.96059e-16	-2.96059e-16	-2.96059e-16	-2.96059e-16	-1	-1	-1	-1	-1	-1	-1	-1	-1	-1	-1	-1
					84.06	-3	-3	-3	-3	-3	-3	-2	-2	-2	-2	-2	-2	-3	-3	-3	-3	-3	-3
					84.17	0	0	0	0	0	0	1	1	1	1	1	1	-1	-1	-1	-1	-1	-1
					84.28	0	0	0	0	0	0	1	1	1	1	1	1	-1	-1	-1	-1	-1	-1
					84.39	-2	-2	-2	-2	-2	-2	-1	-1	-1	-1	-1	-1	-2	-2	-2	-2	-2	-2
					84.5	-1	-1	-1	-1	-1	-1	-2	-2	-2	-2	-2	-2	0	0	0	0	0	0
					84.61	-2	-2	-2	-2	-2	-2	-2	-2	-2	-2	-2	-2	-2	-2	-2	-2	-2	-2
					84.72	-3	-3	-3	-3	-3	-3	-3	-3	-3	-3	-3	-3	-2	-2	-2	-2	-2	-2
					84.83	-2	-2	-2	-2	-2	-2	-3	-3	-3	-3	-3	-3	-3	-3	-3	-3	-3	-3
					84.93	-3	-3	-3	-3	-3	-3	-2	-2	-2	-2	-2	-2	0	0	0	0	0	0
					85.04	-1	-1	-1	-1	-1	-1	-1	-1	-1	-1	-1	-1	-2	-2	-2	-2	-2	-2
					85.15	0	0	0	0	0	0	1	1	1	1	1	1	-1	-1	-1	-1	-1	-1
					85.26	-1	-1	-1	-1	-1	-1	-1	-1	-1	-1	-1	-1	1	1	1	1	1	1
					85.37	-1	-1	-1	-1	-1	-1	0	0	0	0	0	0	0	0	0	0	0	0
					85.48	-1	-1	-1	-1	-1	-1	-1	-1	-1	-1	-1	-1	-1	-1	-1	-1	-1	-1
					85.59	-2	-2	-2	-2	-2	-2	-2	-2	-2	-2	-2	-2	-2	-2	-2	-2	-2	-2
					85.69	-3	-3	-3	-3	-3	-3	-1	-1	-1	-1	-1	-1	-1	-1	-1	-1	-1	-1
					85.8	0	0	0	0	0	0	0	0	0	0	0	0	0	0	0	0	0	0
					85.91	0	0	0	0	0	0	1	1	1	1	1	1	-1	-1	-1	-1	-1	-1
					86.02	-1	-1	-1	-1	-1	-1	-1	-1	-1	-1	-1	-1	-2	-2	-2	-2	-2	-2
					86.13	-2	-2	-2	-2	-2	-2	-1	-1	-1	-1	-1	-1	-2	-2	-2	-2	-2	-2
					86.24	-1	-1	-1	-1	-1	-1	-2	-2	-2	-2	-2	-2	-1	-1	-1	-1	-1	-1
					86.35	0	0	0	0	0	0	-1	-1	-1	-1	-1	-1	-1	-1	-1	-1	-1	-1
					86.45	-1	-1	-1	-1	-1	-1	-2	-2	-2	-2	-2	-2	-1	-1	-1	-1	-1	-1
					86.56	-1	-1	-1	-1	-1	-1	0	0	0	0	0	0	-2	-2	-2	-2	-2	-2
					86.67	0	0	0	0	0	0	-1	-1	-1	-1	-1	-1	1	1	1	1	1	1
					86.78	-1	-1	-1	-1	-1	-1	-2	-2	-2	-2	-2	-2	-2	-2	-2	-2	-2	-2
					86.89	-1	-1	-1	-1	-1	-1	0	0	0	0	0	0	-1	-1	-1	-1	-1	-1
					87	-2	-2	-2	-2	-2	-2	-2	-2	-2	-2	-2	-2	-1	-1	-1	-1	-1	-1
					87.11	-2	-2	-2	-2	-2	-2	-3	-3	-3	-3	-3	-3	-2	-2	-2	-2	-2	-2
					87.21	-1	-1	-1	-1	-1	-1	0	0	0	0	0	0	2.96059e-16	2.96059e-16	2.96059e-16	2.96059e-16	2.96059e-16	2.96059e-16
					87.32	0	0	0	0	0	0	0	0	0	0	0	0	0	0	0	0	0	0
					87.43	-2	-2	-2	-2	-2	-2	-3	-3	-3	-3	-3	-3	-2	-2	-2	-2	-2	-2
					87.54	-2	-2	-2	-2	-2	-2	-1	-1	-1	-1	-1	-1	-1	-1	-1	-1	-1	-1
					87.65	0	0	0	0	0	0	0	0	0	0	0	0	2	2	2	2	2	2
					87.76	-1	-1	-1	-1	-1	-1	1	1	1	1	1	1	0	0	0	0	0	0
					87.87	2	2	2	2	2	2	0	0	0	0	0	0	1	1	1	1	1	1
					87.97	-1	-1	-1	-1	-1	-1	-1	-1	-1	-1	-1	-1	1	1	1	1	1	1
					88.08	-1	-1	-1	-1	-1	-1	-1	-1	-1	-1	-1	-1	1	1	1	1	1	1
					88.19	-1	-1	-1	-1	-1	-1	-1	-1	-1	-1	-1	-1	0	0	0	0	0	0
					88.3	0	0	0	0	0	0	0	0	0	0	0	0	0	0	0	0	0	0
					88.41	-1	-1	-1	-1	-1	-1	0	0	0	0	0	0	-1	-1	-1	-1	-1	-1
					88.52	0	0	0	0	0	0	-2.96059e-16	-2.96059e-16	-2.96059e-16	-2.96059e-16	-2.96059e-16	-2.96059e-16	0	0	0	0	0	0
					88.63	1	1	1	1	1	1	-1	-1	-1	-1	-1	-1	-1	-1	-1	-1	-1	-1
					88.74	-1	-1	-1	-1	-1	-1	0	0	0	0	0	0	0	0	0	0	0	0
					88.84	-1	-1	-1	-1	-1	-1	-2	-2	-2	-2	-2	-2	0	0	0	0	0	0
					88.95	-1	-1	-1	-1	-1	-1	0	0	0	0	0	0	0	0	0	0	0	0
					89.06	0	0	0	0	0	0	-1	-1	-1	-1	-1	-1	0	0	0	0	0	0
					89.17	-2	-2	-2	-2	-2	-2	-1	-1	-1	-1	-1	-1	-1	-1	-1	-1	-1	-1
					89.28	-2	-2	-2	-2	-2	-2	-1	-1	-1	-1	-1	-1	-1	-1	-1	-1	-1	-1
					89.39	-2	-2	-2	-2	-2	-2	0	0	0	0	0	0	-2	-2	-2	-2	-2	-2
					89.5	-1	-1	-1	-1	-1	-1	-1	-1	-1	-1	-1	-1	-1	-1	-1	-1	-1	-1
					89.6	0	0	0	0	0	0	0	0	0	0	0	0	-1	-1	-1	-1	-1	-1
					89.71	-3	-3	-3	-3	-3	-3	-4	-4	-4	-4	-4	-4	-3	-3	-3	-3	-3	-3
					89.82	-3	-3	-3	-3	-3	-3	-3	-3	-3	-3	-3	-3	-1	-1	-1	-1	-1	-1
					89.93	-2	-2	-2	-2	-2	-2	-3	-3	-3	-3	-3	-3	-2	-2	-2	-2	-2	-2
					90.04	-2	-2	-2	-2	-2	-2	-2	-2	-2	-2	-2	-2	-2	-2	-2	-2	-2	-2
					90.15	1	1	1	1	1	1	0	0	0	0	0	0	-1	-1	-1	-1	-1	-1
					90.26	2	2	2	2	2	2	-1	-1	-1	-1	-1	-1	-1	-1	-1	-1	-1	-1
					90.36	-1	-1	-1	-1	-1	-1	-2	-2	-2	-2	-2	-2	-1	-1	-1	-1	-1	-1
					90.47	-2	-2	-2	-2	-2	-2	-1	-1	-1	-1	-1	-1	-1	-1	-1	-1	-1	-1
					90.58	-1	-1	-1	-1	-1	-1	0	0	0	0	0	0	0	0	0	0	0	0
					90.69	-1	-1	-1	-1	-1	-1	-1	-1	-1	-1	-1	-1	-1	-1	-1	-1	-1	-1
					90.8	0	0	0	0	0	0	0	0	0	0	0	0	2.96059e-16	2.96059e-16	2.96059e-16	2.96059e-16	2.96059e-16	2.96059e-16
					90.91	-2.96059e-16	-2.96059e-16	-2.96059e-16	-2.96059e-16	-2.96059e-16	-2.96059e-16	0	0	0	0	0	0	-2.96059e-16	-2.96059e-16	-2.96059e-16	-2.96059e-16	-2.96059e-16	-2.96059e-16
					91.02	-2	-2	-2	-2	-2	-2	-3	-3	-3	-3	-3	-3	-2	-2	-2	-2	-2	-2
					91.12	-1	-1	-1	-1	-1	-1	0	0	0	0	0	0	0	0	0	0	0	0
					91.23	-2	-2	-2	-2	-2	-2	-2	-2	-2	-2	-2	-2	-1	-1	-1	-1	-1	-1
					91.34	0	0	0	0	0	0	-1	-1	-1	-1	-1	-1	-2	-2	-2	-2	-2	-2
					91.45	-1	-1	-1	-1	-1	-1	-2	-2	-2	-2	-2	-2	0	0	0	0	0	0
					91.56	-2	-2	-2	-2	-2	-2	-3	-3	-3	-3	-3	-3	-2	-2	-2	-2	-2	-2
					91.67	-1	-1	-1	-1	-1	-1	-1	-1	-1	-1	-1	-1	-1	-1	-1	-1	-1	-1
					91.78	-1	-1	-1	-1	-1	-1	-1	-1	-1	-1	-1	-1	-2	-2	-2	-2	-2	-2
					91.89	-1	-1	-1	-1	-1	-1	-1	-1	-1	-1	-1	-1	-1	-1	-1	-1	-1	-1
					91.99	0	0	0	0	0	0	-1	-1	-1	-1	-1	-1	0	0	0	0	0	0
					92.1	-2	-2	-2	-2	-2	-2	-3	-3	-3	-3	-3	-3	-2	-2	-2	-2	-2	-2
					92.21	0	0	0	0	0	0	-2	-2	-2	-2	-2	-2	-2	-2	-2	-2	-2	-2
					92.32	-2	-2	-2	-2	-2	-2	-2	-2	-2	-2	-2	-2	-1	-1	-1	-1	-1	-1
					92.43	-1	-1	-1	-1	-1	-1	0	0	0	0	0	0	1	1	1	1	1	1
					92.54	-2	-2	-2	-2	-2	-2	-1	-1	-1	-1	-1	-1	-2	-2	-2	-2	-2	-2
					92.65	-3	-3	-3	-3	-3	-3	0	0	0	0	0	0	-1	-1	-1	-1	-1	-1
					92.75	-1	-1	-1	-1	-1	-1	-1	-1	-1	-1	-1	-1	0	0	0	0	0	0
					92.86	0	0	0	0	0	0	-1	-1	-1	-1	-1	-1	-2	-2	-2	-2	-2	-2
					92.97	-1	-1	-1	-1	-1	-1	-1	-1	-1	-1	-1	-1	-2	-2	-2	-2	-2	-2
					93.08	1	1	1	1	1	1	0	0	0	0	0	0	0	0	0	0	0	0
					93.19	-1	-1	-1	-1	-1	-1	0	0	0	0	0	0	2.96059e-16	2.96059e-16	2.96059e-16	2.96059e-16	2.96059e-16	2.96059e-16
					93.3	2	2	2	2	2	2	1	1	1	1	1	1	0	0	0	0	0	0
					93.41	-2.96059e-16	-2.96059e-16	-2.96059e-16	-2.96059e-16	-2.96059e-16	-2.96059e-16	-3	-3	-3	-3	-3	-3	-1	-1	-1	-1	-1	-1
					93.51	-1	-1	-1	-1	-1	-1	-1	-1	-1	-1	-1	-1	0	0	0	0	0	0
					93.62	-2	-2	-2	-2	-2	-2	-2	-2	-2	-2	-2	-2	-1	-1	-1	-1	-1	-1
					93.73	1	1	1	1	1	1	-1	-1	-1	-1	-1	-1	-2	-2	-2	-2	-2	-2
					93.84	-1	-1	-1	-1	-1	-1	-1	-1	-1	-1	-1	-1	-1	-1	-1	-1	-1	-1
					93.95	0	0	0	0	0	0	1	1	1	1	1	1	1	1	1	1	1	1
					94.06	0	0	0	0	0	0	-1	-1	-1	-1	-1	-1	-2	-2	-2	-2	-2	-2
					94.17	1	1	1	1	1	1	-2	-2	-2	-2	-2	-2	0	0	0	0	0	0
					94.27	0	0	0	0	0	0	-1	-1	-1	-1	-1	-1	1	1	1	1	1	1
					94.38	0	0	0	0	0	0	-2	-2	-2	-2	-2	-2	0	0	0	0	0	0
					94.49	-1	-1	-1	-1	-1	-1	-2	-2	-2	-2	-2	-2	-1	-1	-1	-1	-1	-1
					94.6	-1	-1	-1	-1	-1	-1	-1	-1	-1	-1	-1	-1	0	0	0	0	0	0
					94.71	-1	-1	-1	-1	-1	-1	-2	-2	-2	-2	-2	-2	0	0	0	0	0	0
					94.82	-2	-2	-2	-2	-2	-2	0	0	0	0	0	0	-1	-1	-1	-1	-1	-1
					94.93	-2	-2	-2	-2	-2	-2	-1	-1	-1	-1	-1	-1	-1	-1	-1	-1	-1	-1
					95.03	0	0	0	0	0	0	0	0	0	0	0	0	2.96059e-16	2.96059e-16	2.96059e-16	2.96059e-16	2.96059e-16	2.96059e-16
					95.14	1	1	1	1	1	1	-1	-1	-1	-1	-1	-1	-1	-1	-1	-1	-1	-1
					95.25	-3	-3	-3	-3	-3	-3	-2	-2	-2	-2	-2	-2	-2	-2	-2	-2	-2	-2
					95.36	-2	-2	-2	-2	-2	-2	-2	-2	-2	-2	-2	-2	-1	-1	-1	-1	-1	-1
					95.47	0	0	0	0	0	0	1	1	1	1	1	1	-1	-1	-1	-1	-1	-1
					95.58	0	0	0	0	0	0	0	0	0	0	0	0	-1	-1	-1	-1	-1	-1
					95.69	-1	-1	-1	-1	-1	-1	0	0	0	0	0	0	-2	-2	-2	-2	-2	-2
					95.8	0	0	0	0	0	0	-2	-2	-2	-2	-2	-2	0	0	0	0	0	0
					95.9	-3	-3	-3	-3	-3	-3	-1	-1	-1	-1	-1	-1	-2	-2	-2	-2	-2	-2
					96.01	0	0	0	0	0	0	-3	-3	-3	-3	-3	-3	-1	-1	-1	-1	-1	-1
					96.12	-2	-2	-2	-2	-2	-2	-1	-1	-1	-1	-1	-1	-1	-1	-1	-1	-1	-1
					96.23	0	0	0	0	0	0	0	0	0	0	0	0	-1	-1	-1	-1	-1	-1
					96.34	-1	-1	-1	-1	-1	-1	0	0	0	0	0	0	-2	-2	-2	-2	-2	-2
					96.45	-2	-2	-2	-2	-2	-2	-3	-3	-3	-3	-3	-3	-3	-3	-3	-3	-3	-3
					96.56	0	0	0	0	0	0	-1	-1	-1	-1	-1	-1	0	0	0	0	0	0
					96.66	-1	-1	-1	-1	-1	-1	-2	-2	-2	-2	-2	-2	-2	-2	-2	-2	-2	-2
					96.77	-1	-1	-1	-1	-1	-1	-1	-1	-1	-1	-1	-1	0	0	0	0	0	0
					96.88	-1	-1	-1	-1	-1	-1	-1	-1	-1	-1	-1	-1	0	0	0	0	0	0
					96.99	0	0	0	0	0	0	0	0	0	0	0	0	0	0	0	0	0	0
					97.1	1	1	1	1	1	1	1	1	1	1	1	1	-1	-1	-1	-1	-1	-1
					97.21	0	0	0	0	0	0	-2	-2	-2	-2	-2	-2	-2	-2	-2	-2	-2	-2
					97.32	-3	-3	-3	-3	-3	-3	-3	-3	-3	-3	-3	-3	-2	-2	-2	-2	-2	-2
					97.42	-2	-2	-2	-2	-2	-2	-2	-2	-2	-2	-2	-2	0	0	0	0	0	0
					97.53	0	0	0	0	0	0	-1	-1	-1	-1	-1	-1	-1	-1	-1	-1	-1	-1
					97.64	1	1	1	1	1	1	0	0	0	0	0	0	1	1	1	1	1	1
					97.75	0	0	0	0	0	0	-1	-1	-1	-1	-1	-1	-1	-1	-1	-1	-1	-1
					97.86	-1	-1	-1	-1	-1	-1	-1	-1	-1	-1	-1	-1	-1	-1	-1	-1	-1	-1
					97.97	-1	-1	-1	-1	-1	-1	-2	-2	-2	-2	-2	-2	0	0	0	0	0	0
					98.08	-1	-1	-1	-1	-1	-1	-1	-1	-1	-1	-1	-1	-2	-2	-2	-2	-2	-2
					98.18	0	0	0	0	0	0	0	0	0	0	0	0	0	0	0	0	0	0
					98.29	-1	-1	-1	-1	-1	-1	0	0	0	0	0	0	0	0	0	0	0	0
					98.4	0	0	0	0	0	0	-1	-1	-1	-1	-1	-1	0	0	0	0	0	0
					98.51	-2	-2	-2	-2	-2	-2	-2	-2	-2	-2	-2	-2	-3	-3	-3	-3	-3	-3
					98.62	-1	-1	-1	-1	-1	-1	-2	-2	-2	-2	-2	-2	-2	-2	-2	-2	-2	-2
					98.73	-1.4803e-16	-1.4803e-16	-1.4803e-16	-1.4803e-16	-1.4803e-16	-1.4803e-16	-2	-2	-2	-2	-2	-2	1	1	1	1	1	1
					98.84	1	1	1	1	1	1	1	1	1	1	1	1	-1	-1	-1	-1	-1	-1
					98.94	-2	-2	-2	-2	-2	-2	-1	-1	-1	-1	-1	-1	0	0	0	0	0	0
					99.05	-4	-4	-4	-4	-4	-4	-2	-2	-2	-2	-2	-2	-3	-3	-3	-3	-3	-3
					99.16	-1	-1	-1	-1	-1	-1	-2	-2	-2	-2	-2	-2	0	0	0	0	0	0
					99.27	1	1	1	1	1	1	1	1	1	1	1	1	2	2	2	2	2	2
					99.38	-2	-2	-2	-2	-2	-2	-1	-1	-1	-1	-1	-1	-3	-3	-3	-3	-3	-3
					99.49	2	2	2	2	2	2	1	1	1	1	1	1	2	2	2	2	2	2
					99.6	1	1	1	1	1	1	0	0	0	0	0	0	2	2	2	2	2	2
					99.7	1	1	1	1	1	1	1	1	1	1	1	1	-1	-1	-1	-1	-1	-1
					99.81	-1	-1	-1	-1	-1	-1	-1	-1	-1	-1	-1	-1	-2	-2	-2	-2	-2	-2
					99.92	-1	-1	-1	-1	-1	-1	0	0	0	0	0	0	1	1	1	1	1	1
					100.03	-2	-2	-2	-2	-2	-2	-2	-2	-2	-2	-2	-2	-1	-1	-1	-1	-1	-1
					100.14	-1	-1	-1	-1	-1	-1	-2	-2	-2	-2	-2	-2	0	0	0	0	0	0
					100.25	0	0	0	0	0	0	-1	-1	-1	-1	-1	-1	-2	-2	-2	-2	-2	-2
					100.36	0	0	0	0	0	0	-1	-1	-1	-1	-1	-1	0	0	0	0	0	0
					100.47	-1	-1	-1	-1	-1	-1	-1	-1	-1	-1	-1	-1	1	1	1	1	1	1
					100.57	-3	-3	-3	-3	-3	-3	-3	-3	-3	-3	-3	-3	-1	-1	-1	-1	-1	-1
					100.68	-1	-1	-1	-1	-1	-1	-2	-2	-2	-2	-2	-2	-2	-2	-2	-2	-2	-2
					100.79	-1	-1	-1	-1	-1	-1	-3	-3	-3	-3	-3	-3	-2	-2	-2	-2	-2	-2
					100.9	-2.96059e-16	-2.96059e-16	-2.96059e-16	-2.96059e-16	-2.96059e-16	-2.96059e-16	-1	-1	-1	-1	-1	-1	-1	-1	-1	-1	-1	-1
					101.01	-1	-1	-1	-1	-1	-1	-2	-2	-2	-2	-2	-2	-2	-2	-2	-2	-2	-2
					101.12	-3	-3	-3	-3	-3	-3	-2	-2	-2	-2	-2	-2	-2	-2	-2	-2	-2	-2
					101.23	-1	-1	-1	-1	-1	-1	-2	-2	-2	-2	-2	-2	-2	-2	-2	-2	-2	-2
					101.33	0	0	0	0	0	0	-2	-2	-2	-2	-2	-2	-1	-1	-1	-1	-1	-1
					101.44	0	0	0	0	0	0	0	0	0	0	0	0	0	0	0	0	0	0
					101.55	-1	-1	-1	-1	-1	-1	-3	-3	-3	-3	-3	-3	-1	-1	-1	-1	-1	-1
					101.66	-3	-3	-3	-3	-3	-3	-2	-2	-2	-2	-2	-2	-2	-2	-2	-2	-2	-2
					101.77	1	1	1	1	1	1	-1	-1	-1	-1	-1	-1	-2	-2	-2	-2	-2	-2
					101.88	0	0	0	0	0	0	-2	-2	-2	-2	-2	-2	1	1	1	1	1	1
					101.99	-1	-1	-1	-1	-1	-1	-1	-1	-1	-1	-1	-1	-1	-1	-1	-1	-1	-1
					102.09	0	0	0	0	0	0	-1	-1	-1	-1	-1	-1	-1	-1	-1	-1	-1	-1
					102.2	-3	-3	-3	-3	-3	-3	-1	-1	-1	-1	-1	-1	-1	-1	-1	-1	-1	-1
					102.31	-1	-1	-1	-1	-1	-1	-1	-1	-1	-1	-1	-1	0	0	0	0	0	0
					102.42	-1	-1	-1	-1	-1	-1	-3	-3	-3	-3	-3	-3	0	0	0	0	0	0
					102.53	0	0	0	0	0	0	-2	-2	-2	-2	-2	-2	-1	-1	-1	-1	-1	-1
					102.64	-1	-1	-1	-1	-1	-1	-3	-3	-3	-3	-3	-3	-2	-2	-2	-2	-2	-2
					102.75	-1	-1	-1	-1	-1	-1	-2	-2	-2	-2	-2	-2	-2	-2	-2	-2	-2	-2
					102.85	1	1	1	1	1	1	0	0	0	0	0	0	-1	-1	-1	-1	-1	-1
					102.96	-2	-2	-2	-2	-2	-2	0	0	0	0	0	0	-1	-1	-1	-1	-1	-1
					103.07	0	0	0	0	0	0	-2	-2	-2	-2	-2	-2	-3	-3	-3	-3	-3	-3
					103.18	0	0	0	0	0	0	1	1	1	1	1	1	1	1	1	1	1	1
					103.29	-2	-2	-2	-2	-2	-2	0	0	0	0	0	0	0	0	0	0	0	0
					103.4	1	1	1	1	1	1	-1	-1	-1	-1	-1	-1	-2	-2	-2	-2	-2	-2
					103.51	0	0	0	0	0	0	1	1	1	1	1	1	-1	-1	-1	-1	-1	-1
					103.61	0	0	0	0	0	0	-2	-2	-2	-2	-2	-2	1	1	1	1	1	1
					103.72	0	0	0	0	0	0	-2	-2	-2	-2	-2	-2	0	0	0	0	0	0
					103.83	0	0	0	0	0	0	0	0	0	0	0	0	-1	-1	-1	-1	-1	-1
					103.94	-3	-3	-3	-3	-3	-3	-1	-1	-1	-1	-1	-1	-2	-2	-2	-2	-2	-2
					104.05	-4	-4	-4	-4	-4	-4	-3	-3	-3	-3	-3	-3	-2	-2	-2	-2	-2	-2
					104.16	-3	-3	-3	-3	-3	-3	-2	-2	-2	-2	-2	-2	-3	-3	-3	-3	-3	-3
					104.27	1	1	1	1	1	1	1	1	1	1	1	1	1	1	1	1	1	1
					104.38	-3	-3	-3	-3	-3	-3	-4	-4	-4	-4	-4	-4	-3	-3	-3	-3	-3	-3
					104.48	0	0	0	0	0	0	0	0	0	0	0	0	1	1	1	1	1	1
					104.59	-2	-2	-2	-2	-2	-2	-3	-3	-3	-3	-3	-3	-2	-2	-2	-2	-2	-2
					104.7	-2	-2	-2	-2	-2	-2	-3	-3	-3	-3	-3	-3	-2	-2	-2	-2	-2	-2
					104.81	1	1	1	1	1	1	-1	-1	-1	-1	-1	-1	-2	-2	-2	-2	-2	-2
					104.92	-3	-3	-3	-3	-3	-3	-3	-3	-3	-3	-3	-3	-4	-4	-4	-4	-4	-4
					105.03	0	0	0	0	0	0	0	0	0	0	0	0	-1	-1	-1	-1	-1	-1
					105.14	-3	-3	-3	-3	-3	-3	-2	-2	-2	-2	-2	-2	0	0	0	0	0	0
					105.24	1	1	1	1	1	1	0	0	0	0	0	0	-1	-1	-1	-1	-1	-1
					105.35	-4	-4	-4	-4	-4	-4	-2	-2	-2	-2	-2	-2	-2	-2	-2	-2	-2	-2
					105.46	0	0	0	0	0	0	0	0	0	0	0	0	0	0	0	0	0	0
					105.57	-1	-1	-1	-1	-1	-1	-2	-2	-2	-2	-2	-2	-2	-2	-2	-2	-2	-2
					105.68	-1	-1	-1	-1	-1	-1	-2	-2	-2	-2	-2	-2	-2	-2	-2	-2	-2	-2
					105.79	0	0	0	0	0	0	-1	-1	-1	-1	-1	-1	-1	-1	-1	-1	-1	-1
					105.9	-2	-2	-2	-2	-2	-2	-2	-2	-2	-2	-2	-2	-2	-2	-2	-2	-2	-2
					106	2.96059e-16	2.96059e-16	2.96059e-16	2.96059e-16	2.96059e-16	2.96059e-16	2.96059e-16	2.96059e-16	2.96059e-16	2.96059e-16	2.96059e-16	2.96059e-16	0	0	0	0	0	0
					106.11	0	0	0	0	0	0	-1	-1	-1	-1	-1	-1	0	0	0	0	0	0
					106.22	0	0	0	0	0	0	0	0	0	0	0	0	1	1	1	1	1	1
					106.33	-1	-1	-1	-1	-1	-1	0	0	0	0	0	0	-1	-1	-1	-1	-1	-1
					106.44	0	0	0	0	0	0	1	1	1	1	1	1	0	0	0	0	0	0
					106.55	-2	-2	-2	-2	-2	-2	-2	-2	-2	-2	-2	-2	-2	-2	-2	-2	-2	-2
					106.66	-2	-2	-2	-2	-2	-2	-2	-2	-2	-2	-2	-2	0	0	0	0	0	0
					106.76	-2	-2	-2	-2	-2	-2	-2	-2	-2	-2	-2	-2	-1	-1	-1	-1	-1	-1
					106.87	-1	-1	-1	-1	-1	-1	-1	-1	-1	-1	-1	-1	0	0	0	0	0	0
					106.98	-2.96059e-16	-2.96059e-16	-2.96059e-16	-2.96059e-16	-2.96059e-16	-2.96059e-16	-1	-1	-1	-1	-1	-1	0	0	0	0	0	0
					107.09	-2	-2	-2	-2	-2	-2	-3	-3	-3	-3	-3	-3	-2	-2	-2	-2	-2	-2
					107.2	-1	-1	-1	-1	-1	-1	0	0	0	0	0	0	-2	-2	-2	-2	-2	-2
					107.31	-3	-3	-3	-3	-3	-3	-2	-2	-2	-2	-2	-2	-3	-3	-3	-3	-3	-3
					107.42	-1	-1	-1	-1	-1	-1	-1	-1	-1	-1	-1	-1	-1	-1	-1	-1	-1	-1
					107.53	-2	-2	-2	-2	-2	-2	-2	-2	-2	-2	-2	-2	-1	-1	-1	-1	-1	-1
					107.63	-2	-2	-2	-2	-2	-2	-1	-1	-1	-1	-1	-1	-1	-1	-1	-1	-1	-1
					107.74	-1	-1	-1	-1	-1	-1	-2	-2	-2	-2	-2	-2	-1	-1	-1	-1	-1	-1
					107.85	-2.96059e-16	-2.96059e-16	-2.96059e-16	-2.96059e-16	-2.96059e-16	-2.96059e-16	0	0	0	0	0	0	-1	-1	-1	-1	-1	-1
					107.96	1	1	1	1	1	1	-1	-1	-1	-1	-1	-1	1	1	1	1	1	1
					108.07	-2	-2	-2	-2	-2	-2	0	0	0	0	0	0	0	0	0	0	0	0
					108.18	-1	-1	-1	-1	-1	-1	-1	-1	-1	-1	-1	-1	-1	-1	-1	-1	-1	-1
					108.29	-1	-1	-1	-1	-1	-1	1	1	1	1	1	1	2.96059e-16	2.96059e-16	2.96059e-16	2.96059e-16	2.96059e-16	2.96059e-16
[truncated: 2 more rows]

## Sheet: Fig6
ThT
Time h	yWT						Time h	L38A								L38M				Time [h]	L38M seed				time	aL38I 7.5					aL38I seed						AFM data
																															Time [h]
0	-1	-2	-5	-4	-2	-3	0	-5	-3	0	0	-3	-3	0	-1	-4	-3	-2	-3	0	118	111	112	108	0	-5	-2	1	0	0	171	174	174	174			L38M	Olig
0.11	-2	1	-1	2	-3	-2	0.11	-4	-5	-1	-2	-2	-2	-3	-5	0	-3	-2	-1	0.04	121	119	121	116	0.11	-3	-2	-1	-2	0.04	177	182	184	183			Height (nm)	Length (nm)
0.22	0	-2	-1	-4	-3	-4	0.22	-1	-3	-3	-3	-2	0	-1	-4	-1	-1	-4	-1	0.08	126	125	128	122	0.22	-3	-4	-4	-5	0.08	184	186	187	187			1.4098	11.1261
0.33	0	-4	-4	-2	-5	-4	0.33	-4	0	-1	3	-3	-2	2	-3	-3	-4	2	1	0.13	137	133	136	134	0.33	-3	-1	0	-1	0.13	191	195	195	197			1.31176	11.2221
0.43	-2	0	-1	-1	-2	0	0.44	0	-1	-3	0	-2	-2	-2	1	-1	1	0	0	0.17	148	146	142	142	0.44	1	-1	-3	2	0.17	198	201	203	208			1.80196	13.5518
0.54	-3	-3	1	2	-1	-1	0.55	-2	0	-1	-3	0	-1	0	-1	-1	-2	-2	-1	0.21	158	151	153	148	0.55	-2	-2	-3	3	0.21	214	214	207	221			1.9	19.2342
0.65	0	-4	-3	-1	2	-4	0.66	1	-1	0	-1	-1	6	5	-1	-1	3	1	1	0.25	176	162	162	156	0.66	-6	-1	2	-6	0.25	219	221	226	237			1.60588	12.7764
0.76	-3	-6	-2	-1	-3	-3	0.77	4	-2	0	1	3	3	-1	0	2	1	0	0	0.29	195	175	177	171	0.77	-2	5	-3	-3	0.29	233	241	237	252			1.01765	16.1939
0.87	-1	-4	-5	-5	-6	-6	0.88	-4	-3	0	-2	-1	0	-2	-2	0	0	-2	-1	0.33	212	192	197	188	0.88	0	3	2	-1	0.33	252	259	254	265			1.21373	12.8485
0.98	-4	-5	1	-4	-2	2	0.99	4	1	0	-2	2	2	1	1	-1	2	-2	-1	0.38	233	226	219	208	0.99	-1	-1	-4	-2	0.38	259	272	272	270			1.99804	17.6385
1.09	7	8	-2	-2	-1	0	1.1	-2	-1	-1	1	-1	-2	-2	0	0	1	-3	0	0.42	242	227	243	223	1.1	-1	-2	-3	3	0.42	271	281	286	291			0.62549	12.0156
1.19	-4	-1	2	-1	-3	-2	1.21	-2	-1	-1	0	2	1	1	1	1	-1	2	1	0.46	256	248	250	240	1.21	-4	-4	-4	-3	0.46	284	294	291	301			1.11569	13.4648
1.3	-3	0	-1	-1	-1	-2	1.32	2	-2	0	-2	-1	0	-1	-2	0	-1	2	-3	0.5	270	251	258	246	1.32	7	1	-3	-2	0.5	293	304	301	311			1.9	20.0231
1.41	4	0	-3	2	-2	-2	1.43	-3	0	-1	-4	-1	-3	-3	-2	0	-3	-4	-2	0.54	281	270	270	263	1.43	0	6	0	-1	0.54	304	317	317	321			2.29216	12.5608
1.52	-2	-4	1	-3	-1	2	1.54	-3	-3	-3	-2	-2	-1	-2	-1	-1	-3	-3	-3	0.58	295	282	276	266	1.54	-3	-2	-3	1	0.58	302	320	321	327			1.01765	12.7532
1.63	1	-3	-2	1	1	-2	1.65	-2	-2	1	-3	-1	-2	-2	1	-1	1	2	-3	0.63	304	290	284	280	1.65	-3	-3	-2	1	0.63	315	337	340	332			1.60588	16.1524
1.74	1	4	-1	0	-3	-3	1.76	-2	-2	-1	-1	3	-1	-1	-1	-2	-1	0	-2	0.67	318	301	296	289	1.76	-2	0	-3	-3	0.67	329	340	340	347			1.80196	16.0591
1.85	-2	-1	-3	-1	-2	-2	1.87	-3	0	-2	0	0	-1	-1	-1	0	-2	-1	-1	0.71	330	309	313	305	1.87	-5	-2	-3	0	0.71	337	361	356	360			0.919608	15.854
1.96	0	0	2	-3	-2	-2	1.99	3	1	2	2	1	0	1	-3	2	0	6	1	0.75	340	321	326	301	1.99	-1	-3	-2	-2	0.75	332	358	367	368			1.70392	13.5813
2.06	-5	-5	0	0	0	-2	2.1	-3	0	-2	3	-2	-2	0	0	-1	-1	-1	-3	0.79	352	326	335	314	2.1	0	-1	-1	-1	0.79	354	376	374	376			1.4098	23.1493
2.17	-2	-4	-4	-3	2	-3	2.21	-2	-5	-4	-2	-2	-2	-2	-2	-1	-1	-1	-3	0.83	360	337	348	317	2.21	0	0	0	3	0.83	362	376	381	384			1.01765	16.414
2.28	-1	-2	-2	-1	-1	1	2.32	-5	-3	1	-5	-2	-4	-2	-2	-4	1	-3	-2	0.88	376	347	358	337	2.32	-3	4	-2	0	0.88	375	397	390	402			1.70392	19.65
2.39	-4	-4	-4	-1	-2	-3	2.43	-1	1	-2	0	0	-4	2	-2	-1	0	-3	-2	0.92	380	364	365	348	2.43	-1	-4	-1	-3	0.92	379	393	393	400			0.919608	11.3104
2.5	1	2	-3	-2	-2	-3	2.54	2	-2	0	2	1	1	4	0	2	2	-1	-2	0.96	396	367	378	356	2.54	-4	-2	1	1	0.96	385	402	404	412			8.56667	27.7892
2.61	-2	1	-1	-5	1	-2	2.65	-2	0	-2	0	-2	-2	0	0	-2	0	-1	0	1	401	382	389	362	2.65	-3	-3	-3	-1	1	406	419	409	421			1.4098	16.1204
2.72	-1	1	-2	-3	-1	0	2.76	-4	1	-2	-2	-4	-1	-2	-3	1	-1	-2	-1	1.04	410	384	392	372	2.76	1	-3	-2	2	1.04	400	420	420	414			1.11569	15.5517
2.82	-1	-2	-2	3	2	1	2.87	-3	-1	0	0	0	-1	-2	2	1	1	1	-1	1.08	422	394	403	379	2.87	-1	-1	-1	-3	1.08	403	430	421	431			1.70392	17.0388
2.93	0	-2	3	0	-2	0	2.98	-3	-2	0	0	1	0	-2	-2	-2	-2	-3	-3	1.13	418	401	408	387	2.98	4	-2	-3	0	1.13	413	432	438	444			1.01765	13.5444
3.04	-5	-5	-1	-4	-4	-2	3.09	2	-3	1	-2	-3	-3	-2	-1	-3	-4	5	1	1.17	435	408	410	398	3.09	3	-2	-1	0	1.17	418	444	442	438			2.3902	19.3406
3.15	-1	-1	1	-2	-1	3	3.2	3	-1	-1	0	-1	-1	3	-1	-3	1	-1	-1	1.21	432	417	430	410	3.2	1	-2	0	2	1.21	435	455	449	465			0.821569	9.36648
3.26	-2	-2	-2	3	-4	-3	3.31	2	-2	-3	2	-1	-2	-2	-1	-1	0	-2	-2	1.25	449	430	433	410	3.31	1	-3	3	-2	1.25	437	461	450	452			1.80196	16.7032
3.37	-1	-1	-3	-2	-3	-3	3.42	0	-2	-2	-4	-3	-2	2	-1	-4	0	-2	-4	1.29	454	430	428	413	3.42	2	1	2	2	1.29	441	462	462	462			1.50784	14.6001
3.48	-2	-4	2	1	-1	-2	3.53	-3	2	-1	1	-1	-2	-2	1	-2	-4	1	-1	1.33	466	433	453	421	3.53	2	-3	-4	1	1.33	443	471	464	475			3.37059	17.9989
3.58	0	0	0	-3	3	-1	3.64	-3	1	-4	1	-2	-4	-1	0	-2	-3	0	-4	1.38	467	442	457	426	3.64	1	-3	4	-3	1.38	455	472	477	476			1.11569	11.0166
3.69	1	4	1	-1	1	-3	3.75	-1	1	0	1	2	-2	2	-2	-2	-2	-2	-3	1.42	474	450	458	439	3.75	-3	-1	0	-1	1.42	459	484	482	482			1.60588	10.3074
3.8	-3	4	3	-1	-2	0	3.86	-3	-4	-4	-1	-1	-5	-3	-1	-5	-3	-4	-3	1.46	478	455	465	442	3.86	2	-3	3	-1	1.46	463	487	479	486			1.80196	15.8602
3.91	0	-2	1	0	-1	-1	3.97	0	-3	2	1	-2	3	3	2	-1	0	1	-1	1.5	483	462	469	447	3.97	4	-1	1	2	1.5	473	499	488	493			1.9	18.9328
4.02	-1	-2	2	-3	-1	1	4.08	0	1	2	0	-4	-2	-2	-4	-2	1	1	-2	1.54	485	461	476	454	4.08	1	1	1	-2	1.54	475	495	498	494			1.11569	15.4729
4.13	4	-1	-3	1	-2	-4	4.19	0	2	2	6	-1	2	0	4	0	-2	-1	-2	1.58	498	471	484	460	4.19	-3	2	0	-1	1.58	476	496	491	504			1.21373	20.198
4.24	-3	-4	-1	-3	0	0	4.3	-2	-1	-2	-3	-2	-2	-2	-3	0	0	-4	-2	1.63	502	471	479	464	4.3	-1	2	2	-3	1.63	488	491	499	502			1.9	19.3514
4.34	0	-2	0	2	-3	-2	4.41	-3	-2	-1	1	-5	-3	0	0	-3	-1	-3	-3	1.67	500	480	494	470	4.41	-1	-3	-3	-3	1.67	491	510	511	515			0.821569	15.0591
4.45	-2	-1	-1	-1	1	-2	4.52	-3	-3	-5	-2	-4	-1	-4	-5	-2	-1	-2	2	1.71	506	489	495	468	4.52	-2	1	-2	-2	1.71	496	507	516	513			1.99804	20.3659
4.56	-2	-5	-2	-2	-1	-3	4.63	-4	-4	-3	-3	-4	-4	-4	-5	-2	-5	-5	-4	1.75	501	494	494	482	4.63	0	-1	2	1	1.75	500	515	523	518			1.11569	20.5183
4.67	-2	-6	-1	-3	-6	1	4.74	-3	-1	-4	-1	-5	-3	-1	-5	1	-3	-3	-1	1.79	522	493	502	481	4.74	-1	-2	-2	-1	1.79	505	524	522	518			2.68431	22.1907
4.78	1	2	-1	-3	1	-3	4.85	-1	-4	-4	-4	-1	-3	1	-2	-4	-2	-1	-2	1.83	513	500	507	482	4.85	2	4	4	1	1.83	511	528	525	524			1.31176	15.0666
4.89	-3	-3	-2	-2	-1	-5	4.96	-2	-1	2	1	-1	1	1	-1	0	-1	0	0	1.88	525	505	513	489	4.96	-2	0	-1	0	1.88	509	522	530	527			0.723529	12.8321
5	-3	-2	-1	-2	-5	-2	5.07	-3	-4	-5	-1	-4	-3	-4	0	-2	-3	-3	-3	1.92	534	497	512	492	5.07	2	-2	-1	-2	1.92	517	534	534	530			1.70392	17.2517
5.1	-1	-1	-1	0	-1	-1	5.18	1	1	-2	-4	-2	3	-4	-4	0	1	-2	-2	1.96	526	507	514	498	5.18	1	-2	5	-4	1.96	520	534	534	539			0.723529	15.6445
5.21	-2	-3	3	0	-1	-2	5.29	-3	2	-4	-3	-5	-1	-4	-4	-2	1	-3	-2	2	529	513	521	498	5.29	-3	0	-2	-1	2	523	538	541	549			1.9	14.9802
5.32	-3	-1	0	3	-2	0	5.4	-2	0	-1	1	-1	3	3	-1	1	0	1	-1	2.04	534	520	528	500	5.4	-1	-2	-2	-2	2.04	526	539	543	542			1.4098	16.7449
5.43	2	0	6	1	2	1	5.51	-2	-1	-2	-1	-4	-1	-3	-3	-2	0	-1	-3	2.08	536	520	532	507	5.51	-1	-3	0	-2	2.08	526	538	544	552			1.01765	16.7171
5.54	-4	-3	-1	-1	-2	-2	5.62	-2	-5	-3	-2	-2	-2	-4	-3	-4	-1	-3	-2	2.13	551	518	536	507	5.62	1	1	0	-1	2.13	525	551	550	556			0.919608	17.3701
5.65	-2	1	-2	1	-3	-2	5.73	-1	-1	-3	1	1	-1	1	-1	-1	1	3	-1	2.17	554	535	538	517	5.73	0	0	-2	0	2.17	526	543	551	559			1.60588	18.4394
5.76	3	-2	1	-1	-3	-2	5.84	-2	-5	2	-2	0	-3	-2	-2	-1	-4	0	2	2.21	554	528	541	515	5.84	2	2	1	2	2.21	531	554	552	559			1.70392	16.8542
5.87	-1	-2	-1	-2	-2	-3	5.96	-1	-2	-1	-2	-1	5	-3	-2	1	-2	-1	-3	2.25	551	536	545	519	5.96	1	2	-1	1	2.25	525	554	555	568			3.66471	20.7559
5.97	-4	-2	1	-2	-1	-3	6.07	-1	-1	1	1	3	-1	0	0	-2	3	2	-1	2.29	564	536	550	520	6.07	0	-3	-4	0	2.29	542	563	560	566			0.919608	13.3448
6.08	6	-1	-1	-1	-4	-4	6.18	0	-4	-2	-4	-5	-1	-6	-6	-4	-3	-2	-3	2.33	560	542	545	528	6.18	0	0	-1	-3	2.33	539	562	560	563			3.86078	17.5212
6.19	-3	-1	0	1	3	-2	6.29	-3	-4	-5	-3	-1	-4	-2	0	-1	-1	-3	-1	2.38	558	543	549	528	6.29	2	-3	-1	-2	2.38	547	560	573	574			2.48824	17.7713
6.3	0	-1	3	-2	0	-2	6.4	-3	1	-3	2	2	0	-2	-1	-2	-1	1	-1	2.42	567	549	552	528	6.4	3	-2	-2	3	2.42	548	562	572	569			1.70392	13.3526
6.41	-3	-5	-6	-7	-1	-5	6.51	1	-2	-1	-2	-4	-3	-3	-3	-2	-1	-1	-1	2.46	574	551	554	532	6.51	-1	1	1	-2	2.46	551	568	573	576			1.4098	9.88579
6.52	1	-3	-1	-2	-3	3	6.62	0	0	-2	-2	0	-2	1	-2	-2	0	-1	0	2.5	564	548	560	536	6.62	1	-1	4	-1	2.5	554	563	577	574			1.4098	13.1047
6.63	-2	-4	0	-4	-3	-2	6.73	-3	-2	0	-6	-2	-4	-2	-4	-4	-4	-2	-2	2.54	579	558	559	540	6.73	-4	-2	-2	-6	2.54	550	575	584	585			1.11569	15.3258
6.73	-3	0	3	-2	0	0	6.84	-1	-4	-2	-1	-1	-2	-1	-3	-2	-1	2	-2	2.58	585	560	562	542	6.84	-2	-3	-3	-2	2.58	558	576	583	579			1.70392	17.2645
6.84	-4	-3	-1	-5	-2	-5	6.95	-1	0	-2	2	-2	-3	2	-2	-1	0	0	-2	2.63	572	563	563	542	6.95	-2	2	-2	-1	2.63	568	583	588	576			1.80196	12.0582
6.95	-2	-1	-6	-3	-2	-2	7.06	-2	-5	-3	-3	-4	-6	-3	-4	-3	-3	-4	-4	2.67	575	567	566	547	7.06	1	1	1	0	2.67	555	578	584	587			1.11569	15.9384
7.06	-3	-4	3	2	0	-1	7.17	-1	-4	-4	-2	-4	-2	0	-4	-2	-4	-4	-4	2.71	579	562	566	549	7.17	2	-2	-1	-4	2.71	554	571	586	592			1.4098	12.8469
7.17	0	0	-3	-4	-2	-1	7.28	-3	-3	0	0	-2	0	-3	-1	-1	2	-2	-1	2.75	592	562	576	555	7.28	-1	-2	0	2	2.75	570	588	589	590			1.70392	15.9774
7.28	-4	-2	-1	-6	1	1	7.39	-4	-2	-3	-3	-3	-2	-2	-1	-1	-2	-4	-1	2.79	593	572	583	550	7.39	-1	0	0	4	2.79	568	585	599	597			1.4098	13.753
7.39	-1	-2	-2	-4	1	-2	7.5	-2	-3	-3	-2	2	0	-2	-3	0	0	-1	-2	2.83	594	579	575	556	7.5	0	-3	-1	0	2.83	567	588	592	600			1.4098	16.8362
7.49	-2	2	-2	-1	1	-1	7.61	-2	0	-2	-1	2	-3	3	-1	-4	1	-2	-1	2.88	593	583	580	558	7.61	2	-1	-1	-2	2.88	561	597	591	590			1.60588	14.0887
7.6	3	-1	-1	4	2	-3	7.72	1	0	-3	-5	-1	0	-3	-1	-1	-3	-3	-3	2.92	602	583	581	562	7.72	0	-1	1	-1	2.92	562	596	597	601			1.60588	20.192
7.71	-4	-4	-3	-1	0	-1	7.83	0	1	-2	-1	-1	-2	-1	-3	-2	0	0	-1	2.96	590	573	582	558	7.83	1	1	-1	-1	2.96	570	602	607	603			1.31176	18.7375
7.82	-1	-1	1	-1	-2	2	7.94	1	0	0	2	3	-1	-2	-1	1	0	0	0	3	602	574	584	564	7.94	-4	-3	-1	-3	3	574	603	604	604			0.723529	14.646
7.93	-2	1	-2	-2	-3	3	8.05	0	0	-1	-1	-1	0	1	-3	-1	-2	0	0	3.04	603	581	589	558	8.05	-6	2	-2	1	3.04	573	605	608	609			1.9	19.4854
8.04	-3	-4	-2	-1	-1	-2	8.16	1	0	1	-4	-1	-1	-2	-1	-3	1	0	-2	3.08	602	583	588	562	8.16	-1	0	0	-1	3.08	578	599	605	610			1.31176	12.4977
8.15	-1	-2	0	-3	1	0	8.27	-1	-3	-1	-2	-3	-3	-3	-5	-3	-3	0	2	3.13	605	591	595	572	8.27	-2	-4	-3	3	3.13	584	609	611	614			1.11569	21.4406
8.25	0	-1	0	1	-3	-2	8.38	-1	-4	1	-3	-2	-2	-1	0	0	3	0	3	3.17	611	588	588	567	8.38	0	-4	-3	-3	3.17	586	606	616	616			3.07647	17.9951
8.36	-3	-2	2	-1	-2	1	8.49	-1	-3	-1	-1	-4	-4	-1	-1	-1	-1	-2	-2	3.21	611	594	600	566	8.49	2	-2	-1	-1	3.21	581	608	612	615			1.50784	15.1361
8.47	1	-2	1	-2	2	1	8.6	-3	-1	-2	-4	0	-2	2	1	0	-4	1	0	3.25	608	593	595	583	8.6	0	0	0	-3	3.25	583	606	618	617			1.01765	18.5084
8.58	-2	0	-1	-2	-2	-2	8.71	-1	-3	-3	-1	-2	-1	-2	-3	-3	1	-3	0	3.29	610	594	605	574	8.71	-2	-2	1	3	3.29	589	616	622	624			1.50784	21.0227
8.69	0	2	1	-2	1	0	8.82	-4	-4	-5	-3	-3	-2	-1	-2	2	-3	-3	-2	3.33	609	607	595	576	8.82	-2	5	-2	1	3.33	592	609	621	621			1.70392	18.3951
8.8	-1	-2	-1	1	1	-2	8.93	2	-3	-3	-4	1	-2	-3	-4	-3	-2	-1	-3	3.38	621	602	604	583	8.93	-2	-2	-3	-2	3.38	591	616	623	621			4.05686	14.3733
8.91	0	0	2	7	0	2	9.04	0	-4	1	0	0	1	0	-2	0	-4	2	1	3.42	622	612	608	593	9.04	2	2	-1	1	3.42	588	618	628	626			1.70392	16.2472
9.01	0	0	-1	2	3	-2	9.15	0	-1	-2	1	0	-1	0	0	0	1	0	0	3.46	622	607	603	582	9.15	2	-4	2	-2	3.46	586	622	626	624			1.4098	17.1866
9.12	-2	-2	-2	2	0	0	9.26	0	-4	-1	-3	-1	2	-4	0	-2	-3	-1	2	3.5	622	606	617	584	9.26	-2	-4	0	0	3.5	601	620	631	628			1.4098	22.3563
9.23	-1	0	-1	11	0	0	9.37	-1	-3	-2	-2	-1	-4	-3	-3	-2	-4	-2	-3	3.54	626	605	607	592	9.37	1	3	1	1	3.54	605	627	632	631			0.919608	14.288
9.34	-4	1	-1	-2	-2	0	9.48	-5	-2	-6	-4	-4	-6	-4	-3	-5	-1	-4	-5	3.58	623	616	613	586	9.48	0	-1	1	1	3.58	598	624	628	644			1.50784	17.7523
9.45	2	3	0	0	-1	1	9.59	-2	0	0	-1	-1	-2	-2	-2	1	-2	1	-2	3.63	634	613	606	589	9.59	-5	-1	-2	-2	3.63	605	638	633	634			1.4098	13.7802
9.56	-4	-1	-2	-2	-4	-2	9.7	-3	-2	0	-4	-2	-1	-2	0	-1	-4	-2	-2	3.67	626	612	611	582	9.7	-1	-4	-2	-1	3.67	611	631	639	633			1.80196	13.9796
9.67	0	-1	1	0	-1	-2	9.81	-3	-2	-1	-1	-2	-2	4	0	2	-4	2	-2	3.71	628	621	609	600	9.81	-1	-1	-1	1	3.71	611	631	632	641			3.66471	19.5899
9.78	-3	-3	-4	-4	-5	-3	9.93	-4	-5	-4	-1	-3	-2	-3	-5	-2	-2	-4	0	3.75	632	620	622	597	9.93	-3	-2	-2	-2	3.75	614	624	636	641			4.05686	18.5861
9.88	-4	-4	-5	-2	-2	-4	10.04	-1	-3	2	-1	3	3	-2	1	2	-1	-1	-1	3.79	635	618	624	592	10.04	0	1	0	0	3.79	620	631	639	638			0.723529	14.0235
9.99	-2	-3	0	-2	-4	0	10.15	-2	-1	-3	1	-2	-1	2	-1	1	-2	-2	-4	3.83	623	622	617	606	10.15	-2	-3	-4	-1	3.83	620	643	637	649			1.70392	19.822
10.1	-1	-1	1	1	0	1	10.26	-2	-1	0	-1	1	-2	-2	-2	-1	0	-3	0	3.88	633	612	617	595	10.26	-1	-3	1	-1	3.88	619	634	643	646			1.11569	16.5603
10.21	-3	-3	-4	-4	-2	-3	10.37	-3	0	-1	-3	-1	-1	-4	-1	-1	-2	-1	-1	3.92	636	626	615	602	10.37	-2	-3	-4	0	3.92	618	639	647	638			1.31176	13.999
10.32	-1	-4	-1	-4	-4	-3	10.48	-3	-3	-1	-2	-3	-1	-2	-5	1	-4	-2	-1	3.96	648	626	623	606	10.48	2	-2	-2	-3	3.96	623	640	649	644			2.29216	17.9445
10.43	-4	-1	-3	2	-3	-1	10.59	2	1	-1	-3	-1	-1	-1	1	-1	-1	-1	0	4	640	627	622	603	10.59	1	2	-2	-3	4	627	634	644	647			1.11569	17.5878
10.54	-4	-4	1	0	-2	1	10.7	-2	-1	-3	-3	-3	-1	0	-2	-1	-3	-2	-1	4.04	636	621	629	609	10.7	-1	1	-4	4	4.04	618	637	647	647			2.09608	15.7531
10.64	-3	-5	-5	0	-3	-3	10.81	1	1	-2	-2	0	-2	-4	1	-3	1	-3	2	4.08	644	633	626	606	10.81	2	0	0	2	4.08	618	648	648	654			0.821569	12.65
10.75	-3	1	-2	1	-2	-2	10.92	-3	-1	-2	-3	0	-1	-4	1	-3	-3	0	-1	4.13	647	626	629	610	10.92	-1	-2	-5	1	4.13	622	639	648	661			1.50784	21.2743
10.86	2	-1	1	-2	2	1	11.03	2	-1	-1	-2	-1	-3	-2	-4	-2	-3	-3	-5	4.17	643	630	630	615	11.03	2	2	-1	2	4.17	625	640	648	654			1.01765	13.7094
10.97	-5	-4	-3	-3	1	-2	11.14	-2	-3	-1	0	-3	-3	0	0	-1	-2	-1	0	4.21	641	630	631	607	11.14	-2	2	-1	1	4.21	632	642	655	661			1.4098	25.3051
11.08	-2	-3	-5	-3	3	2	11.25	-2	0	1	-1	0	-3	-1	-2	-3	0	0	-2	4.25	655	630	632	614	11.25	2	-3	-1	-1	4.25	631	654	655	651			1.50784	16.5311
11.19	1	-3	-2	-2	-2	1	11.36	-2	-2	-1	-3	-3	-1	-1	-2	-3	-2	-3	-2	4.29	657	638	636	610	11.36	1	-3	-1	-1	4.29	632	648	652	652			1.50784	16.0562
11.3	-2	1	-1	3	2	1	11.47	-2	3	0	0	-2	-1	0	0	0	-1	-2	0	4.33	652	648	634	614	11.47	-1	-2	1	-1	4.33	632	649	659	660			1.11569	12.021
11.4	0	-4	1	7	-2	1	11.58	-1	-2	-3	-5	-3	-1	-1	-3	-2	-1	-3	-4	4.38	652	642	632	614	11.58	-4	-2	2	-4	4.38	642	650	661	658			0.821569	13.4546
11.51	-4	-5	-1	-2	-3	-4	11.69	0	-3	-2	-2	0	-2	-1	2	2	-3	-3	0	4.42	646	641	632	616	11.69	-2	-2	0	-2	4.42	646	652	661	659			1.01765	13.3619
11.62	-2	2	0	2	-3	-3	11.8	-2	-2	-2	-1	1	-1	1	1	-1	1	2	-2	4.46	656	643	637	614	11.8	-1	-3	-2	-2	4.46	639	655	662	667			1.50784	16.3403
11.73	-3	-2	-3	4	-2	0	11.91	-4	0	-2	1	-3	0	0	-1	-1	-2	-1	-3	4.5	653	643	637	624	11.91	-2	-3	1	-2	4.5	635	647	661	659			1.9	12.0162
11.84	0	-4	0	-2	0	0	12.02	-2	-2	-2	-3	-3	-5	-3	-1	-2	-3	-3	0	4.54	658	642	640	619	12.02	-2	-1	0	0	4.54	645	655	665	665			1.70392	18.2187
11.95	-2	-3	-2	-5	-6	-1	12.13	-3	-3	-1	0	1	-3	-4	1	-2	0	1	-4	4.58	665	638	640	616	12.13	-1	2	-3	1	4.58	647	662	667	668			1.70392	10.1672
12.06	-3	-1	0	2	-2	-3	12.24	-2	-2	0	-1	-2	0	-3	0	1	-2	-2	-3	4.63	655	647	640	626	12.24	-3	-1	-1	-4	4.63	642	662	663	660			1.4098	15.371
12.16	0	4	3	1	1	3	12.35	-3	-5	-2	-4	-2	-4	-3	-5	-3	-3	-3	-4	4.67	668	650	645	618	12.35	-2	-2	0	-3	4.67	643	659	669	668			1.60588	15.7586
12.27	-1	-3	-2	-3	-3	-2	12.46	-3	-2	-1	-2	1	-2	0	-1	-2	-2	-2	-3	4.71	657	654	644	622	12.46	-2	0	3	-2	4.71	643	658	667	671			1.50784	14.9793
12.38	-3	0	-3	-3	-1	-5	12.57	-2	0	-3	2	-2	-4	-1	-1	-2	2	-3	-1	4.75	665	654	649	620	12.57	-1	4	4	2	4.75	654	652	675	665			1.31176	13.7589
12.49	4	0	-2	-4	3	-2	12.68	-2	-1	-2	0	0	-2	-1	-2	-1	-2	-2	-2	4.79	662	658	644	626	12.68	0	-2	-3	-2	4.79	650	669	667	676			1.60588	19.4711
12.6	1	-2	-1	3	3	-1	12.79	-1	-1	-3	1	-1	-2	-3	-1	-2	0	2	-1	4.83	663	651	640	621	12.79	-1	-2	-2	-2	4.83	651	662	672	668			3.27255	17.1291
12.71	-4	1	-2	-4	-4	-2	12.9	0	-2	-3	-2	-2	0	3	-2	-2	-3	0	0	4.88	654	660	653	630	12.9	-1	-2	-1	1	4.88	654	667	674	673			0.919608	23.0377
12.82	-1	-1	-2	-4	-1	-3	13.01	-1	1	1	-1	-2	-1	-1	-3	-2	-2	-1	-2	4.92	672	656	648	612	13.01	0	-2	0	-2	4.92	650	665	674	675			0.919608	12.7057
12.92	0	-3	-1	-2	1	0	13.12	-3	-4	-2	-1	0	0	-2	1	-2	-2	0	-1	4.96	665	654	646	636	13.12	4	1	4	1	4.96	656	665	677	673			1.50784	19.6703
13.03	-1	-2	-1	-1	4	-2	13.23	1	0	-3	2	-1	-2	-3	-4	-2	-1	-2	2	5	673	662	647	628	13.23	-2	2	-3	-2	5	650	666	676	678			1.70392	14.8887
13.14	2	3	-1	-2	-3	-2	13.34	2	-2	1	-2	-1	-2	1	-4	-2	-2	-2	-1	5.04	672	664	656	630	13.34	-2	0	0	1	5.04	651	674	678	673			1.11569	21.4235
13.25	-1	-3	-5	-2	-3	-1	13.45	1	-1	-5	-3	-3	-1	-1	-1	-4	-4	0	0	5.08	671	662	648	630	13.45	-1	1	-1	3	5.08	657	673	671	675			0.723529	12.3033
13.36	-3	-4	0	1	-1	0	13.56	-2	-1	0	-2	-2	0	-1	0	-1	-2	0	0	5.13	680	666	654	638	13.56	-3	-2	-1	-1	5.13	655	674	681	685			0.919608	18.1952
13.47	-2	-2	-7	0	3	-3	13.67	-3	0	-1	1	-1	0	2	0	0	-1	-1	4	5.17	679	666	652	630	13.67	-4	-2	-3	-4	5.17	655	669	678	684			1.21373	15.4133
13.58	-2	-3	2	1	-2	1	13.78	-1	0	-3	2	-2	-3	-3	1	-1	3	1	3	5.21	674	666	648	626	13.78	-2	-1	3	3	5.21	653	675	684	688			0.62549	12.9191
13.69	-2	-4	0	-2	-2	1	13.89	-5	-6	-3	-1	-4	0	-3	-3	-2	-3	-4	-3	5.25	678	661	655	626	13.89	-3	-3	-2	-1	5.25	665	680	682	682			1.80196	19.256
13.79	-2	-4	-1	-5	-1	-1	14.01	1	-1	0	-2	0	0	-3	-2	-1	0	-2	1	5.29	676	664	657	636	14.01	5	-1	-1	1	5.29	660	679	682	685			1.11569	16.0406
13.9	-2	0	-2	-2	-5	-4	14.12	-1	-3	-2	-2	2	1	-1	3	1	-3	-3	-2	5.33	679	663	666	638	14.12	1	1	2	4	5.33	658	679	682	691			1.70392	18.0496
14.01	-2	0	0	-1	-2	-3	14.23	-2	-3	-3	-2	1	-1	-1	-3	-2	-2	-2	-2	5.38	680	665	655	638	14.23	-3	-1	-3	-1	5.38	657	677	688	684			0.723529	18.2613
14.12	0	0	2	1	-3	0	14.34	-3	-1	-1	-3	0	-2	-2	-1	0	0	-3	3	5.42	678	673	658	643	14.34	1	2	-1	0	5.42	659	679	683	689			0.919608	19.8477
14.23	-2	-1	-2	-4	-3	-2	14.45	-5	-3	-1	-3	-5	-3	-4	-2	-3	-3	-1	2	5.46	680	673	663	634	14.45	-1	-2	0	-1	5.46	668	684	692	689			1.70392	16.3517
14.34	-1	0	-1	-3	1	-2	14.56	-1	-2	-2	-2	-3	-1	-1	-3	-3	0	0	-3	5.5	680	670	661	642	14.56	-2	-1	-1	-3	5.5	667	692	688	692			1.80196	17.902
14.45	-3	-2	-2	2	-4	-5	14.67	-1	-3	-2	-2	-3	-3	-2	-3	1	-1	-5	-3	5.54	687	674	668	638	14.67	-2	1	-3	-1	5.54	662	687	685	687			1.31176	17.0033
14.55	-2	-5	-3	0	-2	-3	14.78	-1	-1	-1	0	-1	-3	0	-2	-1	-1	0	1	5.58	681	676	663	643	14.78	-2	-4	1	-1	5.58	669	683	691	690			1.11569	16.8406
14.66	-4	-2	0	2	-3	-3	14.89	0	0	0	-2	-3	-2	-2	-1	-2	3	-2	1	5.63	684	674	665	645	14.89	-3	2	-2	1	5.63	675	686	684	691			1.01765	12.0967
14.77	-2	-1	-3	-3	-3	1	15	-4	-4	-2	-3	-2	-3	-3	-2	-2	-2	-2	-2	5.67	691	680	663	643	15	-6	1	-4	-1	5.67	673	685	689	705			2.88039	16.7673
14.88	0	1	0	-3	2	-1	15.11	-4	0	-2	-2	2	-2	-4	1	-1	-3	-2	-1	5.71	689	668	662	639	15.11	-3	-1	-1	-2	5.71	672	687	693	694			1.01765	15.5868
14.99	1	-1	2	-2	2	0	15.22	1	-2	-2	-3	-2	1	-1	1	-3	-1	-1	1	5.75	694	672	662	646	15.22	0	1	-2	-1	5.75	679	691	691	695			1.50784	16.856
15.1	0	-2	1	0	-4	-2	15.33	-2	2	0	0	-1	-3	-1	-4	-1	1	-2	0	5.79	695	680	662	647	15.33	-3	-3	-4	1	5.79	669	691	697	701			1.4098	11.8603
15.21	-5	-4	-3	-2	1	-6	15.44	-2	-1	-1	-3	0	-1	-2	0	0	-2	-2	-3	5.83	691	679	670	652	15.44	-1	1	-2	-1	5.83	679	693	696	699			1.01765	13.1852
15.31	1	-2	1	-3	-4	2	15.55	0	-4	-2	-1	-1	-2	-4	-1	0	-2	-2	0	5.88	683	679	669	645	15.55	5	4	5	2	5.88	676	689	689	702			1.4098	12.9147
15.42	-1	-2	-2	-6	-2	-6	15.66	-4	-1	-3	-2	-2	-2	-2	-6	-3	-3	0	-3	5.92	690	684	665	643	15.66	3	1	-4	3	5.92	677	686	699	699			1.4098	15.8137
15.53	0	-2	-3	-3	0	-4	15.77	-1	-3	-2	-2	-3	-2	-1	-3	-3	-3	-1	2	5.96	688	689	669	652	15.77	2	1	0	0	5.96	675	688	701	700			1.50784	12.1829
15.64	-2	-2	-1	2	-6	-2	15.88	-2	-3	-1	-3	0	-3	-4	-2	-4	-2	-2	0	6	698	686	670	652	15.88	-3	-3	-4	-1	6	674	690	700	709			1.21373	23.1623
15.75	1	-1	3	0	4	-1	15.99	-1	-1	-3	-1	-1	0	-1	-3	0	-2	1	0	6.04	689	685	666	648	15.99	0	2	-2	-1	6.04	677	692	695	700			1.31176	13.6118
15.86	0	-1	2	-3	0	-1	16.1	-3	-3	-1	-2	-1	-1	-3	-2	-2	-2	1	3	6.08	698	692	672	648	16.1	2	0	0	-1	6.08	678	689	696	708			1.50784	18.9037
15.97	0	0	1	2	3	1	16.21	-3	-2	-3	-3	-3	-2	-1	-2	-5	-3	-1	-4	6.13	696	688	671	653	16.21	-3	1	-1	-1	6.13	684	697	706	703			1.01765	14.0477
16.07	-1	-1	-1	-3	0	-3	16.32	-1	1	3	0	-3	-4	0	-1	-2	-2	3	-3	6.17	703	684	671	659	16.32	1	-2	2	-1	6.17	681	695	697	697			1.11569	15.4334
16.18	0	0	0	-5	-1	-2	16.43	-3	-2	-1	-2	-2	3	-1	2	-1	0	-4	-1	6.21	697	698	680	652	16.43	0	2	1	1	6.21	684	700	697	707			1.50784	11.9615
16.29	0	-1	-1	-1	0	2	16.54	-3	-1	-1	-2	-1	-1	1	-4	0	0	-2	-1	6.25	691	678	675	662	16.54	-4	-5	-2	1	6.25	678	696	699	704			1.4098	15.4612
16.4	-3	1	0	-4	0	0	16.65	1	-3	-3	-3	-3	-3	-4	1	-1	3	-2	1	6.29	692	694	671	658	16.65	-1	5	3	1	6.29	684	697	702	714			1.9	15.276
16.51	2	-3	2	4	-1	-1	16.76	-1	1	0	1	-1	-2	-2	0	-1	0	-2	-2	6.33	704	692	668	654	16.76	3	1	-2	-2	6.33	683	697	710	709			1.50784	14.6982
16.62	-1	-3	-3	0	-6	0	16.87	-3	-4	-4	-3	-3	-1	-1	-2	-5	-3	-4	-3	6.38	698	687	664	659	16.87	-1	-4	-4	-1	6.38	682	700	699	702			1.31176	16.5272
16.73	-1	-3	-1	-1	-2	-3	16.98	-2	0	-3	-1	1	-1	-1	-3	0	-2	-4	-3	6.42	698	697	670	660	16.98	1	-3	-2	1	6.42	685	703	706	708			1.70392	18.7608
16.83	0	-2	-2	2	0	-3	17.09	0	-1	-2	6	1	0	-4	0	0	1	-2	0	6.46	704	686	677	667	17.09	-1	-1	-1	1	6.46	681	700	702	711			1.4098	14.2518
16.94	-1	0	-1	-5	-3	-2	17.2	-4	-4	-2	-3	-5	-4	-2	-3	0	0	-2	-4	6.5	698	695	676	657	17.2	-5	-2	-3	-4	6.5	686	703	710	708			1.80196	16.2315
17.05	-1	-2	2	1	-2	-4	17.31	-5	1	-2	-3	-3	-3	-2	-4	-1	3	-3	-5	6.54	702	697	672	661	17.31	-3	-2	1	-2	6.54	696	697	713	717			1.60588	16.4235
17.16	-2	0	-4	-1	-4	-2	17.42	-4	-6	-2	-2	-5	-3	-3	1	-3	-6	-4	-5	6.58	697	699	678	661	17.42	-1	-1	-4	-1	6.58	684	708	711	711			1.4098	10.5946
17.27	-1	-3	4	-3	-4	2	17.53	-1	2	0	0	1	-1	-3	-2	0	-2	0	-2	6.63	698	690	684	664	17.53	-1	-3	3	1	6.63	691	704	714	710			1.21373	15.6196
17.38	-2	0	4	-2	-4	-3	17.64	-2	-4	1	2	-2	0	-4	-3	-1	0	-3	-4	6.67	700	691	685	672	17.64	0	1	-2	2	6.67	697	704	707	716			2.68431	12.3438
17.49	1	-1	-4	0	0	-2	17.75	0	-4	0	-2	0	-3	-1	-4	-1	1	-1	-3	6.71	694	695	674	672	17.75	-3	-4	-2	-2	6.71	690	704	716	711			1.70392	17.5189
17.59	-3	-1	-6	-3	-5	-1	17.86	-1	-1	-2	0	-1	-3	-4	-4	-3	0	-2	0	6.75	688	693	691	668	17.86	3	1	4	3	6.75	693	707	712	717			1.50784	14.2675
17.7	0	-1	-4	-1	-2	0	17.98	0	-3	-2	-1	-3	-4	2	-4	-3	-2	0	0	6.79	692	694	679	669	17.98	1	2	3	0	6.79	684	707	712	708			2.29216	20.8314
17.81	-4	-3	-1	-1	-2	-3	18.09	-1	-2	-1	-1	-2	0	-2	-2	-2	-3	1	-2	6.83	712	705	695	674	18.09	-1	-1	-1	0	6.83	687	707	712	728			1.9	18.9618
17.92	-2	-3	-2	-2	-5	1	18.2	-2	-2	-2	-1	-3	-4	1	0	4	-4	-2	-2	6.88	702	694	682	675	18.2	5	2	2	-2	6.88	692	711	711	718			1.50784	17.3221
18.03	2	-5	-3	-1	-5	-3	18.31	0	-2	-2	-2	-2	-1	-2	0	-3	0	-2	-1	6.92	699	697	685	674	18.31	-4	-3	-3	-2	6.92	694	708	717	720			1.21373	15.7786
18.14	0	-2	1	0	-2	-2	18.42	-2	-3	-3	-1	1	0	2	-1	-3	-4	0	1	6.96	697	702	681	662	18.42	3	2	0	-1	6.96	697	705	721	724			5.62549	18.7268
18.25	-2	0	-3	3	-4	-2	18.53	-1	-4	-3	-1	-3	-2	-1	-4	0	-3	-5	-1	7	695	694	689	675	18.53	4	0	0	4	7	693	712	719	727			1.21373	13.9406
18.36	-3	0	1	-1	-2	0	18.64	-5	-3	-1	-1	-4	-2	-4	-3	-4	-2	-2	-1	7.04	697	705	689	679	18.64	-2	-1	0	-1	7.04	689	713	723	712			1.4098	17.7102
18.46	-4	-2	0	-2	-2	-2	18.75	2	-2	1	-2	0	0	0	-2	1	-1	0	-2	7.08	702	697	682	684	18.75	-1	1	-1	2	7.08	695	710	721	723			1.80196	19.7617
18.57	-2	0	-3	2	0	0	18.86	0	-4	-2	-3	-2	2	-3	-3	1	-4	0	-4	7.13	701	702	683	684	18.86	-2	-3	0	-3	7.13	701	718	719	722			3.27255	18.322
18.68	-1	2	0	-1	0	2	18.97	-3	-3	-2	-1	-3	-3	-3	1	1	-3	-4	-4	7.17	694	697	689	673	18.97	1	2	-2	-1	7.17	699	711	718	728			1.50784	17.4082
18.79	1	2	-3	0	-3	-1	19.08	-1	0	0	2	-2	-3	-2	-2	2	0	-1	-1	7.21	706	701	686	681	19.08	-1	0	2	-3	7.21	700	720	729	730			1.11569	16.0866
18.9	-5	-3	-3	-3	-4	0	19.19	3	-4	-2	-3	-4	-2	-4	-2	-2	-1	2	-2	7.25	699	700	694	678	19.19	-1	0	0	-2	7.25	707	716	728	716			1.99804	15.9218
19.01	1	-1	1	0	-1	2	19.3	-3	-3	-3	-1	1	-4	-1	0	0	0	2	-3	7.29	699	702	689	669	19.3	1	7	-1	-1	7.29	702	712	727	729			4.93922	24.2471
19.12	-2	1	1	3	-3	-4	19.41	0	-3	-2	0	0	-4	-2	-3	-3	-5	-5	-2	7.33	700	704	680	676	19.41	1	-1	-1	1	7.33	703	719	723	722			3.66471	14.8464
19.22	-1	-2	-1	-3	1	-3	19.52	-2	2	-3	1	1	-1	-1	1	3	2	-1	3	7.38	702	715	695	677	19.52	2	-1	3	3	7.38	702	720	721	727			2.29216	23.6289
19.33	-1	0	1	-1	5	1	19.63	-1	2	1	-1	-1	-1	0	0	-2	-2	-2	0	7.42	695	700	694	678	19.63	1	-1	-4	-2	7.42	702	716	727	730			9.44902	35.1653
19.44	-3	-2	0	-3	-2	-4	19.74	-2	1	-2	-2	-1	-3	-3	-3	-2	-3	0	-2	7.46	695	706	684	680	19.74	-2	-4	0	1	7.46	697	720	723	726			5.42941	27.8321
19.55	-2	-3	-2	-1	-4	1	19.85	-2	0	-2	-2	2	-3	-2	-4	-1	0	-3	-3	7.5	701	709	698	687	19.85	-1	-1	1	0	7.5	707	723	727	733			2.3902	17.1518
19.66	2	-1	-3	2	-4	-1	19.96	-1	-2	-2	0	-3	-1	-2	-2	-3	-1	-1	-1	7.54	702	706	690	681	19.96	-5	-1	-3	-1	7.54	707	725	730	729			4.93922	17.5389
19.77	0	-3	-1	0	0	-2	20.07	0	-2	-4	-3	-3	-1	0	1	-2	-2	-1	-1	7.58	713	707	696	690	20.07	-4	0	2	2	7.58	703	724	729	733			1.70392	17.8598
19.88	1	-2	2	-1	0	4	20.18	1	-1	-3	-3	-3	-3	-5	-1	-5	-3	-2	-1	7.63	704	703	699	680	20.18	4	1	2	0	7.63	701	723	736	731			0.821569	18.1553
19.98	-1	-2	-1	-1	1	1	20.29	-2	1	-2	-3	3	2	-4	-2	1	-1	-3	-4	7.67	706	711	692	676	20.29	-3	1	-3	-3	7.67	709	723	732	738			1.80196	15.233
20.09	-2	-4	-1	1	-1	-1	20.4	0	0	-1	-3	1	-3	1	-1	-1	-1	-1	-1	7.71	700	714	688	684	20.4	0	-1	0	-2	7.71	709	722	728	733			1.31176	20.6881
20.2	-1	-6	-1	2	-2	-2	20.51	-5	-2	-2	-1	-3	-4	-2	-4	-3	2	-5	-3	7.75	708	715	691	685	20.51	1	-1	-1	0	7.75	711	723	732	730			1.9	16.4397
20.31	1	3	2	-2	3	1	20.62	-3	1	-2	-2	-4	0	-4	-3	-2	-3	0	-1	7.79	715	712	699	680	20.62	-1	3	3	-1	7.79	703	725	730	733			1.11569	14.1771
20.42	-2	-1	2	0	-3	0	20.73	-3	3	-4	-3	-4	0	1	-3	-2	-1	-1	-3	7.83	700	710	696	686	20.73	-4	-3	1	2	7.83	705	732	732	730			2.68431	19.5753
20.53	-1	1	3	-1	2	2	20.84	-4	-4	0	1	-2	-1	-4	0	-5	-1	-3	-2	7.88	706	717	696	687	20.84	-1	1	0	0	7.88	718	734	728	743			1.11569	16.1601
20.64	-1	-1	-1	-1	-3	-1	20.95	-1	-2	-4	-3	-2	-2	-2	-2	1	-1	-1	-4	7.92	707	709	690	690	20.95	-1	1	2	-2	7.92	704	728	732	729			2.3902	12.9288
20.74	2	-3	1	0	6	-3	21.06	-1	-4	-3	-2	-1	1	-2	0	-1	-3	0	1	7.96	699	711	693	688	21.06	-4	-3	-1	2	7.96	725	723	736	737			1.01765	10.9676
20.85	0	3	-2	-2	0	0	21.17	-3	-2	-4	-3	0	-1	-4	-4	-3	-1	-3	-5	8	703	714	688	680	21.17	2	1	0	1	8	710	722	729	734			1.11569	17.9119
20.96	0	-3	-1	2	0	3	21.28	-4	-4	-2	-1	-2	-3	-2	-3	-2	2	0	-1	8.04	700	710	702	685	21.28	1	-3	5	-1	8.04	710	726	727	736			1.9	15.4495
21.07	-2	0	0	2	4	2	21.39	-1	-3	-4	-5	-4	-2	-2	-5	-3	-3	-3	-1	8.08	698	712	696	687	21.39	-1	-1	1	1	8.08	707	732	743	742			1.11569	12.7314
21.18	1	0	-1	0	-1	0	21.5	0	-4	1	1	-2	-2	0	-1	-1	-3	0	1	8.13	710	716	695	692	21.5	-2	-1	0	1	8.13	723	729	733	736			3.27255	17.622
21.29	-2	-4	-3	0	-1	-1	21.61	0	-2	-2	-1	-2	-3	-2	0	0	-2	-2	-3	8.17	694	712	695	684	21.61	0	1	-2	1	8.17	717	735	734	745			1.11569	18.986
21.4	1	-1	2	3	3	3	21.72	-1	-2	-2	1	-1	-2	-2	-4	-2	5	1	-2	8.21	699	720	701	690	21.72	4	5	2	7	8.21	713	732	743	733			1.4098	16.155
21.5	-1	0	-4	-3	-4	1	21.84	-2	-3	-1	-2	-4	-4	0	-2	-4	0	-1	1	8.25	705	720	698	685	21.84	-4	-2	2	2	8.25	713	729	737	740			1.31176	16.7097
21.61	0	-2	-2	-5	-2	-2	21.95	-1	-2	-3	1	0	-2	-2	-2	2	-2	-2	0	8.29	702	720	698	688	21.95	-2	-1	-1	-4	8.29	719	742	743	748			0.821569	11.8681
21.72	4	-2	2	5	-1	6	22.06	-5	-2	-4	-3	-2	-4	-3	-4	-5	-4	-4	1	8.33	705	728	694	690	22.06	0	-4	0	4	8.33	716	726	738	749			1.11569	14.1588
21.83	-2	-1	5	-4	0	1	22.17	-1	0	-2	2	1	1	-1	-3	-2	2	-3	1	8.38	709	717	694	687	22.17	-3	-4	-1	-1	8.38	717	734	744	745			1.80196	20.3521
21.94	0	3	0	-3	-2	1	22.28	1	2	0	2	-1	0	0	0	0	0	0	-2	8.42	704	717	704	694	22.28	-1	0	2	4	8.42	720	746	747	746			1.50784	16.2152
22.05	-1	-5	-1	-1	1	-1	22.39	0	-3	-1	-1	2	-3	0	-2	1	0	0	-1	8.46	710	724	694	692	22.39	0	-1	2	-2	8.46	711	742	736	747			1.01765	14.4332
22.16	-1	-4	3	1	0	0	22.5	1	-4	-2	-4	-3	-2	-1	1	-1	-2	-2	0	8.5	707	717	695	692	22.5	-2	3	3	3	8.5	723	733	744	739			1.70392	17.8241
22.27	-2	-2	-5	-4	-3	-3	22.61	-1	1	-2	-3	-3	-3	0	0	-2	-1	1	1	8.54	711	720	703	694	22.61	-4	-2	-3	1	8.54	716	734	737	749			0.919608	17.6103
22.37	-4	-3	3	-6	-1	-2	22.72	-1	0	-2	1	-1	0	1	-1	1	-1	-1	-3	8.58	708	715	700	695	22.72	1	-2	2	1	8.58	727	737	745	739			1.4098	13.8479
22.48	-3	0	-3	3	2	2	22.83	-2	-3	-1	2	1	-2	-1	-2	-3	-4	0	-2	8.63	717	716	704	691	22.83	-2	1	3	1	8.63	725	739	744	743			1.31176	11.7509
22.59	-5	1	-1	-3	-3	-5	22.94	0	-1	-3	1	-1	3	0	-2	1	0	-1	-1	8.67	706	724	705	687	22.94	-3	1	-3	2	8.67	716	742	738	743			1.60588	14.728
22.7	-3	1	3	-3	-3	0	23.05	0	2	2	0	1	-2	3	4	-2	0	0	0	8.71	704	724	692	691	23.05	1	1	3	2	8.71	723	735	738	749			3.17451	21.9774
22.81	2	2	0	-2	4	0	23.16	-2	-1	-1	-4	1	-3	-4	-3	1	3	-1	0	8.75	705	719	700	699	23.16	-3	-2	2	2	8.75	722	738	744	749			0.723529	14.4599
22.92	1	-2	3	-3	-3	-2	23.27	-1	-4	-3	-3	-1	-1	-1	-1	-2	-3	-1	2	8.79	713	718	698	691	23.27	-1	1	2	0	8.79	726	738	750	751			1.50784	21.3115
23.03	0	1	0	-1	-1	0	23.38	-1	5	-1	0	-1	-2	-2	-2	-1	-1	0	2	8.83	705	722	704	691	23.38	0	-1	3	1	8.83	725	739	741	744			1.4098	17.4487
23.13	-5	-3	-3	-3	-5	-5	23.49	-3	-2	-1	5	-1	3	-1	-2	-1	1	-2	-1	8.88	708	720	702	692	23.49	0	-3	-2	-1	8.88	730	744	746	747			1.31176	17.7194
23.24	-1	-4	-2	0	-3	-3	23.6	-2	1	3	-1	3	2	-1	4	3	1	1	0	8.92	706	718	706	694	23.6	5	1	5	3	8.92	727	739	755	750			1.60588	21.1005
23.35	-6	-4	-1	-6	-1	-1	23.71	-1	-2	-2	3	-3	0	-1	8	-1	0	-1	-1	8.96	710	730	702	694	23.71	-2	-2	-1	3	8.96	729	741	753	748			1.60588	10.569
23.46	1	-3	0	-3	-4	-1	23.82	-2	-2	-4	-1	2	0	-4	-1	2	0	-2	-4	9	714	733	704	701	23.82	-4	0	2	0	9	730	747	753	749			1.4098	16.1781
23.57	-1	1	-2	5	-2	0	23.93	-1	-3	-2	-2	-3	-4	-3	-2	-1	-3	-1	-1	9.04	708	731	701	702	23.93	-3	-1	2	1	9.04	731	746	756	761			1.9	16.6271
23.68	1	-4	0	1	-1	-3	24.04	-3	-5	-3	0	-2	-3	-4	-3	1	1	-3	-4	9.08	712	722	711	696	24.04	4	1	2	4	9.08	730	743	745	760			1.21373	13.7161
23.79	2	0	0	1	2	2	24.15	-5	-3	-3	-1	-5	-1	2	-2	2	1	-3	-5	9.13	714	730	702	694	24.15	-1	-3	4	1	9.13	729	737	756	761			0.919608	15.267
23.89	-1	-3	-1	-2	-1	1	24.26	-2	-3	-3	-3	-2	-4	-2	-4	-2	-3	-4	-2	9.17	717	720	708	698	24.26	-1	1	5	-1	9.17	728	751	752	746			0.821569	8.22824
24	-3	-2	-3	1	0	-1	24.37	-2	-2	-2	0	0	-1	-3	0	0	-4	-1	0	9.21	720	730	700	705	24.37	-4	-1	2	5	9.21	738	752	746	755			1.99804	19.1141
24.11	-2	-4	-5	-3	-3	0	24.48	-2	0	-1	-1	1	-2	-2	-1	-1	-4	-3	-1	9.25	708	725	715	704	24.48	2	2	0	7	9.25	725	746	763	757			0.919608	14.4771
24.22	-1	-1	0	0	-1	2	24.59	-1	-3	1	-4	1	-2	-2	-2	-1	1	-1	-2	9.29	716	724	707	699	24.59	4	-1	8	4	9.29	730	745	752	756			1.4098	12.4132
24.33	-1	-2	1	1	0	0	24.7	2	-1	1	-3	-1	-1	-3	-1	-1	-1	-2	-1	9.33	710	725	703	696	24.7	-1	-1	5	1	9.33	734	744	756	754			1.01765	12.5488
24.44	2	0	-3	-2	-1	0	24.81	-2	-3	-3	-4	-4	0	0	-4	0	-1	-4	4	9.38	716	725	702	696	24.81	-1	0	3	2	9.38	726	748	755	763			1.01765	13.5779
24.55	0	-2	-4	1	2	-2	24.92	3	-2	-2	1	-1	-1	0	3	-2	-1	-2	-2	9.42	716	730	701	699	24.92	-2	-1	3	6	9.42	727	751	753	765			1.21373	17.0864
24.65	0	-2	-1	-2	-2	-2	25.03	-4	-2	-4	-1	-1	-3	-2	-5	-3	-3	-4	-3	9.46	712	728	711	696	25.03	-3	-1	6	1	9.46	723	748	755	758			1.50784	8.95637
24.76	0	0	2	0	-1	4	25.14	-3	-3	0	-2	-3	-3	-1	-3	-2	-2	-1	-3	9.5	718	726	711	697	25.14	-1	4	2	2	9.5	731	744	754	760			1.31176	14.4269
24.87	-1	0	1	2	-1	-2	25.25	-4	-4	-2	-5	-3	-4	-6	-2	-2	-3	-3	-3	9.54	714	725	704	704	25.25	-3	1	5	2	9.54	733	754	757	768			1.80196	19.1891
24.98	1	0	0	0	3	-2	25.36	-1	0	-3	0	-2	-2	2	0	-1	-2	-1	2	9.58	712	731	708	698	25.36	-4	-2	1	-1	9.58	737	750	758	768			1.11569	15.1623
25.09	-2	-3	0	-1	-1	1	25.47	-2	-2	0	-4	-2	-2	-2	-3	-2	0	-1	-4	9.63	722	732	705	704	25.47	1	2	5	1	9.63	737	753	760	762			1.60588	19.75
25.2	-1	-4	-3	-1	-2	-2	25.58	-2	-5	-4	-4	-2	-3	-2	-2	2	-4	-3	-3	9.67	725	733	708	700	25.58	-4	1	1	1	9.67	733	754	751	752			1.4098	16.5942
25.31	-1	0	-2	1	-2	0	25.69	-4	-3	-5	-2	-5	-4	-3	1	-3	-4	-4	-3	9.71	713	743	706	700	25.69	-2	4	5	6	9.71	737	749	759	758			1.60588	16.6566
25.41	0	-2	-1	1	0	-1	25.8	-1	1	-2	0	-1	-2	1	0	-4	-2	0	-3	9.75	726	731	709	705	25.8	-2	8	7	11	9.75	738	758	755	765			1.60588	8.45008
25.52	-3	-3	-1	-2	-2	-1	25.92	-3	-2	-3	-3	-3	-3	-1	-4	-1	-3	-4	-4	9.79	722	731	710	702	25.92	2	3	6	4	9.79	739	743	761	764			1.70392	17.9066
25.63	-3	-4	-1	-1	-4	-5	26.03	-2	-2	-3	0	-2	-4	-4	1	-2	0	-4	-4	9.83	727	739	707	700	26.03	-1	3	7	4	9.83	738	755	762	766			2.78235	16.4652
25.74	0	0	-3	1	-2	-2	26.14	-3	-1	-2	-3	-3	-1	-1	-1	-2	1	0	-3	9.88	725	727	706	700	26.14	-3	4	3	4	9.88	739	752	755	773			1.60588	24.687
25.85	-3	-2	-3	-2	-3	-4	26.25	-4	-4	-3	-5	-5	-2	-3	-6	-3	-4	-4	-4	9.92	729	740	708	704	26.25	1	1	13	2	9.92	743	756	768	762			2.48824	19.4336
25.96	-4	-2	-1	1	-5	-1	26.36	-3	-1	-1	-4	0	0	-2	-3	-3	-2	1	4	9.96	728	731	704	703	26.36	0	4	7	5	9.96	738	753	766	762			1.31176	18.1977
26.07	2	-2	0	1	-1	0	26.47	-1	-3	-3	-1	-1	-1	-2	1	-1	1	-1	-2	10	728	731	703	704	26.47	-1	1	5	9	10	748	761	764	764			1.31176	19.7821
26.18	-1	2	0	3	1	1	26.58	1	-1	-3	-2	-2	-1	-3	-2	-3	-3	-3	-3	10.04	730	738	708	700	26.58	1	-1	5	5	10.04	746	759	769	764			0.919608	14.6186
26.28	0	-1	0	1	3	-1	26.69	-1	-3	-1	-2	0	-1	-1	0	-1	-2	2	-2	10.08	712	741	710	709	26.69	0	1	11	5	10.08	745	767	765	762			1.70392	15.7073
26.39	-1	-2	1	0	0	3	26.8	-3	0	-5	-5	-3	-4	-2	-5	-2	-5	-3	-1	10.13	727	738	704	701	26.8	-2	3	14	8	10.13	746	757	768	773			1.11569	15.5893
26.5	0	-2	0	1	-1	-4	26.91	0	-2	-4	-3	-2	2	-1	-2	-3	-4	-1	-2	10.17	719	740	708	703	26.91	1	2	11	6	10.17	742	766	772	763			1.60588	18.3891
26.61	1	-2	2	2	-2	-2	27.02	-3	-1	-4	-3	-3	1	-1	-4	0	-2	-2	-1	10.21	715	737	706	699	27.02	0	5	16	4	10.21	736	761	772	763			1.11569	14.5003
26.72	-1	-2	-1	-2	-3	0	27.13	-1	-3	1	-1	-1	1	0	-1	5	3	-3	6	10.25	739	737	712	709	27.13	-2	0	10	2	10.25	735	752	763	765			2.29216	14.0593
26.83	0	1	-1	1	2	-1	27.24	-2	-1	-3	-1	-1	-1	-3	0	-2	-4	-2	-4	10.29	730	736	708	696	27.24	-1	1	13	4	10.29	741	764	760	766			1.60588	14.919
26.94	-3	1	-3	-3	-2	-4	27.35	5	-1	-3	1	-2	-1	4	2	-3	1	0	-3	10.33	738	744	707	711	27.35	1	3	12	6	10.33	745	759	767	770			1.50784	14.9743
27.04	-1	-4	-1	-4	-1	-3	27.46	-5	-6	-5	-5	-4	-2	-2	-4	-4	-5	1	-6	10.38	772	735	707	713	27.46	-2	-2	11	7	10.38	744	756	761	774			1.70392	24.9074
27.15	0	-1	0	-1	0	-3	27.57	3	-2	0	-3	-1	4	-2	-1	-2	-1	0	4	10.42	770	746	705	710	27.57	1	3	13	4	10.42	739	764	760	775			0.919608	15.9686
27.26	1	0	-1	3	-1	-1	27.68	-1	-2	-6	-2	-6	-2	-4	-6	-6	-2	1	-6	10.46	772	740	705	706	27.68	-2	1	13	7	10.46	752	765	776	777			1.50784	15.0388
27.37	-1	0	-3	-1	-3	-3	27.79	-2	-3	-3	-4	-2	-1	-1	-3	-3	-1	-3	-1	10.5	772	745	701	711	27.79	2	3	15	9	10.5	748	763	777	774			1.01765	16.5906
27.48	-2	-2	2	-4	-4	3	27.9	-2	-1	-2	0	-2	0	-4	0	-1	1	-1	-1	10.54	771	749	705	713	27.9	1	1	19	11	10.54	756	764	763	769			1.11569	18.7043
27.59	-1	-2	0	-3	-4	2	28.01	-1	-5	-1	-3	-1	1	-2	-4	0	-2	-2	-4	10.58	770	743	709	710	28.01	-2	2	8	6	10.58	735	764	775	775			0.821569	12.0859
27.7	-1	5	-2	-1	-1	1	28.12	-5	-4	-3	-1	-4	-3	-5	-2	1	-3	0	-1	10.63	767	748	703	708	28.12	0	4	16	6	10.63	748	765	767	782			1.50784	14.9578
27.8	5	-1	2	-1	-1	-1	28.23	-1	-3	-1	-3	-2	-1	-4	-1	-3	-4	-1	-3	10.67	761	746	706	711	28.23	1	5	16	15	10.67	757	763	775	782			1.11569	16.757
27.91	-3	-2	0	-1	-3	1	28.34	-1	-3	-2	-2	-3	-4	0	-1	-1	-3	-4	-4	10.71	755	741	712	716	28.34	4	3	11	13	10.71	754	769	772	776			1.11569	16.5423
28.02	-4	-4	-2	1	2	2	28.45	-3	-3	-1	-1	0	1	0	-1	1	-2	2	-2	10.75	762	754	703	716	28.45	-2	2	18	9	10.75	742	767	769	773			1.11569	14.7818
28.13	-3	2	0	-3	2	2	28.56	0	-1	0	-2	0	-1	-2	0	0	0	0	2	10.79	756	748	717	713	28.56	-1	2	15	10	10.79	746	767	784	781			1.50784	11.8554
28.24	1	1	3	5	1	-1	28.67	-4	2	-4	-2	2	0	-2	-1	-3	-2	-4	-2	10.83	762	751	716	712	28.67	-3	3	21	13	10.83	759	769	774	785			1.11569	19.1316
28.35	-1	6	-3	0	2	0	28.78	-2	-1	2	2	-2	-1	-2	-2	-1	3	0	2	10.88	759	752	706	715	28.78	-4	2	18	9	10.88	748	771	774	782			0.723529	17.05
28.46	-1	-3	-1	3	-3	-3	28.89	-2	1	1	-2	-2	3	-4	2	-2	-3	-4	-2	10.92	759	754	710	712	28.89	1	6	18	9	10.92	760	761	781	781			1.11569	15.7793
28.56	1	0	0	2	2	-4	29	0	2	2	-4	-2	-2	0	-4	-3	1	-3	-4	10.96	758	752	700	715	29	-1	6	18	11	10.96	755	767	771	788			0.821569	17.652
28.67	-2	-2	-2	2	-3	1	29.11	-3	-3	1	-4	-4	-3	-5	-2	-3	-2	1	-3	11	756	754	705	706	29.11	0	7	20	11	11	754	768	771	777			1.21373	16.303
28.78	-1	-3	0	-1	-3	-4	29.22	3	-4	-2	3	-4	-2	-3	1	-4	-4	-1	-3	11.04	764	765	705	697	29.22	-1	11	17	14	11.04	752	765	776	783			0.723529	15.6239
28.89	-3	-2	-2	0	-3	0	29.33	1	1	3	1	1	2	0	-1	-2	8	0	0	11.08	775	760	712	693	29.33	3	8	22	10	11.08	752	771	772	786			1.4098	19.1636
29	2	0	0	-1	-2	1	29.44	-1	-3	-3	-5	-4	-4	-2	-5	-4	-4	-2	3	11.13	776	754	713	702	29.44	3	8	23	12	11.13	757	770	776	778			1.50784	15.7496
29.11	-3	-4	-2	-1	-3	-1	29.55	-1	-2	-2	-1	0	-2	-3	-2	-1	-1	2	-2	11.17	775	752	721	698	29.55	-4	1	19	11	11.17	755	764	776	780			1.70392	16.1565
29.22	-1	-3	-4	0	-5	-4	29.66	-4	-1	-2	-2	-1	-3	-2	-2	-1	-2	1	-3	11.21	777	768	718	692	29.66	-4	4	26	20	11.21	760	770	777	785			0.919608	13.9987
29.32	-2	0	1	0	1	3	29.77	-3	-1	-3	-3	-2	-3	-2	-4	3	-1	-4	-1	11.25	770	766	722	696	29.77	1	3	21	14	11.25	759	765	784	780			0.919608	18.6143
29.43	-1	-3	-1	-3	-2	-4	29.89	-3	-2	-3	-3	-1	-4	-3	-3	2	-3	-3	0	11.29	766	761	712	694	29.89	1	10	20	12	11.29	751	774	779	786			1.11569	14.6092
29.54	-1	-3	-1	-2	0	-2	30	-1	-5	0	1	-5	-5	-1	-4	1	-5	1	-1	11.33	774	766	714	696	30	-4	6	22	14	11.33	756	766	778	782			0.821569	15.496
29.65	1	-1	-3	-3	1	1	30.11	2	-2	-3	-3	-2	-3	-2	-2	4	-3	3	2	11.38	769	763	713	706	30.11	-2	7	30	9	11.38	760	772	776	779			0.821569	14.1597
29.76	-2	-5	-2	-2	-2	-2	30.22	1	-2	-4	-4	0	0	-2	-2	-2	-4	-1	2	11.42	765	769	718	704	30.22	2	12	29	22	11.42	756	773	777	785			1.4098	18.1032
29.87	-3	-2	0	0	-1	-2	30.33	-4	-3	-2	-1	-2	-1	-3	-4	1	-3	-1	-3	11.46	767	770	710	700	30.33	3	11	22	19	11.46	754	774	779	785			2.29216	18.7528
29.98	1	-1	0	-2	-1	-2	30.44	-3	-3	-2	-5	0	-4	-1	1	-2	-1	-1	-5	11.5	766	764	712	707	30.44	1	5	25	9	11.5	755	776	779	786			1.31176	14.0181
30.09	2	1	1	0	2	1	30.55	-4	-5	-5	-1	-4	0	0	-4	-3	1	-2	-4	11.54	769	765	712	709	30.55	-6	9	29	21	11.54	760	776	785	794			1.4098	14.3162
30.19	-3	-2	-3	-3	0	-2	30.66	-1	0	-2	-1	-2	-1	-2	0	-1	0	-3	-3	11.58	762	767	712	720	30.66	1	8	24	13	11.58	757	772	779	786			2.19412	17.5551
30.3	-3	-1	-2	-2	-3	-2	30.77	-2	-3	-3	-3	-2	1	1	3	-2	5	-2	2	11.63	758	764	724	711	30.77	-4	11	24	16	11.63	758	779	782	793			0.821569	13.7854
30.41	0	-3	-4	-5	-2	-1	30.88	-6	-4	-5	-3	-4	-4	-6	-6	2	-3	-2	-3	11.67	762	763	710	716	30.88	-3	9	25	13	11.67	763	778	782	789			1.21373	24.6765
30.52	2	2	-1	2	0	0	30.99	-4	-2	1	-2	-2	-3	1	0	-2	-4	-2	-2	11.71	751	769	713	714	30.99	-2	14	34	19	11.71	763	775	784	788			1.31176	17.5427
30.63	0	0	0	1	0	-3	31.1	3	-3	-3	-4	-1	-3	-3	-3	0	-1	-2	-4	11.75	765	773	719	720	31.1	-3	8	34	21	11.75	764	776	788	785			1.60588	24.2332
30.74	-2	0	-1	1	-3	1	31.21	-1	-4	-6	-6	-5	-4	0	-2	-4	-4	-5	0	11.79	750	763	714	719	31.21	-1	10	33	14	11.79	762	773	779	790			1.21373	15.9976
30.85	0	-2	0	2	-1	-3	31.32	-2	1	-2	1	-1	-1	0	-1	-3	0	2	-2	11.83	750	770	713	721	31.32	-1	11	33	22	11.83	768	774	782	788			1.01765	18.2826
30.95	-1	2	4	4	1	2	31.43	-1	1	-2	-2	1	5	-1	3	-1	3	0	-2	11.88	759	770	711	721	31.43	1	7	32	23	11.88	763	776	788	791			1.01765	18.0701
31.06	-1	0	0	1	-1	0	31.54	-4	1	-3	2	-1	-4	-3	-1	-5	-4	-3	-1	11.92	748	772	707	720	31.54	-3	9	35	16	11.92	768	781	785	786			1.70392	16.589
31.17	-3	-2	-1	-1	0	-1	31.65	-1	-5	-1	-1	-4	-3	1	-4	0	-5	-5	-5	11.96	756	768	707	720	31.65	0	12	34	19	11.96	758	785	789	789			3.17451	20.6809
31.28	-1	1	-1	-1	3	3	31.76	-1	0	-1	-3	1	0	-1	-2	2	1	1	0	12	754	766	711	722	31.76	-2	15	30	13	12	758	783	781	792			1.80196	18.7289
31.39	2	-2	-1	-2	1	1	31.87	-4	-2	-3	-4	-2	-2	1	-2	-3	3	-3	-4	12.04	755	771	713	712	31.87	-4	10	34	20	12.04	766	772	788	788			3.37059	9.96472
31.5	1	-4	-4	1	-5	-5	31.98	-1	-1	-4	-3	2	-2	-1	0	-1	-1	-2	-2	12.08	753	760	714	729	31.98	-1	10	34	17	12.08	769	777	789	793			1.4098	13.499
31.61	-1	0	2	1	1	0	32.09	-4	-2	-2	-2	0	-1	-2	-3	0	2	-4	-1	12.13	746	770	707	702	32.09	-3	14	29	26	12.13	766	780	785	789			1.80196	22.7146
31.71	-1	3	3	-3	0	-3	32.2	0	2	-5	-3	-2	-5	-2	-5	-3	-5	-3	-3	12.17	758	768	709	719	32.2	0	8	32	22	12.17	766	781	787	796			1.11569	12.7595
31.82	-1	-3	-3	-1	-5	-2	32.31	-4	-5	-1	0	-2	0	-5	0	-3	-1	2	-3	12.21	747	775	714	710	32.31	1	16	38	26	12.21	769	779	793	790			3.37059	18.6161
31.93	-4	-3	-3	-2	0	0	32.42	2	-4	-1	1	1	2	-2	-3	0	0	-2	0	12.25	750	769	712	711	32.42	0	16	40	26	12.25	770	782	785	799			2.19412	18.2063
32.04	-1	-2	-3	-2	1	1	32.53	1	1	0	-2	-1	1	0	-4	0	-2	-2	-1	12.29	741	772	715	714	32.53	2	13	39	21	12.29	767	783	789	790			5.82157	16.0659
32.15	-2	-2	-3	-1	-2	-1	32.64	-4	0	-2	-3	0	-3	0	-2	0	2	-2	-3	12.33	748	780	714	715	32.64	0	16	39	27	12.33	765	775	794	802			2.3902	9.29409
32.26	-4	-2	-3	-3	-6	1	32.75	0	-4	2	-3	0	-1	-2	3	0	-1	0	-2	12.38	746	775	714	715	32.75	2	18	38	25	12.38	765	786	787	800			4.74314	21.8406
32.37	-5	1	-1	-3	-5	-4	32.86	-5	-4	-6	-3	-4	-4	-4	-4	-4	-2	-2	-3	12.42	746	768	712	715	32.86	-1	12	41	23	12.42	771	784	786	793			1.31176	14.3547
32.47	-2	-3	-2	-2	-4	-3	32.97	2	2	-1	-2	2	1	1	-1	-1	0	-2	3	12.46	749	780	706	714	32.97	-3	11	41	25	12.46	769	788	788	793			1.01765	16.19
32.58	-1	-3	1	-2	0	-2	33.08	-2	-1	-1	-1	-1	1	-1	1	-1	-2	0	0	12.5	746	776	717	709	33.08	-2	20	45	31	12.5	768	783	793	798			1.70392	14.2737
32.69	0	-2	-3	0	0	-1	33.19	-2	-1	-2	-1	-4	-2	-3	0	-2	-2	0	-2	12.54	744	779	702	714	33.19	3	14	42	30	12.54	770	780	792	795			1.4098	15.8434
32.8	-3	1	-4	1	-2	-2	33.3	0	-3	-1	0	-3	1	-4	3	-2	2	0	4	12.58	740	777	710	714	33.3	2	16	44	30	12.58	768	783	800	798			1.01765	17.1411
32.91	1	0	0	4	1	-1	33.41	-2	-4	-2	1	-2	-3	1	-2	1	-2	-2	-2	12.63	748	777	716	704	33.41	2	22	44	29	12.63	769	783	793	803			1.11569	14.888
33.02	-1	2	-2	-4	-3	-2	33.52	-5	-1	-2	-3	-1	-2	-4	-3	-3	-3	-3	-3	12.67	741	778	711	711	33.52	-1	20	48	30	12.67	773	781	790	794			0.62549	13.563
33.13	0	1	2	-2	1	3	33.63	-2	-2	-5	1	-2	2	-1	-4	-4	-2	-1	-2	12.71	735	778	704	714	33.63	3	20	42	34	12.71	774	780	788	802			1.21373	20.8139
33.23	-3	-3	1	0	-3	4	33.74	-2	2	-3	-2	0	-2	-1	0	-2	-2	-3	-4	12.75	744	774	709	718	33.74	0	16	48	37	12.75	776	788	785	799			1.11569	14.6109
33.34	-3	-1	0	-1	-1	-3	33.86	-4	0	-2	3	-4	-1	-2	-3	0	1	0	-3	12.79	737	772	716	719	33.86	1	23	47	34	12.79	764	783	790	799			5.62549	17.8357
33.45	1	2	1	2	-2	-3	33.97	-3	-3	-4	-3	-2	-4	-5	-2	-2	2	-2	-1	12.83	738	777	717	718	33.97	6	24	44	37	12.83	775	790	791	793			1.50784	12.2616
33.56	-1	5	1	-1	-4	3	34.08	1	-1	-3	-1	-4	-3	-3	-4	1	-4	-2	-4	12.88	744	778	719	713	34.08	0	17	50	32	12.88	766	784	787	798			1.4098	17.5199
33.67	-2	2	-3	-3	-1	-1	34.19	1	0	0	-1	0	-2	0	0	0	0	0	0	12.92	739	780	710	724	34.19	4	24	57	39	12.92	778	789	793	798			2.78235	25.4332
33.78	-1	0	-1	-4	-2	0	34.3	1	-1	-3	-3	4	-1	-2	2	1	2	-4	1	12.96	738	776	706	719	34.3	0	24	51	33	12.96	778	783	794	801			1.60588	16.3506
33.89	1	-1	-2	2	-2	-1	34.41	-4	-3	-5	-1	0	0	-3	-4	-3	-1	-2	-5	13	740	775	714	714	34.41	2	18	46	35	13	775	788	792	798			1.99804	19.1728
34	-2	-3	-1	-4	1	-3	34.52	-2	0	0	0	-1	1	-3	-4	0	-2	-2	2	13.04	741	780	703	718	34.52	1	21	54	37	13.04	778	787	793	804			1.9	18.4629
34.1	-6	-2	-3	1	-1	-3	34.63	-2	-4	-4	-3	-3	-4	-3	-5	-2	0	-5	-4	13.08	744	778	713	710	34.63	0	20	51	35	13.08	767	778	793	801			1.50784	12.8345
34.21	-1	0	0	-3	0	4	34.74	-1	-1	-4	-3	-4	-4	-2	-4	-1	-2	-3	-4	13.13	744	789	712	714	34.74	2	21	51	40	13.13	773	793	800	803			0.919608	12.0186
34.32	1	-1	1	-2	-3	-3	34.85	-4	-3	-3	-1	0	-1	1	0	0	1	-4	0	13.17	744	787	710	725	34.85	0	21	57	40	13.17	784	787	796	806			1.4098	13.7378
34.43	1	1	1	1	4	1	34.96	-1	1	0	-3	-1	2	0	-1	-2	-1	0	-1	13.21	744	779	711	724	34.96	-3	26	56	40	13.21	774	783	796	800			0.821569	18.8132
34.54	2	-3	-2	-2	-3	2	35.07	-2	-4	-3	-3	-3	-3	-3	2	-2	0	-5	-1	13.25	738	783	713	711	35.07	6	24	60	37	13.25	783	789	798	805			2.3902	22.4223
34.65	-1	-2	-2	0	2	-2	35.18	3	-1	-1	1	-2	-2	-3	1	1	-1	0	-2	13.29	734	781	709	733	35.18	4	26	61	40	13.29	778	787	798	798			2.3902	17.3408
34.76	-3	-5	-4	-4	-2	0	35.29	-1	-2	-2	-1	0	0	-1	-1	-1	3	0	-2	13.33	735	774	714	719	35.29	0	28	58	38	13.33	773	787	789	800			1.01765	18.6534
34.86	-3	-4	1	-2	-2	-5	35.4	-1	-4	-2	1	-1	-4	-3	-4	-1	-4	-1	-3	13.38	743	778	712	716	35.4	2	24	60	50	13.38	777	797	796	812			3.56667	23.1126
34.97	-3	-3	-1	1	-3	-1	35.51	-4	-1	0	0	-1	-2	-1	-2	-3	-1	-2	0	13.42	733	776	713	720	35.51	5	32	61	40	13.42	778	787	799	802			3.56667	17.3282
35.08	-1	-1	0	-2	2	0	35.62	-5	-4	-2	-1	-1	-1	1	-2	-2	-1	-1	-5	13.46	752	779	724	726	35.62	1	27	60	43	13.46	781	785	794	805			2.3902	12.6379
35.19	-1	-1	0	1	2	2	35.73	-1	-1	-4	-1	-3	-3	-2	-1	-5	-1	-5	-1	13.5	742	776	714	724	35.73	3	28	62	45	13.5	779	789	796	809			7.29216	22.2019
35.3	0	0	0	-4	0	-2	35.84	-1	-3	-4	-1	-2	-1	-5	-3	-3	-3	-3	-3	13.54	733	781	708	726	35.84	0	27	62	43	13.54	780	788	798	798			1.60588	13.6002
35.41	-2	-2	-1	4	-1	-3	35.95	-3	-1	-1	-3	-1	2	-2	-3	-3	-2	-3	-3	13.58	741	781	712	730	35.95	-1	26	66	46	13.58	780	793	799	807			1.60588	15.9857
35.52	0	-3	-2	-2	-1	-3	36.06	-2	-1	-1	-2	2	3	-2	1	-1	-3	4	-1	13.63	742	778	711	722	36.06	5	29	63	47	13.63	777	794	800	810			1.01765	12.9874
35.62	-3	-2	-1	-4	-1	-3	36.17	2	-4	-3	-5	-4	-4	-2	-4	-1	-3	-3	-2	13.67	739	774	725	718	36.17	4	28	61	41	13.67	775	788	799	799			2.97843	14.7239
35.73	0	1	-1	0	2	-6	36.28	-3	-1	-3	-1	0	-1	-5	-3	-2	-3	0	-5	13.71	748	776	712	719	36.28	4	32	62	43	13.71	780	791	796	800			0.62549	13.4122
35.84	2	0	-2	-3	2	-3	36.39	0	-1	-2	-1	-3	-3	0	2	-1	-2	4	-3	13.75	743	779	711	727	36.39	3	29	59	40	13.75	778	791	801	801			1.11569	12.5236
35.95	-1	-3	-3	-3	-3	-1	36.5	-2	-2	0	-2	0	-2	-1	0	0	-2	-2	-3	13.79	740	777	720	718	36.5	1	39	62	51	13.79	783	791	803	802			1.11569	25.6944
36.06	-3	-3	-1	-5	-2	-2	36.61	-2	-3	1	-2	-3	-4	0	-4	2	-2	-4	-2	13.83	727	785	712	720	36.61	7	32	67	53	13.83	781	793	796	797			1.60588	15.1944
36.17	-3	-2	-1	-2	-3	5	36.72	1	-3	-2	1	2	-1	0	-1	-2	-2	0	-1	13.88	744	778	712	723	36.72	12	34	71	52	13.88	780	796	802	807			1.01765	12.0793
36.28	-1	-1	2	2	1	1	36.83	0	0	-2	2	-1	1	1	0	1	-1	-1	1	13.92	742	784	710	724	36.83	3	35	67	52	13.92	781	791	798	803			0.723529	15.6079
36.38	-2	-2	-3	-3	-1	-1	36.94	-1	-4	0	-1	-2	-2	-2	-4	-1	1	0	-1	13.96	742	775	710	722	36.94	9	36	69	51	13.96	774	793	802	804			1.21373	14.0093
36.49	-3	-3	-1	-2	-3	-2	37.05	-3	2	1	-3	0	0	-2	0	0	-3	0	-3	14	738	778	712	730	37.05	7	39	70	52	14	783	790	803	806			4.05686	21.7633
36.6	0	0	3	-2	2	-2	37.16	-4	-3	-1	-3	0	-1	-3	2	-2	-1	-2	0	14.04	732	782	720	716	37.16	9	36	71	55	14.04	782	795	797	803			1.4098	15.8071
36.71	1	0	0	0	2	0	37.27	-5	-3	-3	-3	-4	-4	-3	-3	1	-2	-3	-5	14.08	742	783	716	728	37.27	5	33	67	53	14.08	787	790	796	809			1.60588	18.3828
36.82	2	-1	-1	-2	-5	-1	37.38	2	-3	-2	1	-4	-2	-3	-2	-2	-1	-3	2	14.13	735	777	713	722	37.38	7	38	70	52	14.13	786	786	803	801			1.70392	19.2051
36.93	1	0	5	-1	4	0	37.49	-3	-1	-2	-1	-2	-2	-4	-2	-1	-4	-4	0	14.17	734	781	717	726	37.49	8	42	80	57	14.17	784	787	798	805			1.11569	16.9397
37.04	-1	0	-3	0	0	0	37.6	3	0	-2	0	2	1	-1	2	3	0	-2	0	14.21	741	774	713	724	37.6	7	36	70	56	14.21	782	788	806	813			1.4098	13.3027
37.15	-1	-3	-4	-4	-2	-1	37.72	-4	-4	0	-2	-4	-2	-4	-1	-5	-3	-6	-2	14.25	738	778	714	730	37.72	4	38	79	56	14.25	785	795	806	813			1.9	23.4163
37.25	-3	-2	-3	0	0	-3	37.83	-3	1	-2	-1	-3	-1	-5	1	-3	-1	1	-4	14.29	741	778	722	727	37.83	4	37	75	58	14.29	789	787	799	805			5.33137	22.3001
37.36	1	-3	-2	0	-3	-3	37.94	-1	-3	-1	-3	-2	-4	-2	-1	-5	-1	2	-3	14.33	739	774	723	724	37.94	9	43	80	55	14.33	787	800	801	807			1.9	16.2775
37.47	-2	-3	1	-1	2	-2	38.05	-3	-4	-3	1	0	1	-1	-3	-2	-2	-1	1	14.38	729	775	714	722	38.05	5	44	75	58	14.38	784	802	806	810			2.88039	23.0222
37.58	1	3	1	0	-2	-1	38.16	1	1	-1	3	0	-1	-2	-2	0	1	1	-2	14.42	740	779	716	731	38.16	5	45	77	58	14.42	786	790	803	808			1.01765	18.0781
37.69	0	0	1	0	-4	0	38.27	-3	2	-3	-1	1	-1	-3	0	0	0	1	-1	14.46	747	787	721	728	38.27	9	43	78	58	14.46	788	799	799	810			1.9	17.078
37.8	-3	-2	-1	-3	-6	-4	38.38	-4	-3	-2	-1	-1	1	0	-4	2	-3	-1	-2	14.5	735	784	720	725	38.38	8	45	79	60	14.5	787	798	805	814			0.821569	16.0964
37.91	0	-2	0	1	0	0	38.49	-3	0	-3	-1	-2	0	-2	-1	-2	-2	-1	-1	14.54	738	772	719	728	38.49	3	41	75	60	14.54	781	795	792	801			1.21373	18.0858
38.01	-1	-3	-4	1	1	-2	38.6	-1	-3	-3	-4	-1	-2	-4	-4	-2	-3	-1	-5	14.58	738	782	717	723	38.6	5	43	84	63	14.58	790	802	806	808			5.03725	17.4042
38.12	0	-4	-2	-3	-3	-1	38.71	-2	0	-3	1	-1	3	-1	-2	-1	0	1	2	14.63	734	779	722	722	38.71	11	45	80	61	14.63	783	798	803	808			1.60588	15.0606
38.23	-4	0	1	0	2	-2	38.82	0	-4	-4	0	-6	-5	-2	-3	-2	-2	-4	-2	14.67	734	779	726	728	38.82	13	45	81	59	14.67	790	794	812	802			0.821569	15.621
38.34	3	1	-2	-1	-3	0	38.93	-1	-1	-1	-4	1	1	-2	-3	1	1	-1	-2	14.71	728	779	716	728	38.93	12	43	90	62	14.71	783	795	799	809			1.4098	16.0308
38.45	-2	0	-3	-1	-3	-4	39.04	-5	-2	-2	-2	-2	-2	-3	-1	1	-6	-1	-5	14.75	722	776	715	723	39.04	8	47	81	65	14.75	782	794	802	814			1.01765	15.0355
38.56	1	-1	-3	-3	-1	-2	39.15	-1	1	2	1	-2	2	2	2	2	2	-1	1	14.79	736	774	721	721	39.15	9	49	85	65	14.79	784	802	802	818			1.11569	13.9341
38.67	-1	-3	-1	-3	-1	1	39.26	1	-1	-4	-1	-2	-4	-3	-3	-2	1	-3	1	14.83	725	783	722	728	39.26	8	47	82	65	14.83	785	798	811	817			1.11569	13.8017
38.77	-2	-3	2	3	1	5	39.37	-1	-3	-2	-1	-1	-2	-5	-1	-2	-1	2	-1	14.88	728	772	721	731	39.37	14	50	89	72	14.88	781	796	811	807			2.78235	21.6214
38.88	-5	-3	-1	-3	-1	-4	39.48	1	-1	-2	-2	-1	-4	-2	-2	0	-1	-1	-3	14.92	737	776	726	732	39.48	12	52	85	67	14.92	798	794	810	812			3.37059	18.627
38.99	1	-4	1	-2	1	1	39.59	-3	-1	-5	-3	3	-5	-2	-3	3	-3	-1	-3	14.96	728	769	724	726	39.59	11	51	91	64	14.96	791	801	800	806			1.11569	18.1482
39.1	-4	-3	-5	-4	-5	-4	39.7	-5	-3	-1	-3	-3	-1	-4	-3	-3	-1	-4	-3	15	737	774	723	719	39.7	10	50	90	58	15	784	800	815	815			1.60588	18.7574
39.21	-1	-4	-3	-4	-4	-3	39.81	-3	-2	-2	-3	-1	-5	-4	1	-4	-2	-3	-5	15.04	734	787	718	724	39.81	14	51	93	69	15.04	786	804	810	813			3.37059	18.1553
39.32	-3	-1	-4	-6	0	-1	39.92	-4	-3	-3	-4	-1	2	-3	-1	-1	-3	-5	-2	15.08	744	777	723	726	39.92	16	46	91	72	15.08	788	796	804	813			1.4098	17.4558
39.43	-2	4	-2	2	1	-1	40.03	1	-2	5	-3	-1	-2	-1	-1	-3	0	-1	2	15.13	726	769	718	725	40.03	14	55	93	68	15.13	787	812	805	814			3.76275	23.1734
39.53	-3	-2	-3	-1	-2	1	40.14	-2	0	-3	-1	4	3	-1	0	-2	-2	-1	-1	15.17	732	778	716	729	40.14	10	51	92	68	15.17	795	798	810	809			1.50784	15.6678
39.64	-3	-5	-1	-3	1	0	40.25	-1	-3	-3	-4	-3	-3	0	2	-3	-2	-1	-5	15.21	745	781	716	725	40.25	15	55	100	71	15.21	790	798	803	813			1.31176	14.3704
39.75	-4	-3	-1	-3	-3	1	40.36	-2	-2	0	2	1	3	3	-2	1	1	1	-1	15.25	782	779	719	726	40.36	13	57	91	73	15.25	782	796	806	810			1.01765	11.4041
39.86	1	1	-1	-1	-4	-3	40.47	-1	-1	-1	1	-1	1	-4	-4	-2	0	-3	1	15.29	798	786	726	724	40.47	13	53	95	78	15.29	791	801	810	814			1.31176	16.0818
39.97	1	-1	-1	3	-4	-3	40.58	-3	-2	-1	-3	-1	-4	-2	-1	-4	0	-4	0	15.33	794	784	718	731	40.58	12	58	97	72	15.33	788	802	805	814			2.78235	14.164
40.08	-2	-6	-2	1	-3	2	40.69	4	-2	-3	-2	-3	-2	-1	-2	0	2	1	-4	15.38	781	783	718	720	40.69	18	59	94	75	15.38	795	805	810	813			1.60588	15.2805
40.19	-4	-1	-5	-4	-2	-1	40.8	0	1	-4	-1	0	0	-4	-2	-2	-3	-3	-2	15.42	788	777	722	729	40.8	11	57	98	72	15.42	789	794	807	801			1.11569	15.775
40.29	0	-2	1	0	-6	-3	40.91	-1	0	-3	-2	0	3	-3	-2	2	-3	-1	0	15.46	788	780	720	727	40.91	18	56	96	76	15.46	791	804	802	818			1.31176	14.653
40.4	-2	-2	0	0	-1	-1	41.02	-3	-3	1	-3	-5	-4	-3	-2	-1	-1	-1	-1	15.5	791	776	735	731	41.02	12	56	100	74	15.5	788	801	805	821			1.01765	13.764
40.51	-1	-2	-4	-6	-1	1	41.13	-2	-5	-6	-2	-2	-4	-6	-4	-4	-4	-4	-4	15.54	790	774	725	724	41.13	13	59	96	79	15.54	791	809	817	819			1.50784	10.2766
40.62	-2	-1	-5	-4	-3	-2	41.24	-3	2	-3	-3	0	-2	1	-1	-3	-3	-5	-3	15.58	796	781	724	725	41.24	19	61	102	72	15.58	790	798	808	813			1.01765	13.8357
40.73	1	0	-2	-2	-2	4	41.35	0	-3	1	-3	-1	-3	-1	-3	-3	2	-2	-3	15.63	783	781	722	718	41.35	15	58	99	72	15.63	784	794	814	810			1.21373	18.1288
40.84	2	-1	1	-1	-3	-2	41.46	-1	-4	-2	-2	-3	2	-1	4	-2	-3	3	-1	15.67	798	777	721	730	41.46	20	58	106	73	15.67	795	794	810	816			1.9	23.4694
40.95	-3	-1	0	0	-3	1	41.57	0	-2	-2	-2	2	-2	2	-3	0	1	-1	-2	15.71	788	774	720	731	41.57	15	64	102	79	15.71	792	809	808	815			1.31176	15.4382
41.05	-1	-3	-3	-1	0	1	41.69	-2	-3	-2	-1	1	-2	0	-1	-3	0	-1	-1	15.75	789	781	720	722	41.69	21	64	101	80	15.75	789	799	809	815			1.31176	9.48536
41.16	-1	-3	1	-1	0	-1	41.8	0	-3	-2	-4	-2	-3	-1	1	-3	-2	-2	4	15.79	787	780	725	718	41.8	18	57	103	85	15.79	797	793	810	808			1.01765	11.5743
41.27	0	-4	-2	-2	-2	0	41.91	0	0	-3	-3	0	-2	-4	-2	-2	-1	-4	2	15.83	786	774	712	726	41.91	20	63	106	82	15.83	797	802	813	821			2.29216	16.8661
41.38	1	-3	-3	1	-2	-2	42.02	-2	-1	-1	-2	-2	-4	0	-4	-1	-4	0	-2	15.88	796	780	723	717	42.02	25	62	107	76	15.88	800	804	808	818			1.60588	8.47607
41.49	0	1	4	-2	1	-2	42.13	1	-1	-3	-1	-3	0	2	-1	0	-2	-1	1	15.92	799	774	727	730	42.13	23	69	104	81	15.92	801	807	809	829			1.50784	10.1167
41.6	-2	0	-1	1	0	-2	42.24	3	0	-2	1	1	1	0	0	0	-2	1	2	15.96	792	767	724	722	42.24	24	65	108	85	15.96	796	803	808	818			1.01765	10.4116
41.71	3	2	0	1	1	-3	42.35	0	-4	-4	-4	-2	0	-2	-3	-4	2	-1	-2	16	789	774	724	728	42.35	20	67	107	81	16	797	803	807	815			1.99804	7.17601
41.82	1	-4	1	-2	-1	-4	42.46	1	0	1	-1	-2	-2	-2	-4	1	3	2	-5	16.04	791	773	727	734	42.46	18	66	108	84	16.04	798	806	811	813			1.9	10.7494
41.92	-3	1	1	3	-1	0	42.57	-5	-4	-4	-1	-3	-1	-4	-4	-3	-3	-1	-5	16.08	790	779	726	730	42.57	18	62	103	83	16.08	787	794	818	817			1.31176	7.5138
42.03	-4	2	-2	-1	-3	0	42.68	1	-3	0	1	3	-1	-2	-1	-2	-1	-1	2	16.13	784	773	726	729	42.68	25	65	111	81	16.13	793	807	811	820			1.9	11.5378
42.14	0	1	4	-1	0	2	42.79	-3	-1	-1	-4	-2	-2	-5	1	-3	-3	0	-1	16.17	786	779	728	721	42.79	22	64	108	81	16.17	792	799	807	815			1.50784	9.00479
42.25	-1	0	-2	-2	0	-1	42.9	0	-1	0	-3	0	0	-3	-1	-2	-2	-4	-1	16.21	786	779	727	723	42.9	26	69	111	82	16.21	789	808	811	817			0.62549	9.12068
42.36	-2	-5	-1	-1	-4	-1	43.01	-2	1	-1	2	3	1	2	3	0	-1	-2	-2	16.25	787	779	729	720	43.01	25	65	112	88	16.25	800	802	812	821			1.11569	10.6373
42.47	-4	-1	1	-2	-4	-1	43.12	-2	0	-3	-3	-2	-2	0	-2	-1	-2	-1	-4	16.29	782	780	724	719	43.12	33	62	107	83	16.29	794	806	810	818			1.4098	9.24199
42.58	1	1	-1	-2	-3	2	43.23	-1	-3	1	-1	3	2	0	-1	1	0	1	2	16.33	784	771	722	724	43.23	25	70	115	88	16.33	791	801	807	822			1.4098	16.2043
42.68	-2	2	-1	-3	-3	0	43.34	-1	-3	1	-2	2	4	-2	3	0	0	-1	-1	16.38	784	780	726	726	43.34	22	67	112	86	16.38	789	797	800	817			0.723529	11.3822
42.79	2	-4	4	-2	-2	0	43.45	-4	-5	-3	-1	-2	-1	2	-5	-3	-1	-4	-5	16.42	782	783	723	724	43.45	29	70	112	93	16.42	795	810	814	817			1.11569	8.8486
42.9	-2	-1	5	-2	1	1	43.56	-3	-2	-4	-2	-4	-3	-1	-1	-3	1	-1	0	16.46	785	784	722	720	43.56	29	69	112	92	16.46	794	801	811	822			1.31176	12.7182
43.01	-1	-1	1	-2	-3	3	43.67	1	-2	1	-2	2	-2	-3	-3	0	-3	1	-2	16.5	788	768	728	727	43.67	28	69	113	89	16.5	791	808	806	820			1.11569	9.72076
43.12	-3	-1	-1	1	1	0	43.78	-1	-3	0	-1	8	0	-2	1	3	-2	-1	-3	16.54	778	763	736	716	43.78	28	73	115	90	16.54	792	808	814	826			0.723529	8.4362
43.23	2	2	4	0	2	-2	43.89	-5	-1	-4	-1	4	-3	-3	1	-1	-3	-5	-3	16.58	791	777	726	724	43.89	24	67	113	90	16.58	792	803	822	818			0.919608	13.0954
43.34	-4	-2	-2	-2	0	0	44	2	1	-2	0	8	0	-1	3	-2	0	-1	0	16.63	776	773	727	723	44	29	69	118	92	16.63	794	808	813	817			1.21373	16.8437
43.44	0	-3	0	1	-2	-2	44.11	2	0	-2	0	0	-2	-3	-2	0	2	0	-3	16.67	782	768	725	732	44.11	29	71	119	89	16.67	791	809	811	821			1.11569	9.34385
43.55	-1	-2	-4	-2	1	-5	44.22	-3	-2	-4	-2	3	-2	-1	-4	-2	-2	-1	-2	16.71	783	775	730	726	44.22	31	72	119	95	16.71	796	812	812	817			0.821569	12.4205
43.66	-2	4	1	-2	-3	-1	44.33	-4	-3	1	-4	6	2	-1	0	-1	-3	-2	-1	16.75	780	770	728	716	44.33	35	69	117	95	16.75	793	806	812	825			1.01765	10.5045
43.77	0	-4	-2	0	0	-3	44.44	1	0	3	0	11	-1	-3	1	2	1	-1	-1	16.79	785	776	726	720	44.44	27	73	123	99	16.79	797	803	817	822			2.68431	12.3723
43.88	-1	-3	1	1	0	-2	44.55	-1	-1	-4	2	16	-2	0	-4	-3	-1	-3	-2	16.83	782	770	720	724	44.55	29	75	115	93	16.83	798	808	817	819			1.01765	6.69526
43.99	0	-1	-1	-2	0	-1	44.66	-3	-4	-5	-4	6	-5	-2	-3	-2	-3	-4	-2	16.88	786	782	724	720	44.66	27	76	120	102	16.88	797	806	826	827			1.50784	8.5114
44.1	-2	-2	2	-1	-5	-3	44.77	-4	-1	1	-4	5	2	1	-4	2	-1	1	-1	16.92	794	762	726	719	44.77	31	77	123	97	16.92	791	803	807	818			-0.0607842	5.09032
44.2	2	-1	-1	-3	0	-3	44.88	-1	-4	-1	1	4	-4	-5	-5	-1	-4	-4	-2	16.96	790	776	724	719	44.88	38	81	127	103	16.96	792	805	807	821			1.9	7.38584
44.31	-2	-5	3	-2	-1	-1	44.99	-3	-2	2	-3	5	-2	-2	-4	0	1	0	-1	17	788	773	727	720	44.99	30	77	123	95	17	792	805	807	820			0.723529	11.0675
44.42	-1	-2	-1	-2	-4	-3	45.1	-4	-4	-2	-3	7	1	-6	1	-2	-4	-4	-3	17.04	781	785	730	727	45.1	39	79	125	98	17.04	792	803	811	821			1.01765	18.5364
44.53	-3	-2	-1	-2	-2	-2	45.21	0	-3	-3	-2	7	1	-2	0	3	0	-1	-1	17.08	776	772	728	718	45.21	35	82	124	100	17.08	797	805	820	824			1.50784	9.1596
44.64	-2	0	1	2	3	-3	45.32	0	1	1	0	5	-1	7	1	-3	1	0	0	17.13	782	770	734	718	45.32	34	74	124	96	17.13	795	800	825	813			1.80196	15.822
44.75	-1	-2	0	-1	-2	0	45.43	-2	-2	-3	-2	10	-4	0	-2	0	-1	-2	-4	17.17	781	773	729	724	45.43	33	77	125	97	17.17	803	813	812	825			1.70392	7.37276
44.86	-4	-2	-2	0	-2	-2	45.54	-4	-3	-3	-4	8	-4	-3	-2	-4	-2	-4	-1	17.21	778	769	721	724	45.54	31	82	131	105	17.21	796	803	812	816			0.919608	12.9825
44.97	-3	1	2	-3	1	0	45.66	-5	-5	0	-4	11	-2	-4	-3	-2	1	-1	-5	17.25	786	768	730	726	45.66	42	77	125	97	17.25	795	812	814	823			1.80196	18.6647
45.07	-3	-2	-4	-5	-5	3	45.77	-2	-1	0	-1	12	-1	0	-2	-1	3	2	0	17.29	780	769	729	722	45.77	38	81	129	103	17.29	793	811	819	824			2.19412	10.4507
45.18	-4	-2	0	-2	-5	0	45.88	0	-4	-5	-2	8	-4	-4	-1	-1	-5	-2	-4	17.33	783	771	731	726	45.88	35	76	122	101	17.33	797	793	814	813			0.723529	5.98788
45.29	-2	-5	3	1	5	-2	45.99	-4	-3	-5	1	7	-1	-1	-4	-1	-3	1	-4	17.38	784	775	729	722	45.99	39	84	132	96	17.38	800	812	815	822			1.21373	6.53367
45.4	-2	-1	-2	-1	-3	-3	46.1	-2	-4	1	-2	16	0	-1	-4	-2	-2	-2	-2	17.42	783	776	727	718	46.1	39	83	128	105	17.42	792	801	818	814			1.01765	10.3812
45.51	-3	-4	-2	1	1	-4	46.21	0	-4	-3	-1	14	-4	-4	-4	0	0	0	2	17.46	775	776	725	723	46.21	36	83	128	103	17.46	798	808	820	826			1.60588	12.4805
45.62	3	-2	-1	-2	-4	-2	46.32	-3	-1	-3	-3	9	0	-2	3	-2	-3	-5	-5	17.5	774	766	729	720	46.32	42	86	133	98	17.5	807	809	819	821			0.821569	11.9554
45.73	0	-2	1	-2	1	1	46.43	1	-2	-1	-3	15	4	-2	-1	-1	-3	-2	-1	17.54	776	774	725	724	46.43	42	82	130	106	17.54	795	806	812	824			1.4098	11.6631
45.83	-2	-3	-2	0	-2	-3	46.54	-2	-4	-3	-2	12	-3	1	-2	-2	-3	-4	-1	17.58	782	766	731	718	46.54	35	80	125	101	17.58	795	814	821	827			1.60588	9.50387
45.94	-1	1	1	0	1	-2	46.65	-1	-2	-3	0	15	-1	-2	1	0	3	-3	2	17.63	784	763	723	718	46.65	43	83	129	105	17.63	804	806	816	828			1.01765	12.6679
46.05	-1	1	-3	1	0	-1	46.76	-1	-1	-1	-1	23	-2	-3	-1	3	1	-1	-1	17.67	786	775	730	723	46.76	41	84	129	103	17.67	796	803	810	826			1.31176	13.3234
46.16	0	-3	-2	0	-2	-4	46.87	-1	-3	-3	-2	18	-3	-5	-2	-1	-2	-4	-1	17.71	790	772	727	726	46.87	46	86	134	107	17.71	809	806	822	826			0.821569	10.0987
46.27	2	3	0	2	-3	-2	46.98	1	-1	-1	0	15	-1	-1	-1	-1	-1	-2	-2	17.75	780	779	724	728	46.98	44	80	137	107	17.75	807	811	817	827			1.31176	7.67826
46.38	-3	-1	1	-4	-1	3	47.09	-3	-3	-3	-5	13	-2	-2	-1	-1	-2	-1	0	17.79	784	764	730	723	47.09	43	81	135	103	17.79	797	806	823	825			0.919608	8.76931
46.49	-2	-3	-1	2	-1	-1	47.2	-4	-2	-3	-1	12	-4	-4	-4	-3	-3	-2	5	17.83	790	775	728	722	47.2	42	84	132	107	17.83	799	813	816	833			8.76275	21.0829
46.59	-3	-3	1	-3	-1	-2	47.31	1	-3	-1	-3	13	-1	-1	-3	0	-3	-1	-1	17.88	785	769	723	728	47.31	46	83	133	103	17.88	802	805	819	823			1.01765	8.36754
46.7	-2	0	-3	-2	-3	-2	47.42	-1	0	0	-1	20	-3	-1	-2	-2	-3	0	3	17.92	786	773	726	720	47.42	42	84	135	105	17.92	799	803	822	829			0.723529	11.3822
46.81	-1	-1	-3	1	-4	-3	47.53	-2	-1	-4	-1	25	-2	-2	-2	-1	-2	-3	-1	17.96	777	776	731	719	47.53	50	93	130	104	17.96	803	811	825	823			6.50784	26.4649
46.92	-1	-4	-2	-1	-1	-3	47.64	-4	-3	-1	1	19	-4	-2	-4	-4	-1	-3	-2	18	777	769	724	724	47.64	41	85	135	111	18	802	806	814	824			0.723529	11.6844
47.03	-3	7	-2	1	3	-3	47.75	-2	-1	0	-1	22	0	-2	-1	1	0	0	1	18.04	774	764	723	728	47.75	45	87	140	107	18.04	789	808	807	832			1.21373	13.0949
47.14	-4	-3	-5	-2	-4	-1	47.86	1	-2	1	-1	19	-4	0	-1	-3	0	-2	-1	18.08	783	770	732	725	47.86	47	88	130	102	18.08	802	815	818	827			0.919608	14.6282
47.25	-4	-5	-2	5	-3	-2	47.97	-3	-3	0	-2	17	-4	-1	-2	-4	1	-3	-2	18.13	779	758	723	725	47.97	44	95	139	108	18.13	798	810	821	825			1.50784	13.6704
47.35	-1	0	2	4	0	0	48.08	-5	2	-1	-2	26	-5	-3	-4	-4	-2	-2	-3	18.17	783	764	725	719	48.08	45	87	143	106	18.17	799	808	812	823			1.01765	6.68926
47.46	0	-1	1	2	-1	2	48.19	-2	-2	-3	-2	22	-2	-2	0	-1	-2	1	-3	18.21	776	765	739	732	48.19	48	91	140	108	18.21	800	807	824	825			1.21373	10.0851
47.57	-5	1	2	0	-1	-4	48.3	-2	-2	-3	-2	25	-2	-1	-2	-1	1	-2	-3	18.25	780	768	726	714	48.3	46	96	143	112	18.25	803	810	825	827			0.821569	10.2573
47.68	-4	1	-1	0	-4	-4	48.41	1	1	-1	-1	23	1	1	-1	-1	0	0	0	18.29	786	770	728	720	48.41	46	97	139	109	18.29	796	816	824	826			9.54706	22.0067
47.79	0	-1	-2	-3	-4	-3	48.52	-2	1	-1	-1	31	-1	-1	-3	-2	-1	-3	3	18.33	777	774	724	720	48.52	51	86	140	112	18.33	799	811	816	836			1.01765	13.7104
47.9	-5	0	-5	0	-1	-1	48.63	-2	-2	-3	-1	28	-3	-3	-1	1	2	-1	0	18.38	781	773	727	722	48.63	52	87	145	115	18.38	800	802	815	823			0.919608	9.63985
48.01	-2	3	1	-2	2	0	48.74	0	-1	-1	-1	24	-1	0	-1	1	-1	1	-1	18.42	781	780	722	718	48.74	54	91	140	111	18.42	797	806	810	822			1.11569	7.83257
48.11	-2	-1	-4	-4	-2	0	48.85	-4	-1	-1	-2	32	-3	-2	-3	-4	-2	-2	-2	18.46	782	776	722	722	48.85	52	96	146	115	18.46	804	812	821	831			1.11569	7.07192
48.22	2	1	-2	1	-4	3	48.96	-4	-1	-2	0	29	-2	-3	-2	0	0	-3	0	18.5	779	764	722	721	48.96	54	93	140	113	18.5	801	808	818	823			12.7824	34.4204
48.33	-4	-1	-2	-4	-7	-4	49.07	-4	-3	-2	0	22	-4	4	0	1	2	-2	-4	18.54	785	768	728	723	49.07	49	94	139	117	18.54	810	811	824	828			1.60588	16.1551
48.44	0	5	-3	-1	0	-3	49.18	-2	1	-1	0	32	-2	5	2	-2	-1	-4	0	18.58	778	768	716	726	49.18	57	98	141	112	18.58	808	813	826	826			1.01765	13.0887
48.55	0	-1	3	-1	-2	0	49.29	-3	-3	-4	-3	30	-4	-3	-3	-1	-5	-2	-5	18.63	779	768	720	719	49.29	52	90	143	118	18.63	811	811	830	821			0.821569	8.26211
48.66	-1	8	0	3	-3	1	49.4	0	-2	-4	-1	32	-2	-2	-3	0	-1	1	-4	18.67	774	770	721	726	49.4	57	100	147	115	18.67	806	816	817	826			1.4098	9.85567
48.77	1	1	-3	-3	-1	-1	49.51	2	-5	-3	-3	31	-1	-5	-5	-4	-3	-4	-2	18.71	781	773	731	722	49.51	59	95	145	116	18.71	800	813	820	828			1.50784	5.61711
48.88	-1	-2	-2	-3	2	-2	49.63	1	-2	-3	1	34	-2	-4	-2	-4	-2	-4	-3	18.75	781	762	732	728	49.63	53	91	143	116	18.75	809	808	823	825			1.11569	18.0954
48.98	0	2	4	1	1	-1	49.74	-1	-1	-1	4	34	-2	0	-4	0	0	-1	-4	18.79	773	768	729	733	49.74	59	89	146	112	18.79	804	812	824	828			1.21373	15.2764
49.09	-2	-1	-2	-2	0	1	49.85	-3	-1	-3	2	30	-3	-1	-2	-3	2	0	-1	18.83	780	767	728	730	49.85	59	94	150	116	18.83	790	811	821	823			1.11569	11.1883
49.2	1	-4	-2	2	-3	2	49.96	-2	-4	-5	-4	35	-1	0	-4	-2	-4	-3	-1	18.88	780	764	722	730	49.96	54	98	146	122	18.88	800	813	820	825			0.527451	6.20917
49.31	-2	-3	0	0	-3	-6	50.07	0	-1	0	0	38	1	-1	-1	4	1	1	1	18.92	783	769	731	737	50.07	53	96	148	115	18.92	803	809	821	831			1.60588	7.1142
49.42	-2	-2	-2	2	-3	1	50.18	0	0	-2	-2	42	-4	-3	1	-1	-2	0	-3	18.96	776	760	728	725	50.18	51	94	149	113	18.96	801	813	820	828			0.821569	8.97091
49.53	-1	-3	-2	3	0	-2	50.29	-2	-1	-4	-3	37	-1	-2	-2	1	-2	1	-3	19	788	764	722	722	50.29	61	104	153	126	19	801	809	814	824			1.31176	12.564
49.64	1	-2	-1	-1	0	0	50.4	-4	-3	0	0	37	-4	-2	2	0	-2	-2	0	19.04	782	763	729	731	50.4	58	96	139	114	19.04	806	807	820	829			1.50784	15.0145
49.74	-4	-3	-1	-2	-3	1	50.51	-3	-1	-4	-2	36	-1	0	-1	-3	0	-1	-1	19.08	782	774	730	720	50.51	63	101	146	119	19.08	807	816	822	830			1.99804	5.4323
49.85	-2	-2	0	-1	-3	-1	50.62	0	-4	2	-3	39	-4	-3	-1	-2	-4	0	-1	19.13	776	761	723	721	50.62	54	101	144	115	19.13	804	819	821	829			1.4098	10.8224
49.96	-3	-1	2	-2	-1	1	50.73	2	-2	2	0	46	-2	-2	3	-2	1	0	1	19.17	783	760	736	730	50.73	59	101	147	122	19.17	807	806	825	829			0.723529	13.9071
50.07	-3	0	-3	-1	5	-2	50.84	-2	-2	-4	-4	40	-2	-1	-2	0	-4	3	-4	19.21	779	774	728	727	50.84	58	101	150	116	19.21	804	811	822	820			1.31176	7.84998
50.18	2	1	-2	-4	-2	-2	50.95	-2	-4	-2	-1	39	0	0	-2	-4	0	0	-2	19.25	775	761	729	722	50.95	58	95	154	121	19.25	799	811	821	831			1.70392	13.5267
50.29	-2	-2	-2	-3	-4	-4	51.06	-3	-2	0	-3	45	-3	-1	-2	-2	-2	-2	-1	19.29	791	764	725	722	51.06	59	102	151	119	19.29	801	811	825	829			0.527451	10.8814
50.4	3	0	1	1	1	-1	51.17	-2	-2	-3	-3	46	-1	-2	-4	-1	-2	-2	2	19.33	781	769	726	715	51.17	64	101	153	120	19.33	813	813	822	835			1.4098	11.5622
50.5	-1	-2	4	2	-3	-2	51.28	-2	-1	-3	1	46	2	-3	-3	3	-2	1	-3	19.38	782	763	726	726	51.28	63	99	150	126	19.38	806	810	823	838			2.19412	11.2288
50.61	-4	-4	-4	3	3	-1	51.39	-4	-4	-2	-1	45	0	-5	-3	-1	0	-3	-4	19.42	780	765	728	726	51.39	66	95	156	125	19.42	801	813	827	826			1.21373	7.03677
50.72	-2	-3	2	-1	-2	0	51.5	-2	-3	1	-3	46	-2	0	-3	-1	-2	0	-2	19.46	780	763	724	722	51.5	62	103	153	122	19.46	805	807	816	831			0.723529	9.18523
50.83	0	2	0	0	2	2	51.61	-1	-2	4	-1	52	-3	-3	2	1	-1	3	-1	19.5	786	766	719	727	51.61	61	101	152	119	19.5	809	810	822	822			0.919608	15.768
50.94	-2	-4	1	1	-1	0	51.72	-1	-3	-4	-3	51	-1	-1	-2	-1	-3	0	2	19.54	778	768	730	718	51.72	65	104	153	123	19.54	805	809	825	826			0.723529	14.9805
51.05	-1	-4	3	-3	-3	0	51.83	-2	0	0	-1	44	1	-1	-5	1	-1	-5	-3	19.58	776	774	731	718	51.83	62	103	150	126	19.58	803	820	830	831			1.9	16.5897
51.16	2	1	-4	-1	1	-1	51.94	-5	-1	-4	-2	51	-4	-3	-4	-2	-3	-5	-4	19.63	782	770	729	722	51.94	58	103	154	125	19.63	810	812	820	826			0.919608	9.60696
51.26	-4	-3	-2	-5	-2	0	52.05	-4	-2	-1	0	52	-2	-3	-4	1	-2	-3	-2	19.67	776	776	721	728	52.05	68	104	158	126	19.67	803	808	822	832			1.11569	14.4339
51.37	-1	-3	-4	-3	-3	-2	52.16	-1	-3	-1	-1	49	-1	-2	-3	0	-2	-1	-3	19.71	788	764	729	720	52.16	62	103	155	125	19.71	798	819	820	834			1.11569	18.1429
51.48	1	-3	0	0	-1	2	52.27	-4	0	-3	-2	56	4	-1	-2	-4	-3	-2	-2	19.75	784	766	719	722	52.27	62	105	149	122	19.75	802	814	817	828			0.723529	7.57651
51.59	1	-2	1	-3	-3	0	52.38	-2	-2	-4	-1	54	-4	2	-1	-2	-2	1	-3	19.79	787	772	724	725	52.38	61	101	156	122	19.79	807	817	821	831			3.37059	26.4813
51.7	0	1	-1	-2	1	1	52.49	-1	-4	-3	-2	52	-1	-3	-4	0	-3	-4	-5	19.83	783	763	728	720	52.49	63	104	159	121	19.83	810	814	826	831			1.4098	5.67659
51.81	-1	-1	0	-4	1	-1	52.6	-1	0	4	-1	63	-1	-2	-2	1	-2	-2	1	19.88	785	764	727	717	52.6	67	104	155	123	19.88	806	816	825	831			0.62549	10.3849
51.92	-3	4	1	1	1	-2	52.71	-2	-1	-2	-3	52	2	0	-1	1	2	0	-1	19.92	784	777	722	724	52.71	65	111	155	124	19.92	801	814	822	830			4.35098	26.569
52.02	1	1	-1	2	-1	3	52.82	-4	-4	-1	-2	61	-1	-2	-3	-4	-3	-1	-4	19.96	781	766	738	720	52.82	67	103	158	119	19.96	802	816	824	830			1.60588	18.8002
52.13	-1	1	-2	3	-1	2	52.93	-5	-1	1	-4	56	-3	-5	-3	-2	-4	-4	-5	20	779	767	729	716	52.93	62	101	160	117	20	805	808	826	834			1.50784	16.3434
52.24	1	-3	0	-3	-1	-1	53.04	-1	-3	-3	-1	56	-2	-3	-1	-3	-2	0	-2	20.04	784	758	724	727	53.04	72	109	156	124	20.04	799	811	824	834			0.821569	11.2141
52.35	-3	1	0	-1	1	1	53.15	-2	-2	0	-1	62	-3	-3	-3	-2	0	-2	0	20.08	780	766	727	720	53.15	68	105	158	129	20.08	805	813	825	829			0.821569	11.9438
52.46	-3	3	-1	-3	-1	2	53.26	1	-1	-3	0	61	-3	-2	1	-2	3	-3	1	20.13	782	758	726	718	53.26	66	108	161	128	20.13	806	807	826	838			0.919608	15.8553
52.57	-1	-3	-3	-1	-2	0	53.37	-4	2	-2	-4	62	-1	1	-2	-3	2	-4	3	20.17	783	765	724	728	53.37	69	106	161	128	20.17	808	819	822	824			0.821569	14.643
52.68	-1	-1	-1	3	0	-1	53.48	-2	1	3	2	66	-2	0	-2	1	-1	1	-3	20.21	784	768	722	716	53.48	69	103	158	134	20.21	809	810	827	829			0.62549	10.7039
52.78	-1	1	1	0	0	0	53.59	0	-3	0	-1	60	0	-3	-4	-3	0	-1	-1	20.25	772	763	728	724	53.59	74	106	157	132	20.25	805	819	824	835			0.821569	11.2634
52.89	4	0	-1	1	-1	1	53.71	-2	-2	-3	-3	71	-1	-1	0	-1	-1	-1	1	20.29	779	767	728	713	53.71	72	112	164	119	20.29	806	815	828	837			3.17451	20.8174
53	2	1	1	-2	-2	-3	53.82	-3	-1	-3	-3	68	3	2	2	-2	-2	-3	-1	20.33	780	767	728	719	53.82	68	107	163	133	20.33	802	810	818	823			0.919608	8.93995
53.11	-3	-3	-3	4	0	-3	53.93	-1	-1	-1	-1	67	-2	1	-2	-3	-2	-3	-3	20.38	777	769	729	720	53.93	77	105	161	126	20.38	805	814	824	839			1.70392	5.86464
53.22	1	0	-1	-2	-1	-2	54.04	-1	-1	0	-1	71	3	-2	-1	2	3	-1	0	20.42	780	761	730	722	54.04	69	99	155	125	20.42	808	811	826	827			0.723529	14.0582
53.33	2	2	0	-2	0	1	54.15	2	0	-1	1	65	0	2	0	-2	3	2	4	20.46	785	764	729	720	54.15	70	103	160	130	20.46	803	817	824	835			1.11569	18.7921
53.44	-5	-3	-2	-2	-1	-1	54.26	1	-2	-3	-1	70	-2	2	1	1	-2	-3	0	20.5	780	762	717	724	54.26	64	109	163	131	20.5	802	811	821	837			1.4098	15.6937
53.55	2	-3	7	0	0	-2	54.37	-1	0	-1	-2	72	3	0	-2	1	-1	2	0	20.54	781	764	733	725	54.37	71	107	162	129	20.54	806	808	823	827			1.4098	10.6127
53.65	-1	0	2	-2	-5	0	54.48	-2	-5	2	-1	70	-1	2	-2	1	-4	-5	-4	20.58	774	748	727	722	54.48	76	114	163	127	20.58	813	811	825	834			6.11569	32.2204
53.76	-2	4	1	-1	1	-2	54.59	-3	-2	-4	-1	70	3	-4	-2	-3	-1	-3	-3	20.63	772	767	724	717	54.59	73	107	161	126	20.63	808	812	824	827			1.31176	20.5029
53.87	1	-3	-3	3	-2	-1	54.7	-2	-2	-3	-5	75	-5	-4	-3	-5	-2	-1	2	20.67	788	762	728	722	54.7	69	109	161	129	20.67	807	808	821	839			1.01765	10.2676
53.98	-2	2	2	2	-1	3	54.81	-2	-3	-1	-3	80	-2	2	1	0	4	2	-2	20.71	781	769	715	728	54.81	78	110	164	134	20.71	809	812	830	837			0.723529	10.1969
54.09	-1	1	-2	0	-1	-3	54.92	3	-4	-2	-3	83	-4	-2	-2	1	-1	-5	-5	20.75	787	760	724	722	54.92	76	109	168	130	20.75	807	811	826	837			1.01765	11.8824
54.2	2	-4	1	1	0	2	55.03	-2	-2	-1	-2	82	-2	-1	0	0	-1	-2	0	20.79	785	770	721	719	55.03	70	113	165	133	20.79	813	817	826	829			0.62549	6.13459
54.31	-3	-5	1	-4	-2	0	55.14	2	0	-2	-1	82	0	0	-1	0	1	-1	3	20.83	782	771	724	726	55.14	74	108	159	133	20.83	808	814	821	832			0.723529	10.4628
54.41	-2	0	2	0	-2	-1	55.25	0	-3	-3	-2	78	-1	-3	0	-2	-1	-4	-3	20.88	780	760	726	727	55.25	81	105	167	135	20.88	810	815	824	837			0.723529	16.1058
54.52	4	-3	1	0	2	-4	55.36	-5	-5	-2	-4	79	0	-3	-3	-2	0	1	-5	20.92	776	767	719	722	55.36	74	104	164	132	20.92	812	812	827	837			1.11569	6.74161
54.63	0	-2	3	-1	9	3	55.47	-2	-4	-1	0	80	1	0	-3	1	-1	-2	-2	20.96	778	766	727	723	55.47	81	117	165	131	20.96	807	815	823	830			0.723529	14.1514
54.74	1	2	-2	-2	-1	-1	55.58	1	0	-2	0	81	1	3	-1	-2	0	-2	-1	21	770	766	724	726	55.58	77	114	166	136	21	803	815	823	837			0.919608	13.8531
54.85	-1	0	0	-1	-2	-1	55.69	-4	-3	-1	1	82	3	-2	0	-3	-3	-5	-1	21.04	778	762	726	716	55.69	84	112	166	130	21.04	810	826	822	828			0.821569	16.7021
54.96	0	0	-3	3	-2	0	55.8	-3	-5	-3	-1	78	-1	-3	-3	-3	0	-3	-2	21.08	786	759	729	726	55.8	78	114	170	135	21.08	805	822	826	831			1.21373	14.2367
55.07	-3	-5	-5	-3	-4	-6	55.91	0	-2	-3	-3	84	-3	-2	-2	-3	-4	-2	0	21.13	780	764	724	724	55.91	78	117	174	138	21.13	811	816	822	839			0.821569	8.2976
55.17	-1	-1	-1	4	2	1	56.02	1	-1	-1	-2	88	-1	0	4	-2	-2	0	1	21.17	782	760	728	716	56.02	79	111	163	135	21.17	804	815	821	831			0.723529	16.3636
55.28	0	-2	-1	-4	-4	1	56.13	-1	-1	-2	1	88	-2	0	-2	0	0	2	-2	21.21	781	760	722	723	56.13	80	116	173	135	21.21	810	815	820	837			0.821569	14.9251
55.39	-1	2	0	6	4	-3	56.24	-2	2	-2	1	99	-1	1	1	-1	1	1	2	21.25	776	763	720	725	56.24	84	118	164	135	21.25	816	818	822	837			0.821569	18.6516
55.5	-2	-1	-1	0	1	-6	56.35	-2	-1	-4	4	95	-2	1	-3	-4	3	-2	-1	21.29	785	764	714	724	56.35	82	112	172	135	21.29	812	805	828	831			0.62549	12.1625
55.61	0	-2	-5	-1	-2	0	56.46	-2	-3	-4	-3	85	-1	2	-1	-4	-2	0	-4	21.33	779	760	726	729	56.46	76	116	167	135	21.33	807	811	831	835			1.31176	16.4046
55.72	-1	0	1	1	-1	-2	56.57	1	-1	-2	-1	93	3	2	0	4	-1	0	-3	21.38	778	763	722	724	56.57	80	115	169	133	21.38	814	817	823	834			0.62549	10.0238
55.83	-3	-3	-3	-6	-3	-3	56.68	-1	0	0	0	91	4	4	-2	1	-1	-2	-1	21.42	782	761	727	726	56.68	79	117	170	137	21.42	812	820	825	836			0.62549	7.18458
55.93	-2	-1	-3	-4	-4	-3	56.79	-1	1	-5	1	89	-4	0	-3	-4	-5	-1	-1	21.46	785	750	730	726	56.79	82	114	169	130	21.46	801	814	823	828			1.4098	15.1118
56.04	0	-5	-1	-4	-1	-1	56.9	0	-1	-1	-1	94	3	2	-2	-1	0	2	5	21.5	800	760	722	722	56.9	83	118	172	136	21.5	817	817	828	833			0.821569	11.6852
56.15	-2	-2	-1	-2	-1	1	57.01	0	-4	-2	-4	93	4	2	0	-2	-2	-1	-3	21.54	806	756	723	718	57.01	79	116	171	137	21.54	814	818	832	834			1.01765	12.8194
56.26	0	-2	-1	2	4	-2	57.12	-5	-4	-3	-3	94	-2	-1	-1	5	-2	-2	2	21.58	810	764	726	730	57.12	83	124	174	139	21.58	811	815	832	835			1.11569	13.2747
56.37	-2	0	-2	-3	0	-1	57.23	2	5	2	-1	99	4	5	-4	1	-3	3	1	21.63	808	757	714	722	57.23	84	123	173	136	21.63	809	816	831	839			0.723529	14.483
56.48	-2	-3	0	-2	4	-3	57.34	0	-2	-2	-1	97	2	5	-1	-3	-2	-2	1	21.67	812	768	722	726	57.34	85	118	171	136	21.67	816	814	826	841			3.17451	24.8914
56.59	0	-2	-3	-3	1	-4	57.45	-3	0	-4	4	101	0	2	-3	-3	-3	0	0	21.71	806	760	722	726	57.45	88	119	171	139	21.71	811	814	826	833			0.62549	18.3529
56.7	-2	-1	1	2	3	-3	57.56	-3	-5	-2	-4	92	-1	6	-2	-1	-3	-1	-3	21.75	812	760	720	719	57.56	86	113	175	138	21.75	808	813	822	836			0.62549	8.29037
56.8	-3	-1	0	0	1	3	57.68	1	-4	-2	-2	95	0	6	-2	-1	-2	-2	-3	21.79	808	752	720	720	57.68	91	111	171	142	21.79	810	811	829	834			1.11569	8.90447
56.91	-1	0	0	-1	0	3	57.79	-4	-3	-4	3	96	3	5	-3	-3	-5	-1	-5	21.83	816	758	728	722	57.79	82	114	172	145	21.83	814	817	832	839			0.527451	17.0021
57.02	-1	-1	-3	-4	4	-5	57.9	2	0	1	0	103	9	7	1	2	-2	-2	-1	21.88	809	752	727	718	57.9	86	123	169	132	21.88	813	817	824	837			1.50784	5.35971
57.13	2	-3	-2	1	2	4	58.01	-2	-3	-3	-3	107	4	6	-4	-2	-3	-4	0	21.92	812	754	722	726	58.01	88	116	174	138	21.92	814	820	827	836			1.60588	8.5112
57.24	-2	-2	-1	0	-4	-2	58.12	-1	0	1	-2	101	2	2	-1	-4	-2	-2	1	21.96	812	762	729	719	58.12	86	119	176	136	21.96	807	814	824	831			0.62549	9.95144
57.35	-1	-2	0	-3	-4	4	58.23	0	-3	0	0	102	3	7	-1	-2	-3	-3	-3	22	813	758	726	720	58.23	91	124	178	142	22	807	818	828	843			0.821569	17.1856
57.46	-2	0	-3	0	0	-4	58.34	0	-2	0	-2	104	8	19	0	-1	2	0	3	22.04	804	760	720	719	58.34	90	117	172	137	22.04	813	814	826	841			0.62549	12.2782
57.56	1	-1	1	-1	0	0	58.45	2	3	-2	1	102	8	15	-3	1	3	-3	2	22.08	818	756	723	722	58.45	89	120	170	136	22.08	809	817	836	840			0.919608	10.2552
57.67	-2	-4	-2	-1	-2	-1	58.56	-1	-3	-3	-1	103	7	11	0	-3	-1	-4	-2	22.13	812	761	732	722	58.56	85	123	172	139	22.13	812	814	831	836			0.919608	10.3434
57.78	-2	-1	-1	2	-1	-4	58.67	1	-4	-4	1	109	12	9	-1	-3	3	-2	-3	22.17	817	760	724	724	58.67	86	117	171	135	22.17	811	811	828	839			1.11569	18.6955
57.89	-3	-6	-2	-2	-4	-5	58.78	-2	5	-1	-1	104	14	11	-2	0	1	-1	1	22.21	816	762	720	720	58.78	88	119	180	139	22.21	809	817	828	839			1.01765	11.2435
58	-3	0	-3	-3	-3	0	58.89	-3	-3	-2	2	106	17	14	2	4	-2	1	-3	22.25	821	763	722	717	58.89	89	120	178	138	22.25	809	811	826	836			1.01765	11.0494
58.11	-1	-1	1	1	3	-1	59	-2	2	3	-1	115	12	14	-3	0	-2	-1	-2	22.29	819	760	723	718	59	93	125	174	140	22.29	819	815	829	828			0.821569	16.3166
58.22	2	-1	2	2	3	-1	59.11	-4	1	-2	-4	112	19	16	1	0	-1	-2	-3	22.33	816	760	721	721	59.11	92	123	174	136	22.33	803	807	836	831			1.11569	15.595
58.32	2	0	-2	1	-2	4	59.22	-1	-5	-1	-4	106	16	13	1	-5	-1	-4	-1	22.38	817	764	722	718	59.22	89	120	174	134	22.38	807	814	827	838			1.4098	14.7034
58.43	-3	-6	-2	-5	-3	-1	59.33	0	-2	0	-2	111	13	15	3	-1	0	-2	2	22.42	813	752	720	726	59.33	90	118	168	140	22.42	812	815	827	842			0.62549	13.6458
58.54	-2	-2	-1	-2	-2	0	59.44	-2	-1	-5	-4	114	18	19	1	-3	-2	-3	-3	22.46	816	754	725	726	59.44	97	120	179	143	22.46	812	816	831	835			2.48824	19.6559
58.65	-3	-1	-4	0	-1	-1	59.55	-2	0	-2	-1	117	18	28	1	-2	0	-3	-4	22.5	819	765	714	724	59.55	90	126	175	139	22.5	802	818	823	835			0.723529	8.77814
58.76	1	-2	0	0	-3	-2	59.66	-1	-1	-2	1	113	25	26	-1	1	1	-1	-1	22.54	816	763	721	719	59.66	94	124	178	136	22.54	810	814	824	840			1.4098	13.847
58.87	-6	-2	-4	-2	-1	-2	59.77	-2	-3	1	-5	119	21	28	-2	-3	0	-5	-5	22.58	822	755	714	716	59.77	90	123	183	135	22.58	801	811	821	829			1.01765	13.1641
58.98	1	-3	1	-3	1	-1	59.88	-1	0	-2	0	111	21	21	4	-1	1	0	-1	22.63	820	766	720	717	59.88	93	119	171	138	22.63	811	817	837	840			1.60588	4.90434
59.08	-2	-3	-2	-2	0	1	59.99	0	0	-2	-2	119	19	27	0	-2	-3	-4	-4	22.67	819	764	718	722	59.99	96	124	172	141	22.67	807	819	823	845			0.821569	10.5516
59.19	-1	1	-2	4	2	-1	60.1	-2	-1	0	0	117	25	29	3	-1	-3	-1	-1	22.71	808	764	715	721	60.1	92	125	176	137	22.71	803	818	823	829			0.821569	15.4525
59.3	-1	1	-2	-1	-2	2	60.21	1	-4	-4	-3	115	26	27	4	0	-2	-3	-1	22.75	808	751	717	724	60.21	89	121	183	142	22.75	806	815	826	837			0.821569	15.8928
59.41	-3	-4	-1	1	-4	0	60.32	-3	-3	-3	-3	124	29	34	1	-3	0	-4	-3	22.79	816	761	716	719	60.32	98	120	177	139	22.79	800	816	824	833			1.01765	8.40047
59.52	-1	3	-2	0	-1	0	60.43	3	0	-3	-1	116	30	32	0	-3	3	0	-2	22.83	817	759	710	722	60.43	96	127	181	142	22.83	805	819	830	838			0.723529	16.8823
59.63	1	0	0	-3	-6	-3	60.54	-2	3	-2	0	121	34	33	1	-3	-4	2	1	22.88	805	762	714	716	60.54	96	121	183	143	22.88	805	817	828	833			0.919608	14.2413
59.74	-3	-1	-3	-1	2	2	60.65	3	-4	-4	-2	119	35	33	3	-2	6	-1	3	22.92	812	754	714	720	60.65	93	122	178	132	22.92	800	812	829	837			1.01765	16.7704
59.84	1	2	-1	-1	-3	-1	60.76	2	0	2	6	126	34	42	8	4	1	1	3	22.96	814	752	719	720	60.76	98	126	184	135	22.96	804	813	825	834			0.62549	13.1299
59.95	1	-2	1	3	-1	-1	60.87	1	-3	1	1	123	42	44	3	0	-1	1	3	23	807	757	719	719	60.87	96	122	180	142	23	809	817	827	832			0.919608	9.14482
60.06	-1	1	3	0	-1	1	60.98	1	1	3	-1	120	40	47	5	-3	-1	-2	-1	23.04	812	755	717	710	60.98	95	120	177	136	23.04	808	813	820	831			0.821569	11.5696
60.17	-1	-1	-1	-2	-2	-2	61.09	-2	-1	-3	-3	129	43	44	5	-1	0	0	-3	23.08	815	756	716	720	61.09	96	125	176	140	23.08	814	814	828	838			0.919608	12.8437
60.28	0	-1	-1	-2	-2	-2	61.2	3	-4	-1	-2	137	50	49	8	-3	0	-2	-1	23.13	815	759	719	722	61.2	100	127	175	137	23.13	811	814	826	839			0.821569	13.8218
60.39	-1	5	-1	-2	2	-1	61.31	1	-5	-5	-3	126	46	50	11	-3	-2	-1	-3	23.17	813	757	714	723	61.31	98	122	180	140	23.17	807	817	819	827			1.11569	13.0206
60.5	-4	-4	-2	-1	-1	-2	61.42	2	-1	1	-2	130	54	54	13	-2	4	2	-2	23.21	810	760	718	716	61.42	94	117	170	134	23.21	807	814	829	838			0.919608	16.0917
60.6	-1	0	0	-2	-4	1	61.53	1	-3	-3	-3	129	57	65	9	-1	-4	0	-2	23.25	814	762	718	724	61.53	103	125	181	136	23.25	801	809	822	835			0.723529	16.4263
60.71	5	-1	-1	-2	1	-1	61.65	1	-1	-1	-2	131	63	65	11	-3	-1	-1	-2	23.29	810	755	712	722	61.65	99	124	179	140	23.29	809	814	825	830			3.07647	20.3691
60.82	-2	-1	-1	-4	-2	-3	61.76	0	1	1	7	126	54	72	16	1	2	3	-1	23.33	804	756	713	722	61.76	101	125	180	143	23.33	809	826	830	841			1.11569	11.7697
60.93	2	-4	-2	1	-2	-4	61.87	-2	4	-6	-2	128	56	68	14	0	-4	-4	-5	23.38	812	763	712	713	61.87	96	127	182	143	23.38	810	822	829	838			1.31176	12.3131
61.04	-1	2	-2	-1	0	0	61.98	1	-2	-1	2	131	61	75	11	-2	-2	-4	-3	23.42	815	757	716	724	61.98	104	126	179	137	23.42	810	817	827	839			1.11569	10.6045
61.15	-2	-1	1	-3	-1	-1	62.09	3	-4	-5	-3	126	72	72	10	-4	1	-5	-3	23.46	818	766	720	719	62.09	96	123	185	143	23.46	806	808	822	832			0.821569	9.40443
61.26	-2	-1	0	-3	4	-3	62.2	6	-1	-3	-4	123	76	74	12	-2	-2	0	-2	23.5	815	755	708	724	62.2	100	120	175	138	23.5	808	818	826	835			0.821569	13.6405
61.37	0	-5	-3	-2	-1	-2	62.31	3	-1	-2	-3	129	73	80	13	-1	-3	0	-2	23.54	813	758	724	722	62.31	105	125	178	145	23.54	811	818	826	839			0.62549	13.3293
61.47	-2	-3	-2	-1	0	-1	62.42	7	0	2	3	130	75	85	9	-1	-1	1	-2	23.58	817	762	718	715	62.42	99	126	183	141	23.58	807	811	824	839			4.35098	11.0712
61.58	4	1	-3	-1	1	3	62.53	6	-2	-1	1	126	77	83	20	1	1	0	-1	23.63	814	755	718	720	62.53	101	128	178	139	23.63	814	817	820	836			0.919608	12.0461
61.69	0	-2	-1	-2	-3	-1	62.64	4	-3	-1	-4	133	76	83	18	-3	-2	-4	-1	23.67	808	752	716	719	62.64	100	122	178	140	23.67	810	813	822	835			0.821569	13.7188
61.8	0	-1	-2	0	-3	0	62.75	5	-1	2	-4	138	83	83	15	2	-2	-1	1	23.71	812	762	703	720	62.75	98	119	178	142	23.71	813	817	820	844			0.723529	14.173
61.91	-5	-3	-4	2	-3	-3	62.86	14	0	-3	-1	135	82	96	24	0	1	-1	-3	23.75	805	759	718	720	62.86	104	125	175	137	23.75	805	815	830	837			1.50784	4.34349
62.02	0	-1	-2	6	2	-2	62.97	10	0	-1	0	141	81	96	18	-3	2	0	-2	23.79	810	748	709	714	62.97	101	123	184	143	23.79	809	813	822	835			1.01765	17.3565
62.13	4	-2	-2	1	1	-1	63.08	8	-4	-2	-3	135	80	93	16	-2	-3	-3	-2	23.83	810	755	720	720	63.08	100	123	180	141	23.83	807	816	825	843			1.01765	6.94183
62.23	-1	3	5	1	-1	-1	63.19	8	-3	4	-2	143	77	101	15	-4	-2	0	-1	23.88	812	758	716	725	63.19	107	123	175	149	23.88	809	815	831	835			0.723529	10.878
62.34	1	0	0	3	-1	-2	63.3	10	1	9	-2	145	81	99	17	-1	2	0	-3	23.92	809	754	711	722	63.3	105	123	179	142	23.92	813	819	829	831			1.11569	18.4788
62.45	-2	-4	0	-3	-2	-2	63.41	14	2	1	-2	145	83	97	18	-2	3	2	-2	23.96	808	758	714	715	63.41	104	130	183	138	23.96	813	819	829	833			1.01765	11.1959
62.56	3	-2	1	3	1	1	63.52	11	-3	1	-4	137	91	97	27	-2	-3	2	-2	24	808	756	710	716	63.52	103	128	187	142	24	808	820	824	836			8.76275	24.323
62.67	-3	-3	3	1	0	-2	63.63	9	-3	2	-1	136	82	102	16	1	0	1	-2	24.04	807	753	706	716	63.63	104	125	180	143	24.04	814	816	838	833			1.11569	10.2582
62.78	3	-1	0	-1	-1	4	63.74	17	-1	5	-3	143	93	105	24	-3	-1	2	-2	24.08	809	760	712	722	63.74	106	128	173	142	24.08	808	813	827	834			0.62549	12.5094
62.89	0	2	0	-1	1	0	63.85	17	-2	3	-3	139	93	101	20	-1	1	-4	-3	24.13	802	757	705	715	63.85	101	127	181	143	24.13	811	816	826	831			1.11569	8.218
62.99	-3	0	-1	2	1	-3	63.96	22	-4	7	-2	140	93	105	18	-3	3	-3	-2	24.17	813	756	714	718	63.96	103	125	178	140	24.17	809	826	831	839			5.62549	27.2807
63.1	-3	-1	1	0	-2	-2	64.07	26	2	5	1	143	100	111	25	-1	1	3	-2	24.21	803	748	712	716	64.07	108	128	188	136	24.21	809	819	827	838			0.919608	17.6151
63.21	-2	3	1	-4	0	1	64.18	16	1	5	-3	141	97	108	21	-1	-1	-3	0	24.25	804	746	705	713	64.18	102	121	175	136	24.25	812	813	832	834			0.821569	15.2195
63.32	1	-1	0	-1	-2	-1	64.29	12	0	2	0	141	97	109	17	1	-1	-2	-2	24.29	809	758	704	721	64.29	107	132	183	142	24.29	811	814	829	837			0.723529	9.3633
63.43	-1	-3	1	-1	-1	-3	64.4	24	4	5	-1	150	102	120	22	-3	-1	-3	2	24.33	805	751	709	714	64.4	106	121	180	138	24.33	816	825	825	844			1.11569	12.4824
63.54	-2	-3	-1	-2	1	-1	64.51	24	3	7	0	147	104	117	27	0	-1	-2	-1	24.38	806	760	714	720	64.51	107	129	187	142	24.38	809	810	826	836			0.723529	10.4934
63.65	2	1	2	2	-3	5	64.62	26	1	14	-1	150	107	123	21	0	0	2	2	24.42	801	760	716	721	64.62	107	125	182	144	24.42	809	810	825	835			0.62549	10.7521
63.75	-1	5	6	1	3	3	64.73	30	2	8	2	148	110	126	20	-3	-1	-5	-3	24.46	802	757	709	712	64.73	103	129	189	143	24.46	808	816	826	836			1.01765	11.988
63.86	3	-3	6	-2	-2	1	64.84	26	-2	9	-2	146	104	126	24	-2	-2	-1	-2	24.5	805	750	706	723	64.84	111	125	183	147	24.5	807	815	832	834			1.11569	16.8765
63.97	-3	-4	-4	-3	-1	-1	64.95	25	4	9	-4	151	107	123	24	-4	-4	-4	-3	24.54	805	758	710	715	64.95	105	124	182	146	24.54	806	813	824	829			1.01765	15.0868
64.08	-1	1	-1	-1	0	2	65.06	27	5	17	1	144	110	125	25	-1	-2	2	-2	24.58	806	756	704	717	65.06	106	130	180	141	24.58	804	811	820	837			0.62549	8.6571
64.19	-1	-4	-3	-3	-3	-3	65.17	31	4	9	0	146	112	126	25	1	1	-1	5	24.63	799	750	702	711	65.17	104	131	183	140	24.63	811	816	831	839			1.4098	15.1199
64.3	-1	-3	-4	2	-3	2	65.28	35	3	13	0	149	113	121	31	-1	2	-1	-2	24.67	798	754	700	714	65.28	104	132	183	146	24.67	809	817	826	833			0.723529	16.3366
64.41	0	-3	-4	-2	-2	-2	65.39	29	-3	11	-2	142	116	134	22	-2	-3	0	-5	24.71	807	745	704	719	65.39	110	125	181	142	24.71	813	816	827	841			0.723529	10.0527
64.52	3	-3	1	-3	1	3	65.5	37	4	18	-2	148	120	125	25	-2	-4	0	-2	24.75	797	756	704	721	65.5	113	126	182	143	24.75	809	817	831	840			0.723529	10.3624
64.62	-1	-5	-3	-4	2	-2	65.62	43	3	19	-1	139	120	128	28	0	-2	-4	-2	24.79	802	754	711	718	65.62	106	129	184	146	24.79	809	818	833	839			1.9	7.76363
64.73	0	0	2	1	-1	-2	65.73	43	-2	19	2	146	124	136	32	5	1	-1	-1	24.83	804	751	697	711	65.73	106	125	181	137	24.83	808	824	826	838			0.723529	14.2269
64.84	-7	-5	1	2	-3	-2	65.84	41	6	23	4	148	126	133	30	-1	-3	-4	-4	24.88	803	756	707	717	65.84	108	122	181	142	24.88	806	818	824	836			1.01765	17.2952
64.95	-2	2	-2	-2	3	-3	65.95	42	7	20	3	148	125	137	31	3	-1	1	-2	24.92	800	755	710	711	65.95	110	123	178	141	24.92	806	813	818	835			1.01765	12.2723
65.06	1	-1	0	0	1	-1	66.06	52	5	20	1	147	132	139	34	-1	-1	-1	-3	24.96	796	744	707	712	66.06	106	132	188	144	24.96	814	822	832	830			0.919608	5.31579
65.17	-1	-5	0	-1	-1	-1	66.17	50	4	14	2	149	135	136	33	4	1	3	0	25	799	762	701	713	66.17	109	127	188	146	25	808	815	831	835			1.70392	21.4105
65.28	-4	-2	0	0	0	0	66.28	52	8	31	-3	147	129	138	38	-1	-2	-4	-5	25.04	805	746	701	712	66.28	109	126	185	142	25.04	804	814	823	836			1.4098	6.8463
65.38	-1	1	-3	-4	1	0	66.39	55	8	19	4	157	139	141	32	-3	0	1	1	25.08	797	754	706	716	66.39	105	125	185	141	25.08	813	815	831	840			0.821569	11.787
65.49	3	0	-3	-2	-1	2	66.5	57	8	24	6	147	134	150	34	0	-1	-2	1	25.13	793	750	709	704	66.5	106	126	187	143	25.13	818	816	834	840			0.821569	9.88296
65.6	0	-4	1	-3	-1	-4	66.61	56	7	24	0	148	132	150	43	3	0	1	-2	25.17	791	753	704	712	66.61	106	124	186	140	25.17	808	816	822	831			0.62549	11.9112
65.71	-4	-4	-4	-4	-1	-3	66.72	59	9	33	4	155	138	149	31	3	-3	-3	-1	25.21	807	751	712	704	66.72	108	130	180	142	25.21	814	817	836	841			0.919608	15.9006
65.82	1	-3	3	-3	-1	-2	66.83	60	11	27	2	148	142	147	47	1	2	-1	-2	25.25	797	747	703	715	66.83	108	133	188	148	25.25	810	818	828	841			1.50784	8.04003
65.93	-1	0	-2	-4	-4	-1	66.94	62	8	33	0	153	139	153	50	1	-3	2	-1	25.29	804	756	707	711	66.94	113	129	188	147	25.29	808	818	830	842			0.527451	12.7362
66.04	2	-2	0	-3	-1	-2	67.05	62	12	37	4	155	142	159	36	-1	0	0	-1	25.33	804	750	706	716	67.05	112	126	185	142	25.33	816	824	829	838			1.4098	18.22
66.14	-1	-3	-2	-2	-1	-3	67.16	65	8	38	0	162	147	153	44	-1	-2	0	-1	25.38	798	747	706	714	67.16	111	128	188	146	25.38	808	818	827	834			0.723529	13.0702
66.25	-1	-3	1	0	4	-2	67.27	64	10	38	5	151	142	167	41	1	7	1	-3	25.42	792	753	702	714	67.27	110	129	191	144	25.42	809	821	840	838			1.31176	18.6179
66.36	-3	-3	-6	-6	-3	-3	67.38	67	13	41	3	165	155	162	56	3	1	-1	3	25.46	802	748	707	701	67.38	114	128	186	145	25.46	810	817	826	837			1.01765	12.7918
66.47	-1	-2	-2	0	-3	0	67.49	63	12	46	6	150	153	170	41	-1	-3	0	-2	25.5	805	751	706	719	67.49	113	129	189	145	25.5	811	821	827	839			0.919608	11.1486
66.58	-1	1	-2	-2	-1	2	67.6	69	4	39	7	162	153	170	48	-4	0	0	1	25.54	798	748	696	706	67.6	113	130	182	143	25.54	812	825	829	839			1.60588	14.4431
66.69	2	0	0	-2	-1	1	67.71	70	19	53	7	165	159	168	49	1	0	-1	1	25.58	798	752	712	711	67.71	112	132	186	145	25.58	810	813	831	839			1.01765	13.4955
66.8	3	-1	-2	-2	-2	-1	67.82	71	10	56	10	152	153	172	45	-1	-2	2	2	25.63	799	754	707	714	67.82	110	129	186	146	25.63	809	823	827	839			0.62549	15.1561
66.9	-2	-3	3	-2	-1	4	67.93	66	3	55	5	155	160	179	47	-5	2	-1	-1	25.67	798	749	705	706	67.93	107	133	186	152	25.67	806	821	830	841			0.723529	15.3387
67.01	-2	-5	-2	-5	-1	-3	68.04	71	13	62	9	158	156	176	56	2	-2	1	-1	25.71	806	746	705	708	68.04	114	130	191	149	25.71	813	817	826	836			1.9	25.0397
67.12	0	-1	0	-1	-3	-3	68.15	76	15	63	8	161	157	177	57	0	1	-1	-1	25.75	794	752	705	718	68.15	112	132	187	146	25.75	811	815	823	834			0.723529	16.9957
67.23	1	-2	1	0	-1	0	68.26	76	9	68	6	160	169	176	49	-3	-1	-1	-3	25.79	796	754	705	711	68.26	111	131	187	147	25.79	809	817	830	832			2.78235	21.0488
67.34	-5	-4	-2	-4	2	-1	68.37	70	8	65	10	160	164	179	51	-2	-1	0	-3	25.83	796	748	697	712	68.37	111	133	182	143	25.83	808	819	827	835			0.62549	11.2363
67.45	-3	-2	-3	-2	-2	2	68.48	80	11	68	11	165	167	181	52	1	-3	-3	0	25.88	788	751	701	713	68.48	111	130	184	144	25.88	810	810	834	842			0.821569	8.82019
67.56	-1	-3	-3	-3	0	-2	68.59	84	15	78	10	168	168	187	63	0	0	2	5	25.92	798	746	703	711	68.59	113	125	184	145	25.92	810	819	830	839			0.919608	10.6639
67.66	1	-2	-3	-2	-1	-3	68.7	79	16	77	19	165	170	187	54	-1	0	-1	-1	25.96	793	751	705	703	68.7	116	135	191	147	25.96	815	824	827	841			0.62549	12.0521
67.77	3	-2	-1	2	0	-5	68.81	84	19	89	12	158	172	184	55	-1	2	-2	-3	26	803	746	703	706	68.81	116	129	187	143	26	809	821	831	838			0.723529	9.02252
67.88	-1	-2	-2	2	0	-4	68.92	84	14	85	11	158	168	198	54	-3	0	1	-1	26.04	799	743	708	706	68.92	115	133	190	150	26.04	812	817	827	837			0.919608	11.5593
67.99	-2	2	1	-2	-2	-2	69.03	87	19	90	16	153	170	195	60	1	0	-1	-2	26.08	800	737	701	709	69.03	114	133	192	146	26.08	813	816	829	843			0.723529	14.6599
68.1	4	-3	-1	2	3	1	69.14	85	21	96	17	158	170	204	56	4	1	4	-3	26.13	794	743	703	707	69.14	119	129	191	144	26.13	815	821	828	835			0.919608	14.8442
68.21	-1	-1	1	0	1	1	69.25	84	19	95	14	163	164	193	62	-2	0	-2	-3	26.17	803	742	703	710	69.25	115	131	181	147	26.17	812	818	828	845			1.01765	15.1082
68.32	-2	0	-1	-3	5	-3	69.36	93	18	99	13	165	175	204	62	3	1	-3	1	26.21	797	741	703	707	69.36	115	132	181	144	26.21	812	823	820	837			0.723529	15.5972
68.42	-3	0	0	-1	-1	1	69.47	90	19	97	13	163	172	201	58	0	-1	-3	-5	26.25	801	744	700	714	69.47	115	129	188	144	26.25	814	827	826	842			0.821569	10.9827
68.53	1	-1	-1	-1	1	-2	69.59	94	19	101	16	171	182	208	61	2	2	-2	-2	26.29	804	754	703	712	69.59	114	133	188	141	26.29	812	818	832	830			0.723529	9.34419
68.64	-2	-2	-2	-2	1	4	69.7	100	22	101	21	169	186	205	60	-1	0	-1	-1	26.33	790	747	701	708	69.7	120	132	186	146	26.33	816	819	836	844			1.01765	20.0422
68.75	-2	1	1	0	0	1	69.81	97	22	107	15	165	180	203	67	1	3	0	-1	26.38	796	742	701	711	69.81	114	132	186	147	26.38	818	821	832	839			0.62549	9.31598
68.86	-1	2	-1	-2	4	-1	69.92	99	21	106	18	164	182	216	61	0	1	-1	2	26.42	796	746	700	708	69.92	114	126	187	143	26.42	813	817	829	836			0.919608	8.85137
68.97	-1	-3	-2	-7	-1	-2	70.03	103	24	101	23	167	180	215	68	0	-2	0	1	26.46	786	736	704	714	70.03	119	132	187	146	26.46	816	825	834	848			0.821569	10.0608
69.08	0	-3	-1	-5	-1	-1	70.14	106	26	111	20	164	185	213	71	2	-1	-1	-1	26.5	792	747	708	713	70.14	116	131	187	145	26.5	823	823	832	842			0.821569	18.456
69.19	0	-1	-1	-3	0	4	70.25	106	29	102	26	174	187	215	67	-2	5	-3	-3	26.54	793	750	695	711	70.25	113	130	187	145	26.54	818	815	838	844			1.01765	9.98246
69.29	-3	-1	1	-2	-1	1	70.36	107	25	110	33	173	189	218	71	-1	0	3	-2	26.58	794	738	711	700	70.36	118	133	183	143	26.58	808	818	825	844			0.919608	17.5879
69.4	0	-3	-1	-2	-2	1	70.47	106	35	114	32	171	196	216	70	4	-1	-1	-1	26.63	802	752	706	709	70.47	113	132	188	147	26.63	810	822	832	838			1.50784	4.47516
69.51	-1	0	-1	-1	1	-1	70.58	110	24	117	22	166	187	222	68	0	-1	-1	-4	26.67	795	739	700	711	70.58	117	130	191	151	26.67	819	824	831	843			1.4098	5.43574
69.62	1	0	4	-3	1	-3	70.69	111	27	113	29	167	191	218	73	-1	-2	1	-2	26.71	790	749	698	710	70.69	116	133	179	147	26.71	812	820	827	838			0.919608	14.762
69.73	-4	-1	-4	-2	-3	0	70.8	109	25	118	36	160	192	227	74	1	-1	1	-1	26.75	798	736	698	717	70.8	117	130	189	145	26.75	808	812	829	843			0.919608	16.7656
69.84	-2	1	1	-1	-2	0	70.91	116	31	124	35	172	199	230	79	0	1	1	-3	26.79	797	740	697	707	70.91	119	125	186	153	26.79	816	826	829	842			1.01765	14.2854
69.95	-5	-1	-1	-1	0	-1	71.02	116	21	118	37	170	196	226	76	-1	0	0	-1	26.83	784	750	698	709	71.02	117	132	186	139	26.83	812	816	830	837			0.723529	7.86269
70.05	-2	2	2	-1	-3	1	71.13	116	34	127	36	180	199	227	77	1	4	0	-2	26.88	799	750	704	707	71.13	117	128	187	145	26.88	811	825	831	843			1.50784	10.4149
70.16	1	-3	-4	-1	1	2	71.24	121	23	131	35	175	200	233	79	-2	3	2	0	26.92	795	737	698	709	71.24	116	130	189	145	26.92	813	820	831	838			0.821569	14.569
70.27	-3	-1	-3	1	1	3	71.35	122	35	126	41	171	207	229	80	1	2	0	-1	26.96	799	739	699	708	71.35	113	129	189	145	26.96	814	817	831	840			0.821569	16.9591
70.38	2	-2	1	-3	-1	-1	71.46	119	32	136	38	174	206	231	79	3	-1	2	-2	27	797	762	705	709	71.46	123	132	187	143	27	811	813	824	839			1.4098	15.1284
70.49	0	-3	1	0	-2	0	71.57	128	31	135	48	175	213	236	87	-1	-1	1	0	27.04	789	747	709	704	71.57	113	123	183	144	27.04	811	819	833	841			0.919608	12.2895
70.6	-1	-3	-1	0	-2	1	71.68	125	35	134	52	176	208	237	81	-4	-1	1	1	27.08	792	748	704	710	71.68	121	128	188	140	27.08	814	819	826	845			0.723529	11.9317
70.71	-2	2	-3	-1	-1	-2	71.79	128	35	140	53	177	211	238	85	5	1	-1	-2	27.13	788	746	706	704	71.79	117	133	182	146	27.13	810	821	829	837			0.723529	13.7664
70.81	1	-1	1	4	-3	-1	71.9	128	33	136	56	173	206	242	81	0	-1	0	-2	27.17	804	746	710	695	71.9	116	127	190	143	27.17	820	826	824	840			1.11569	10.2022
70.92	0	-2	-1	-2	-3	-5	72.01	129	34	148	57	172	223	244	86	1	1	-2	1	27.21	796	746	701	712	72.01	120	134	185	146	27.21	817	826	831	835			1.01765	9.38852
71.03	2	-1	-1	0	1	-1	72.12	134	34	147	64	173	210	242	86	-4	-1	-3	-2	27.25	792	745	697	710	72.12	120	133	184	143	27.25	816	816	833	844			1.01765	9.88851
71.14	-2	-3	-5	-2	0	-5	72.23	137	41	153	68	174	214	246	88	-2	5	-1	-4	27.29	788	748	697	722	72.23	119	129	191	141	27.29	807	820	828	840			0.723529	11.2005
71.25	0	-2	-4	-2	-4	-2	72.34	129	37	153	67	175	221	247	89	0	-1	-1	-2	27.33	791	761	700	711	72.34	116	134	185	146	27.33	812	820	828	836			1.11569	7.113
71.36	-1	-3	-3	3	2	2	72.45	134	47	152	73	172	221	252	94	-2	1	-1	-2	27.38	787	746	703	706	72.45	119	128	185	146	27.38	817	819	834	842			1.11569	8.55852
71.47	-2	-2	0	-1	0	-1	72.56	141	42	147	77	173	218	251	88	5	-2	5	2	27.42	787	744	696	704	72.56	115	134	194	152	27.42	816	822	834	840			0.821569	19.9446
71.57	1	-1	2	-1	3	-2	72.67	140	41	148	77	172	228	254	94	-1	1	0	-3	27.46	791	743	703	712	72.67	119	129	188	152	27.46	817	825	836	838			0.919608	12.3557
71.68	-2	-2	1	-1	-1	-1	72.78	143	43	160	79	179	221	257	96	1	1	-1	-1	27.5	781	731	685	702	72.78	126	130	190	144	27.5	813	821	832	840			0.62549	12.9393
71.79	-1	-2	1	-1	1	2	72.89	141	45	164	85	179	221	252	96	-1	-1	-2	1	27.54	793	744	700	715	72.89	120	128	186	146	27.54	810	825	835	840			1.4098	6.2157
71.9	1	0	-2	-3	-1	1	73	148	44	166	91	175	226	252	96	0	2	1	-3	27.58	797	739	704	709	73	119	133	190	144	27.58	812	825	837	837			0.919608	13.1239
72.01	-2	0	1	0	-3	1	73.11	149	44	159	100	174	227	257	100	3	0	2	-1	27.63	795	738	698	711	73.11	121	126	191	148	27.63	815	821	831	846			0.723529	13.5062
72.12	-1	-4	0	1	0	0	73.22	149	46	162	96	176	231	258	100	0	3	5	1	27.67	785	742	693	703	73.22	117	133	189	143	27.67	810	816	834	850			0.821569	13.6556
72.23	0	0	0	0	-2	3	73.33	153	45	165	102	179	233	260	97	3	3	1	1	27.71	787	738	700	707	73.33	121	125	185	138	27.71	818	821	836	842			1.21373	12.2014
72.33	2	-1	-1	0	1	-1	73.44	159	44	165	104	171	222	263	101	-2	2	-1	-1	27.75	795	738	695	700	73.44	117	136	189	144	27.75	823	823	832	845			1.31176	13.5957
72.44	1	-2	0	0	-2	0	73.56	159	50	169	115	175	236	262	103	2	0	2	1	27.79	788	739	704	711	73.56	126	136	191	147	27.79	813	819	824	841			1.01765	10.9178
72.55	0	-2	4	0	1	0	73.67	157	49	169	113	176	238	266	109	3	1	3	-4	27.83	785	745	712	703	73.67	118	135	187	148	27.83	815	819	823	834			1.80196	18.4929
72.66	6	-2	0	-2	-1	1	73.78	161	52	176	117	178	245	256	108	-2	1	0	-3	27.88	786	740	702	705	73.78	123	130	182	146	27.88	814	824	834	838			1.01765	13.1601
72.77	-1	2	4	-3	-3	-3	73.89	165	57	178	116	175	235	261	107	1	1	-1	-3	27.92	788	741	696	714	73.89	120	129	191	148	27.92	821	831	826	838			0.919608	13.8936
72.88	2	1	-1	2	1	-1	74	160	54	179	131	185	241	270	107	1	5	4	3	27.96	794	743	702	707	74	116	130	188	139	27.96	808	824	828	841			0.821569	15.2881
72.99	0	-2	0	-3	-3	-3	74.11	167	53	181	131	183	244	269	111	1	1	0	-1	28	783	741	712	712	74.11	120	131	185	145	28	814	824	836	836			1.01765	13.6912
73.1	-2	0	-2	-3	-1	-3	74.22	168	50	173	140	176	247	270	103	-1	-1	0	0	28.04	788	748	707	706	74.22	124	133	184	144	28.04	809	818	830	840			1.70392	11.6973
73.2	-3	-1	-4	-3	-2	1	74.33	177	54	184	139	182	242	265	109	-3	-1	-1	-1	28.08	786	736	706	703	74.33	121	133	195	152	28.08	825	825	840	832			0.821569	15.9597
73.31	-2	-2	-4	-3	2	-2	74.44	177	52	181	142	173	245	268	108	-1	0	-1	-2	28.13	787	747	700	704	74.44	118	134	184	145	28.13	807	828	827	836			0.821569	17.7591
73.42	1	0	1	-2	1	2	74.55	173	57	189	145	183	244	278	114	1	5	1	2	28.17	790	748	707	710	74.55	124	133	189	145	28.17	822	825	826	841			10.0373	32.6499
73.53	-2	1	-2	-3	-2	-4	74.66	180	64	194	146	176	251	278	116	5	-1	3	2	28.21	789	754	694	713	74.66	123	133	186	147	28.21	816	828	832	838			0.723529	11.1032
73.64	0	-2	2	-1	0	2	74.77	184	60	195	147	172	244	281	119	1	3	1	-1	28.25	789	747	704	714	74.77	119	132	194	141	28.25	805	824	830	839			0.821569	15.6722
73.75	1	0	1	-1	0	-3	74.88	177	56	193	146	176	249	279	115	3	3	1	2	28.29	788	745	693	704	74.88	123	130	187	149	28.29	806	820	827	837			0.821569	12.2861
73.86	2	-3	-1	-2	-2	-1	74.99	179	57	192	142	177	245	279	114	-2	-3	1	-3	28.33	790	753	701	703	74.99	119	127	180	143	28.33	817	823	829	836			1.11569	7.78651
73.96	-2	-1	-3	-3	0	-2	75.1	186	62	200	148	171	245	280	116	1	-3	-1	-3	28.38	787	752	712	700	75.1	120	129	187	146	28.38	807	819	826	833			0.62549	12.4284
74.07	-1	-2	-1	-3	-2	-2	75.21	185	62	194	148	181	249	284	127	-2	0	-2	0	28.42	790	757	700	697	75.21	121	126	178	145	28.42	813	822	826	843			0.723529	12.7103
74.18	1	3	-1	0	2	2	75.32	188	58	201	145	186	251	289	123	-1	3	-2	-2	28.46	787	750	705	708	75.32	124	127	187	144	28.46	817	822	839	838			0.919608	11.0871
74.29	5	0	-1	-4	-2	-1	75.43	186	59	199	146	180	242	288	117	0	-1	-2	0	28.5	794	750	700	702	75.43	123	136	193	144	28.5	812	821	829	835			1.11569	18.4711
74.4	-2	-3	-1	-2	-2	-1	75.54	183	69	204	144	179	252	282	117	-3	6	3	-1	28.54	786	754	702	699	75.54	113	135	183	147	28.54	813	812	828	834			0.821569	11.5056
74.51	-1	-1	0	-3	2	-1	75.65	189	66	203	148	181	262	282	124	2	3	1	-3	28.58	787	750	702	702	75.65	116	133	192	147	28.58	811	821	833	833			0.821569	14.0442
74.62	-5	-1	0	-2	-1	-2	75.76	184	65	203	141	181	257	288	121	-1	1	-3	1	28.63	784	761	702	703	75.76	121	134	187	148	28.63	808	828	830	837			1.11569	13.7767
74.72	-4	-2	-2	-2	-5	-3	75.87	192	69	209	147	180	265	296	129	1	1	1	2	28.67	782	744	710	705	75.87	120	130	187	146	28.67	816	823	831	836			0.62549	10.3232
74.83	-3	-2	-2	-6	-2	-5	75.98	196	63	212	138	176	257	301	129	-2	2	0	-1	28.71	795	745	701	702	75.98	121	138	184	144	28.71	808	817	835	835			0.919608	9.72362
74.94	-2	-3	-1	-1	0	1	76.09	198	74	216	128	182	264	300	136	2	2	3	0	28.75	780	750	707	699	76.09	119	133	191	143	28.75	810	817	834	844			1.01765	7.21825
75.05	-3	-3	-1	2	-1	-1	76.2	195	67	209	136	182	253	294	131	0	3	-2	-5	28.79	786	754	709	695	76.2	123	129	194	147	28.79	811	811	830	828			1.11569	12.9082
75.16	-3	-1	1	-1	-3	1	76.31	198	68	216	143	181	257	301	128	1	-1	-1	-4	28.83	786	756	710	696	76.31	120	133	188	144	28.83	817	825	834	833			1.01765	20.9262
75.27	-2	1	1	3	-3	-4	76.42	201	67	215	130	177	259	307	134	0	0	-3	0	28.88	780	750	709	705	76.42	122	139	188	142	28.88	813	821	830	840			0.723529	9.16737
75.38	1	2	-1	1	3	-1	76.53	199	71	220	147	189	265	295	126	2	0	2	-2	28.92	787	760	701	696	76.53	123	136	188	145	28.92	811	814	824	834			0.821569	13.5769
75.48	1	-2	-3	-1	-1	-5	76.64	207	74	215	143	189	260	321	136	1	6	0	-1	28.96	784	756	703	700	76.64	126	138	190	142	28.96	812	821	824	837			0.62549	10.7857
75.59	-1	0	4	-2	-3	-1	76.75	216	71	221	144	182	269	310	137	2	1	0	2	29	787	758	710	704	76.75	118	131	188	149	29	815	815	831	833			1.80196	19.1972
75.7	0	1	-1	-2	0	-1	76.86	206	70	217	152	183	268	312	139	3	3	5	2	29.04	782	754	698	706	76.86	120	131	192	151	29.04	815	823	830	841			1.4098	8.32673
75.81	1	-3	-1	-1	-2	-1	76.97	207	70	214	147	186	271	308	140	1	4	6	-2	29.08	783	760	707	703	76.97	122	128	190	144	29.08	813	826	834	841			1.01765	12.3719
75.92	0	0	-2	-2	1	-2	77.08	216	83	220	143	183	267	317	141	3	8	1	1	29.13	784	760	710	700	77.08	123	136	190	147	29.13	813	813	831	828			2.09608	12.0378
76.03	0	-5	-3	-2	-1	-4	77.19	216	78	226	149	189	267	306	139	0	0	0	0	29.17	780	754	706	710	77.19	122	129	186	148	29.17	806	817	823	832			1.31176	20.8434
76.14	2	-1	-1	3	-1	-4	77.3	211	80	233	146	190	270	314	141	4	1	2	-3	29.21	783	754	702	702	77.3	124	130	190	146	29.21	812	817	826	837			0.821569	9.45537
76.25	-3	1	-3	-2	-1	-2	77.42	208	79	234	142	188	262	315	141	2	2	1	-1	29.25	776	751	708	698	77.42	122	131	184	143	29.25	815	819	830	844			1.11569	9.80888
76.35	0	-3	-4	0	0	-1	77.53	219	77	222	145	185	270	316	141	3	4	3	1	29.29	779	751	708	695	77.53	127	133	192	148	29.29	809	813	832	837			0.919608	17.1086
76.46	-3	-1	0	-3	-4	-4	77.64	214	76	232	145	183	270	319	144	4	2	0	0	29.33	776	753	708	695	77.64	124	137	188	147	29.33	806	822	819	844			0.919608	10.3781
76.57	-3	-4	-2	1	0	-4	77.75	225	81	228	142	181	269	321	146	1	0	0	-3	29.38	783	753	710	700	77.75	124	133	181	144	29.38	815	819	831	844			0.723529	13.3265
76.68	3	-1	-4	-2	-4	-1	77.86	216	77	230	152	186	269	314	140	7	3	4	-1	29.42	782	752	701	701	77.86	123	134	195	151	29.42	810	814	823	838			0.919608	13.3427
76.79	-3	-4	-3	-2	-3	0	77.97	225	83	231	155	184	274	322	141	0	0	-6	-2	29.46	779	758	698	697	77.97	121	132	191	143	29.46	811	822	826	842			0.723529	13.1377
76.9	-1	0	0	-1	4	0	78.08	224	79	230	152	185	276	323	155	0	2	0	-2	29.5	778	754	700	702	78.08	126	138	188	145	29.5	817	824	833	836			0.919608	9.80386
77.01	-2	-1	-2	-4	-2	-2	78.19	224	84	234	158	180	272	332	144	-1	-1	0	-1	29.54	780	758	705	697	78.19	121	136	193	146	29.54	811	821	829	839			0.821569	10.7884
77.11	-3	0	-1	-3	-2	0	78.3	231	79	244	155	183	275	327	154	1	-1	4	-1	29.58	777	756	713	694	78.3	127	138	197	147	29.58	815	827	829	841			0.429412	11.8681
77.22	0	-2	0	-3	0	0	78.41	233	86	250	156	190	281	326	150	3	0	0	-3	29.63	777	749	707	694	78.41	128	131	188	154	29.63	803	819	828	835			1.4098	15.5347
77.33	-3	-3	0	0	0	-3	78.52	224	82	241	159	192	281	340	153	0	-2	1	3	29.67	781	757	711	700	78.52	127	137	187	147	29.67	815	827	828	832			0.527451	12.3334
77.44	-1	-4	-4	3	-3	-1	78.63	230	82	240	161	190	280	323	151	2	-2	-1	-1	29.71	782	755	705	692	78.63	121	132	189	144	29.71	823	821	826	835			1.21373	8.8714
77.55	2	2	-1	-1	-2	-1	78.74	230	97	250	159	181	274	333	150	6	5	4	1	29.75	784	757	703	698	78.74	124	132	187	147	29.75	811	815	830	839			0.723529	17.4786
77.66	1	4	1	-4	3	0	78.85	239	92	247	161	191	281	332	153	1	1	2	-3	29.79	776	764	709	698	78.85	124	129	188	140	29.79	812	825	824	842			0.821569	12.4066
77.77	-1	-2	1	-3	-4	1	78.96	235	88	240	158	186	275	331	154	-2	4	0	-4	29.83	781	762	701	694	78.96	128	129	190	148	29.83	816	814	836	840			1.50784	21.1453
77.87	-2	-2	0	-4	0	-1	79.07	235	90	245	170	186	277	339	155	0	1	-2	-2	29.88	784	756	707	704	79.07	123	130	186	144	29.88	804	813	823	838			0.62549	11.4242
77.98	-2	-1	0	2	-3	-1	79.18	243	84	249	168	194	280	328	161	0	1	-2	-2	29.92	776	748	704	700	79.18	125	129	195	146	29.92	812	809	828	837			0.723529	16.9608
78.09	-4	-4	-2	-4	-4	-2	79.29	243	90	255	172	185	288	342	163	5	5	3	-4	29.96	785	757	710	698	79.29	124	128	191	147	29.96	811	818	834	839			1.01765	11.8281
78.2	2	1	1	2	2	-1	79.4	234	88	254	170	182	287	345	158	3	-3	0	-4	30	776	752	701	702	79.4	128	137	194	147	30	809	822	840	838			0.821569	13.3987
78.31	2	-3	-3	-2	-1	1	79.51	241	94	253	174	186	282	343	168	4	3	3	-2	30.04	785	758	698	701	79.51	124	138	188	144	30.04	809	818	822	831			0.919608	8.39765
78.42	1	-3	3	-4	-3	3	79.62	243	99	260	175	186	285	336	161	-1	-1	-3	-4	30.08	776	753	709	697	79.62	126	133	190	146	30.08	808	817	818	835			1.60588	6.73102
78.53	1	-3	-3	-3	1	1	79.73	239	96	256	183	183	286	340	156	4	3	-1	1	30.13	773	754	703	705	79.73	131	134	193	147	30.13	806	818	834	830			1.60588	9.1607
78.63	-2	0	0	-2	-3	0	79.84	247	92	262	171	188	291	349	166	5	5	-2	2	30.17	768	756	712	706	79.84	125	132	186	146	30.17	809	813	819	837			1.01765	14.2641
78.74	-2	1	2	2	8	2	79.95	242	94	273	186	185	294	348	164	4	4	5	-2	30.21	787	746	707	697	79.95	126	129	188	145	30.21	814	825	837	840			0.821569	19.7636
78.85	-1	1	3	4	-3	-2	80.06	241	93	269	190	180	286	349	164	-1	1	-1	-1	30.25	777	758	705	694	80.06	126	136	194	141	30.25	812	813	834	832			0.723529	14.7089
78.96	-2	-2	-3	-1	-1	1	80.17	250	97	266	186	188	294	340	159	5	-1	1	-1	30.29	769	760	708	700	80.17	124	129	187	142	30.29	807	823	827	838			1.4098	14.4405
79.07	2	0	2	0	-2	0	80.28	247	103	272	183	189	286	350	167	2	5	3	0	30.33	775	758	708	697	80.28	123	133	192	147	30.33	812	817	828	842			0.919608	15.2195
79.18	-1	0	0	-3	-1	-1	80.39	254	99	273	185	188	285	346	167	1	6	2	-1	30.38	781	752	708	692	80.39	128	133	189	140	30.38	810	812	828	835			0.723529	12.6343
79.29	1	2	-5	0	-3	0	80.5	254	102	265	182	187	290	351	167	4	2	0	-2	30.42	771	759	707	694	80.5	128	136	196	144	30.42	811	811	833	837			0.821569	14.4254
79.39	-2	-3	-2	-1	0	-4	80.61	250	96	272	192	188	284	345	170	9	1	4	0	30.46	776	756	708	694	80.61	126	128	190	148	30.46	811	822	828	824			1.4098	14.3855
79.5	1	0	-1	2	4	-1	80.72	248	96	276	191	190	289	351	175	8	3	1	-1	30.5	781	762	713	698	80.72	129	136	188	139	30.5	812	820	829	830			1.11569	19.4026
79.61	-1	0	2	-1	2	1	80.83	250	94	275	192	188	288	351	164	3	1	3	-3	30.54	766	760	710	697	80.83	130	133	189	145	30.54	807	813	828	840			0.723529	17.943
79.72	0	-1	-1	3	-3	-4	80.94	253	97	271	192	195	285	347	173	4	0	0	-1	30.58	768	756	707	701	80.94	123	128	189	144	30.58	811	826	831	828			1.9	12.2291
79.83	0	-1	0	0	-2	0	81.05	253	99	285	196	185	285	343	167	1	-2	1	-1	30.63	778	751	701	701	81.05	123	133	193	148	30.63	807	817	831	839			0.527451	10.331
79.94	0	-1	2	0	3	0	81.16	253	96	275	206	181	298	355	171	2	2	0	2	30.67	764	748	720	691	81.16	120	136	197	152	30.67	821	822	828	825			0.723529	11.9487
80.05	0	2	-2	1	-4	-1	81.27	263	106	277	198	194	294	356	173	0	3	-1	-2	30.71	778	758	713	690	81.27	125	130	195	146	30.71	813	821	828	828			1.31176	7.71889
80.16	-3	-1	-7	-4	1	-1	81.39	266	101	288	206	194	297	360	174	5	1	2	-2	30.75	785	754	695	696	81.39	128	137	185	145	30.75	805	813	832	835			0.821569	18.5966
80.26	-2	-2	4	2	1	1	81.5	261	108	285	202	182	291	351	174	6	3	2	-4	30.79	762	761	702	686	81.5	126	141	192	150	30.79	806	817	823	836			0.723529	7.95396
80.37	-1	-2	2	-5	-3	0	81.61	261	104	277	203	183	296	357	180	6	-2	0	0	30.83	771	768	710	707	81.61	120	137	189	149	30.83	811	819	830	838			0.919608	9.34037
80.48	-2	-2	-2	-2	0	-2	81.72	261	108	284	205	180	298	354	167	0	3	-1	0	30.88	769	747	708	696	81.72	126	138	190	148	30.88	804	813	824	830			0.62549	9.64257
80.59	-1	-2	-3	-6	1	-2	81.83	270	106	286	207	192	298	367	176	1	2	4	4	30.92	776	761	706	696	81.83	131	130	192	147	30.92	814	825	828	837			1.4098	12.7641
80.7	-3	-1	1	-3	-4	-1	81.94	264	106	296	214	194	298	364	184	7	6	2	-3	30.96	775	761	700	693	81.94	130	139	190	146	30.96	810	809	833	837			0.723529	13.7863
80.81	1	-2	1	-2	-1	-2	82.05	263	105	283	212	190	296	369	186	0	-1	-1	-4	31	774	743	712	695	82.05	131	127	190	140	31	809	816	830	840			0.527451	15.6759
80.92	-1	2	-4	1	-4	1	82.16	269	115	288	207	192	291	356	182	2	5	3	0	31.04	782	752	702	698	82.16	130	136	194	142	31.04	808	815	826	835			1.01765	9.44999
81.02	1	-3	-3	-1	3	-3	82.27	261	107	284	210	190	297	363	177	1	4	3	-1	31.08	773	756	704	698	82.27	129	131	184	145	31.08	804	816	816	836			0.821569	12.0924
81.13	-4	-3	-5	-2	-6	-2	82.38	265	110	286	209	191	296	374	184	1	5	5	0	31.13	765	750	702	698	82.38	128	132	187	146	31.13	813	813	821	833			1.4098	7.50621
81.24	-2	0	-1	-1	0	0	82.49	272	108	290	208	189	297	363	190	2	1	4	-2	31.17	785	757	704	697	82.49	129	131	185	149	31.17	812	817	842	842			1.4098	8.13409
81.35	1	2	3	-1	-3	-2	82.6	273	106	286	212	193	302	366	188	3	1	-1	3	31.21	767	757	698	692	82.6	129	140	191	144	31.21	824	819	829	836			0.919608	14.908
81.46	0	-4	-2	-3	-1	-2	82.71	270	107	291	215	184	302	362	181	-1	6	0	-4	31.25	765	748	700	700	82.71	128	134	189	146	31.25	811	806	820	841			0.821569	14.6204
81.57	-1	2	-2	0	0	0	82.82	274	116	299	218	192	307	370	190	3	4	5	0	31.29	781	758	714	698	82.82	129	137	187	144	31.29	819	816	835	834			1.01765	12.3726
81.68	-3	2	-1	-3	3	-3	82.93	275	109	295	218	186	304	371	182	3	2	-2	-5	31.33	766	748	714	685	82.93	126	138	194	150	31.33	815	819	830	837			1.11569	17.9657
81.78	0	1	2	0	4	4	83.04	268	113	294	221	189	303	380	184	4	2	0	-4	31.38	777	750	707	694	83.04	133	133	187	149	31.38	813	821	827	840			0.723529	13.4916
81.89	-1	0	-2	-3	-3	-1	83.15	273	115	295	214	189	303	378	185	3	3	0	-3	31.42	770	754	711	698	83.15	131	131	186	146	31.42	812	815	825	835			1.21373	11.5213
82	-2	-1	-3	0	-5	1	83.26	270	112	291	221	190	307	378	195	2	3	5	-1	31.46	768	753	700	704	83.26	119	141	192	148	31.46	811	814	830	841			0.919608	11.4791
82.11	-3	0	2	1	0	-1	83.37	270	114	293	227	194	304	369	190	2	4	4	-3	31.5	767	763	707	692	83.37	133	132	197	151	31.5	810	818	819	838			0.821569	14.7921
82.22	2	1	-1	1	-1	-4	83.48	274	110	304	234	186	309	365	188	6	0	1	1	31.54	784	757	710	697	83.48	130	133	192	145	31.54	809	823	826	842			0.62549	9.68829
82.33	1	-1	3	1	-1	2	83.59	277	118	298	229	196	304	376	194	7	2	1	0	31.58	774	749	710	704	83.59	133	136	190	149	31.58	811	817	837	839			0.723529	10.9616
82.44	0	-2	1	-1	-3	-1	83.7	272	117	315	229	192	307	367	192	6	6	3	-1	31.63	778	754	708	696	83.7	133	137	187	144	31.63	809	819	833	838			1.21373	10.9114
82.54	2	1	2	-3	0	1	83.81	277	117	304	233	196	304	374	187	4	5	6	-1	31.67	768	748	693	693	83.81	129	139	191	145	31.67	811	821	836	841			0.821569	11.1489
82.65	-2	-5	0	-2	0	-3	83.92	276	115	300	226	190	308	374	192	4	3	4	0	31.71	778	750	696	687	83.92	132	130	185	146	31.71	815	814	830	842			1.60588	4.77318
82.76	-4	0	0	-2	0	-1	84.03	287	121	310	233	188	302	368	200	7	7	2	-1	31.75	770	756	701	699	84.03	126	137	193	142	31.75	810	819	830	839			0.821569	15.1469
82.87	-3	-4	-1	-3	5	-1	84.14	276	123	306	238	194	300	373	196	7	4	8	2	31.79	775	757	702	696	84.14	130	133	192	140	31.79	809	814	832	838			0.62549	14.797
82.98	3	3	1	2	-3	-1	84.25	280	111	304	233	186	303	360	188	1	0	8	0	31.83	758	758	699	679	84.25	127	136	191	141	31.83	807	815	825	835			0.919608	9.9522
83.09	0	-2	0	-2	-2	2	84.36	292	115	305	232	194	305	369	190	4	4	3	-3	31.88	784	758	717	700	84.36	126	140	192	155	31.88	815	817	835	833			0.62549	14.9135
83.2	-3	-4	-4	-2	-2	-1	84.47	285	124	317	234	186	307	369	189	1	1	3	-2	31.92	771	765	701	692	84.47	132	133	195	148	31.92	807	820	832	843			0.919608	14.9302
83.3	-2	1	-2	-4	-3	-1	84.58	286	113	306	230	192	311	366	200	0	-1	7	-6	31.96	772	750	703	695	84.58	129	135	192	151	31.96	812	819	828	834			0.723529	17.2843
83.41	-6	-2	1	-6	-3	-5	84.69	294	118	313	241	186	304	386	193	3	3	0	-1	32	760	754	706	690	84.69	131	133	186	149	32	811	826	828	834			0.62549	15.7945
83.52	1	-3	-1	-1	-1	-1	84.8	282	118	312	238	190	313	388	196	0	-1	0	-2	32.04	777	762	714	695	84.8	130	132	193	149	32.04	806	815	831	843			2.09608	16.391
83.63	1	2	-1	-2	2	1	84.91	289	123	306	248	195	311	380	195	0	5	4	2	32.08	777	750	700	690	84.91	127	129	196	150	32.08	819	817	829	837			0.62549	5.62447
83.74	0	-2	0	-4	-3	2	85.02	287	122	309	247	191	307	373	190	0	2	5	1	32.13	776	755	716	699	85.02	130	136	190	149	32.13	806	819	828	837			1.01765	11.6107
83.85	-1	0	1	-3	-4	-2	85.13	294	121	317	245	195	318	383	197	3	1	0	1	32.17	772	754	711	689	85.13	131	137	195	145	32.17	808	820	829	835			1.4098	19.0799
83.96	-3	0	0	1	2	-2	85.24	282	119	318	246	188	312	385	195	1	3	4	-3	32.21	780	759	703	689	85.24	130	130	189	146	32.21	812	816	832	840			0.723529	12.6489
84.06	-5	-3	-3	-2	-4	-3	85.36	289	122	314	248	186	316	385	203	-1	1	3	-1	32.25	777	759	712	698	85.36	131	140	200	148	32.25	817	824	831	837			0.723529	13.2905
84.17	1	-1	3	0	-1	1	85.47	284	125	323	243	192	314	376	198	7	1	8	-4	32.29	772	754	708	693	85.47	131	138	190	149	32.29	811	822	834	833			1.01765	12.4912
84.28	-1	0	-1	2	2	-1	85.58	298	126	306	253	196	314	391	199	2	6	3	-1	32.33	783	753	708	690	85.58	130	134	194	146	32.33	814	822	830	833			1.11569	12.3952
84.39	-3	-3	0	-2	-1	0	85.69	289	133	311	261	185	316	384	199	3	8	6	1	32.38	772	754	705	688	85.69	137	133	200	149	32.38	809	823	827	841			1.11569	9.45458
84.5	3	-2	-1	-3	-3	0	85.8	296	126	325	249	197	317	377	200	2	6	5	-3	32.42	767	757	709	688	85.8	128	133	193	149	32.42	814	811	828	841			0.821569	8.34129
84.61	-5	-3	4	-2	-4	-2	85.91	290	118	320	256	193	322	380	205	7	4	2	2	32.46	780	752	712	682	85.91	128	132	198	148	32.46	818	816	840	837			0.919608	10.0865
84.72	-4	-5	-1	-3	-2	-6	86.02	297	125	311	261	193	314	381	215	2	5	10	-1	32.5	773	752	713	691	86.02	133	135	193	147	32.5	815	818	835	843			0.821569	15.5958
84.83	-3	2	-2	-4	-5	-1	86.13	299	123	324	261	190	318	373	202	8	3	2	-2	32.54	770	755	702	689	86.13	131	131	196	146	32.54	812	821	827	843			1.11569	11.5605
84.93	-1	-4	-3	-3	-2	-1	86.24	290	129	324	261	197	320	384	198	5	6	7	-2	32.58	777	752	707	692	86.24	127	132	198	145	32.58	814	818	835	845			0.723529	15.6631
85.04	-2	-2	-4	-2	2	5	86.35	307	127	325	267	185	309	396	203	3	10	4	1	32.63	758	765	707	695	86.35	126	130	190	151	32.63	810	827	829	838			0.821569	12.613
85.15	-2	4	-1	2	-1	-3	86.46	296	131	326	259	188	322	387	206	8	2	9	-1	32.67	770	766	700	698	86.46	137	133	193	152	32.67	812	818	832	842			0.919608	8.19259
85.26	-2	-2	-1	-1	4	-2	86.57	293	129	321	264	191	319	385	210	5	1	7	3	32.71	773	748	700	694	86.57	132	133	193	155	32.71	810	827	834	837			0.821569	14.022
85.37	0	2	-1	-3	2	-4	86.68	289	123	328	267	188	315	379	201	3	1	9	-5	32.75	760	755	700	691	86.68	134	139	189	150	32.75	810	822	832	844			1.70392	18.9027
85.48	0	-1	0	-2	-3	-1	86.79	299	132	319	266	189	314	393	203	0	5	4	-2	32.79	756	756	713	695	86.79	128	131	188	147	32.79	818	821	830	848			1.11569	10.9801
85.59	2	-3	-1	-5	-1	-2	86.9	300	123	325	272	194	312	377	198	7	4	3	0	32.83	770	752	701	687	86.9	132	132	195	146	32.83	817	815	831	837			0.821569	15.138
85.69	-3	-5	-2	-4	0	-2	87.01	294	126	328	270	187	306	386	203	6	-2	5	-4	32.88	760	767	708	683	87.01	133	133	193	149	32.88	816	826	832	835			0.821569	15.1686
85.8	-1	2	1	-1	3	-5	87.12	303	123	325	275	199	316	382	211	10	2	7	1	32.92	775	771	709	685	87.12	130	136	195	148	32.92	810	822	832	840			1.11569	13.3454
85.91	0	0	1	4	0	-3	87.23	308	132	342	264	191	315	387	205	4	8	6	1	32.96	772	762	705	690	87.23	124	138	193	145	32.96	815	819	837	842			0.821569	13.1234
86.02	-3	-1	-2	-2	-3	2	87.34	305	131	326	280	192	322	382	206	4	3	7	0	33	759	754	714	689	87.34	131	139	192	148	33	812	823	831	839			0.919608	8.87882
86.13	0	-2	0	0	-3	-3	87.45	306	129	323	275	194	313	397	197	4	2	8	-2	33.04	762	762	706	690	87.45	133	135	193	142	33.04	806	817	827	843			0.821569	9.64329
86.24	-2	0	-1	-2	-2	-2	87.56	308	133	324	278	195	327	389	207	4	2	3	-3	33.08	764	754	709	686	87.56	130	135	195	141	33.08	811	822	831	839			1.4098	6.97266
86.35	0	-2	0	-2	-1	5	87.67	314	141	337	281	190	315	393	218	3	10	3	1	33.13	768	764	705	689	87.67	128	136	193	147	33.13	812	824	828	839			1.01765	9.67195
86.45	-4	-2	0	1	0	-2	87.78	303	135	332	292	191	322	399	211	4	8	3	-2	33.17	764	753	698	683	87.78	130	137	192	149	33.17	811	819	832	838			1.11569	7.84366
86.56	-2	-1	2	-2	-1	-1	87.89	311	138	343	278	199	328	401	209	9	9	9	-1	33.21	770	759	699	691	87.89	126	134	186	141	33.21	814	823	831	842			0.821569	8.93065
86.67	1	-1	1	-1	-1	-2	88	313	141	344	273	192	329	402	210	9	1	8	1	33.25	766	754	700	690	88	126	139	188	146	33.25	804	823	832	836			1.50784	15.8577
86.78	0	0	2	-4	-2	0	88.11	308	132	345	285	189	317	388	212	6	1	3	0	33.29	765	762	702	691	88.11	132	137	192	148	33.29	811	819	834	838			1.11569	9.7518
86.89	1	1	1	-1	-3	-3	88.22	308	124	331	287	190	326	399	210	5	1	7	-3	33.33	765	759	707	695	88.22	129	135	196	149	33.33	812	819	831	841			1.4098	12.8711
87	-2	-1	-2	-3	-2	-6	88.33	305	134	344	287	182	321	399	215	3	8	3	-4	33.38	758	753	697	688	88.33	129	135	187	147	33.38	811	826	834	836			0.527451	9.68663
87.11	-1	-3	-3	-1	-3	-3	88.44	311	132	336	292	192	318	384	220	-1	-1	11	-2	33.42	765	757	716	700	88.44	131	136	187	146	33.42	813	818	835	835			0.919608	18.5732
87.21	-3	-1	-1	3	-2	-1	88.55	309	135	349	286	187	327	395	216	3	4	9	-1	33.46	771	754	698	688	88.55	131	134	193	144	33.46	814	821	831	832			0.919608	7.81201
87.32	-1	0	1	2	-4	-1	88.66	315	133	344	290	197	324	399	209	6	6	11	-3	33.5	760	753	696	691	88.66	129	130	189	144	33.5	813	821	831	838			0.62549	9.75574
87.43	-3	-3	-2	-4	-2	-2	88.77	316	140	342	292	194	329	401	214	2	3	5	-2	33.54	764	756	705	689	88.77	130	123	189	146	33.54	812	819	831	845			0.821569	11.2296
87.54	-4	0	-1	-2	0	-4	88.88	302	141	328	291	182	324	408	219	4	4	5	-6	33.58	760	760	689	685	88.88	124	135	189	149	33.58	809	817	838	837			1.01765	10.912
87.65	1	2	-2	1	0	1	88.99	314	137	345	286	187	318	396	215	3	7	3	1	33.63	766	752	703	691	88.99	127	129	191	147	33.63	815	819	835	846			0.919608	7.38812
87.76	-4	-1	-4	2	1	2	89.1	311	138	342	296	189	335	406	216	7	5	5	-2	33.67	766	758	705	694	89.1	129	135	192	145	33.67	810	822	836	840			2.58627	17.4333
87.87	1	3	-1	0	3	2	89.21	312	131	342	302	184	321	402	219	3	5	3	0	33.71	767	764	697	689	89.21	134	138	193	142	33.71	814	827	829	847			0.821569	12.6691
87.97	-3	0	1	-1	-1	0	89.33	305	138	347	297	189	321	402	217	6	-1	7	-3	33.75	761	759	708	694	89.33	133	139	192	148	33.75	804	820	834	837			0.723529	13.1823
88.08	1	-1	0	-1	-3	-1	89.44	317	141	340	302	187	320	405	216	5	5	9	-5	33.79	766	760	697	682	89.44	130	133	188	151	33.79	817	820	839	832			0.821569	13.7986
88.19	3	-2	-1	-1	-2	-3	89.55	309	131	349	302	190	325	404	213	4	1	5	-1	33.83	765	758	697	684	89.55	132	133	185	153	33.83	813	824	837	838			3.27255	20.7925
88.3	-1	1	1	1	0	-2	89.66	314	140	357	305	199	330	405	225	4	7	5	-3	33.88	762	755	709	676	89.66	131	133	197	146	33.88	812	818	833	843			0.919608	14.812
88.41	-3	-3	1	-1	1	1	89.77	322	142	355	305	197	338	400	220	8	2	4	2	33.92	774	758	704	686	89.77	132	137	191	153	33.92	813	824	832	842			1.01765	8.331
88.52	-2	-2	1	2	1	3	89.88	315	143	354	301	191	328	403	217	11	7	10	1	33.96	764	746	696	686	89.88	132	133	194	144	33.96	813	824	832	834			0.919608	11.5918
88.63	3	0	1	2	0	-1	89.99	317	140	344	304	196	319	401	224	1	3	11	-3	34	764	753	698	676	89.99	132	131	194	145	34	812	817	828	841			1.01765	10.7301
88.74	-3	0	-1	-4	0	3	90.1	316	148	358	317	188	327	402	223	3	6	12	0	34.04	770	756	693	697	90.1	134	130	190	143	34.04	817	824	832	844			1.01765	15.9824
88.84	-1	-2	-1	-1	1	-2	90.21	320	142	351	300	194	326	392	218	3	9	6	0	34.08	760	747	702	688	90.21	133	138	193	145	34.08	813	819	831	843			3.07647	21.0028
88.95	-2	0	-1	-1	-3	1	90.32	316	141	356	314	198	333	393	226	4	2	6	1	34.13	774	757	706	680	90.32	136	134	197	152	34.13	813	820	834	835			0.62549	20.0791
89.06	1	-2	1	0	0	-1	90.43	328	132	344	313	187	329	411	219	1	0	6	-2	34.17	775	747	698	689	90.43	129	134	191	149	34.17	811	820	835	837			0.62549	15.8211
89.17	-3	-2	-2	0	-3	-2	90.54	314	140	343	317	196	322	411	231	6	8	8	1	34.21	764	759	701	687	90.54	132	139	189	148	34.21	814	832	835	845			1.01765	22.12
89.28	-3	0	-3	0	-3	0	90.65	316	140	356	319	194	327	411	227	4	3	6	1	34.25	763	762	687	679	90.65	131	136	191	149	34.25	812	816	830	838			0.821569	13.2851
89.39	-1	0	-1	-3	-2	-2	90.76	327	141	359	309	192	332	409	226	5	5	6	-1	34.29	766	761	691	676	90.76	128	135	185	150	34.29	811	829	834	847			0.919608	12.5218
89.5	1	0	0	1	-2	-4	90.87	328	148	364	318	186	326	404	230	12	4	9	2	34.33	766	749	698	687	90.87	130	130	191	152	34.33	816	819	834	838			2.78235	23.6548
89.6	-1	0	1	-1	-1	1	90.98	326	144	354	327	203	333	416	227	3	7	9	2	34.38	775	752	687	694	90.98	131	132	193	145	34.38	809	819	829	838			1.11569	8.62961
89.71	-6	-4	-4	-5	-1	-2	91.09	317	144	347	316	194	326	408	221	2	0	8	0	34.42	768	758	702	684	91.09	135	135	193	148	34.42	806	819	833	845			0.919608	11.4722
89.82	-1	-7	-4	-3	-5	-1	91.2	317	140	361	314	188	333	403	222	6	1	7	-2	34.46	770	748	702	690	91.2	133	130	191	148	34.46	806	824	836	841			0.919608	12.3187
89.93	-2	-3	0	-3	-1	-3	91.31	314	137	339	318	193	333	418	219	3	8	5	-1	34.5	765	757	689	686	91.31	130	141	197	150	34.5	809	816	837	839			0.62549	9.83635
90.04	-2	-1	-4	1	-4	-4	91.42	324	142	359	328	192	333	408	222	4	1	4	0	34.54	773	752	693	689	91.42	132	142	195	150	34.54	812	820	837	843			0.527451	10.4191
90.15	0	-3	-3	0	3	7	91.53	312	143	339	331	189	342	421	230	5	5	10	-1	34.58	771	760	696	679	91.53	130	129	192	146	34.58	807	821	828	846			0.821569	10.6667
90.26	3	1	1	2	1	5	91.64	328	136	347	326	195	322	409	226	2	3	10	1	34.63	760	760	694	685	91.64	131	129	193	145	34.63	813	824	831	843			1.01765	21.2485
90.36	-3	-2	-1	-3	1	3	91.75	330	143	358	327	199	327	408	227	6	3	12	2	34.67	760	749	696	684	91.75	132	134	190	150	34.67	810	820	830	844			1.50784	12.7714
90.47	-3	-3	-3	-2	-1	1	91.86	318	140	349	334	194	332	415	224	3	0	5	-2	34.71	764	762	700	688	91.86	130	137	196	141	34.71	814	825	830	847			1.11569	10.3514
90.58	1	-3	-2	-2	-1	3	91.97	325	140	354	332	187	337	415	223	4	5	12	2	34.75	764	758	698	681	91.97	132	135	193	145	34.75	815	822	830	844			0.821569	8.19178
90.69	1	-2	-4	-2	1	-3	92.08	323	144	358	338	191	329	409	224	10	1	12	-3	34.79	768	756	687	691	92.08	132	131	188	146	34.79	809	822	834	844			0.723529	18.5462
90.8	5	-3	-4	-2	2	-2	92.19	331	137	355	331	199	341	410	232	5	2	9	4	34.83	763	756	709	682	92.19	131	128	196	150	34.83	827	829	839	841			0.821569	15.3291
90.91	1	0	1	-1	1	-1	92.3	330	147	359	334	197	337	408	237	2	3	9	-3	34.88	768	762	701	690	92.3	134	134	195	149	34.88	811	817	829	841			0.821569	11.5637
91.02	-5	-3	-2	2	-2	-1	92.41	326	146	362	338	196	328	408	224	6	4	1	-2	34.92	765	753	696	679	92.41	132	133	191	144	34.92	817	823	838	843			8.27255	26.8309
91.12	-2	0	0	-3	-1	-1	92.52	327	147	353	345	195	342	415	227	8	4	9	-2	34.96	772	761	703	680	92.52	135	139	186	147	34.96	818	822	833	839			1.50784	6.51135
91.23	-1	0	-3	-6	0	-3	92.63	326	141	360	333	194	323	410	228	10	0	7	-1	35	766	764	700	680	92.63	134	132	190	142	35	817	817	830	838			9.1549	24.4834
91.34	-2	1	-4	3	2	-2	92.74	327	137	365	338	197	331	403	226	6	7	10	0	35.04	770	748	708	669	92.74	134	134	190	150	35.04	817	824	828	838			0.821569	14.487
91.45	-1	-3	-3	-1	0	1	92.85	330	143	366	343	190	334	403	225	5	1	6	-2	35.08	761	756	698	687	92.85	132	131	189	142	35.08	809	819	826	845			0.821569	11.3653
91.56	0	-3	0	-2	-4	-1	92.96	336	142	351	343	194	342	414	232	3	0	11	-3	35.13	776	750	691	683	92.96	131	135	190	150	35.13	808	819	827	838			4.1549	23.1928
91.67	-2	1	-2	-3	-1	0	93.07	331	145	363	341	199	336	405	234	4	6	3	-2	35.17	768	752	691	683	93.07	132	136	192	144	35.17	809	821	835	844			0.821569	9.23424
91.78	1	-1	-1	-2	-1	0	93.18	333	149	361	339	197	334	417	234	3	7	10	-2	35.21	776	747	700	678	93.18	130	137	187	147	35.21	807	818	825	844			1.11569	10.3723
91.89	0	1	-1	-2	-4	-1	93.3	325	149	362	341	201	336	409	231	3	3	4	-1	35.25	783	752	701	687	93.3	135	135	189	144	35.25	807	821	830	837			0.919608	16.1369
91.99	0	2	-1	-3	3	-3	93.41	326	143	352	357	196	334	413	233	4	5	10	2	35.29	771	746	696	682	93.41	128	133	186	142	35.29	817	824	833	837			0.723529	11.2049
92.1	0	1	0	-4	-3	-2	93.52	331	146	360	355	198	327	405	232	2	5	9	-4	35.33	773	759	694	681	93.52	128	134	193	146	35.33	808	829	828	832			1.01765	12.0589
92.21	0	1	1	-1	-2	0	93.63	330	153	365	357	197	334	414	238	6	7	12	-2	35.38	767	752	700	680	93.63	130	131	189	143	35.38	810	819	838	839			0.821569	14.0826
92.32	-2	1	-3	0	-3	-4	93.74	326	142	364	356	197	340	422	238	2	2	10	-4	35.42	763	758	687	677	93.74	133	135	192	143	35.42	807	819	832	843			0.62549	11.353
92.43	2	-3	-1	1	-4	-1	93.85	326	141	364	367	201	326	409	232	3	8	11	-1	35.46	782	754	695	681	93.85	126	131	188	139	35.46	820	814	834	836			7.58627	27.6837
92.54	-2	-4	-1	1	-3	-5	93.96	331	150	372	366	194	329	407	237	9	6	10	-3	35.5	770	757	683	679	93.96	131	130	198	145	35.5	819	820	831	847			0.919608	13.7342
92.65	-4	0	-2	-2	-4	-5	94.07	337	151	371	369	189	332	405	231	9	3	10	2	35.54	770	762	689	679	94.07	130	137	193	146	35.54	809	817	824	843			1.01765	9.97709
92.75	-2	-2	-1	0	0	1	94.18	332	151	361	376	190	335	410	233	6	1	13	0	35.58	766	752	696	691	94.18	133	132	190	154	35.58	812	827	830	847			1.01765	12.2899
92.86	-1	-2	1	4	-1	-3	94.29	338	151	374	393	194	334	418	234	3	6	6	0	35.63	769	755	691	682	94.29	128	138	190	143	35.63	814	823	843	840			0.723529	10.4199
92.97	-3	-1	-1	-4	-3	2	94.4	337	151	377	405	192	331	415	240	3	9	18	-2	35.67	771	757	691	681	94.4	130	137	188	138	35.67	807	825	829	844			0.919608	14.106
93.08	2	-1	2	2	1	1	94.51	329	153	375	413	195	332	413	235	8	3	8	-2	35.71	778	766	694	684	94.51	128	130	194	145	35.71	808	817	831	834			1.01765	13.8138
93.19	-3	-2	1	-3	-1	-2	94.62	332	150	378	417	186	334	412	225	1	1	13	-1	35.75	774	757	692	681	94.62	135	137	190	144	35.75	815	817	832	841			1.11569	15.0446
93.3	-3	2	4	3	2	4	94.73	339	154	371	436	193	348	423	240	13	9	11	2	35.79	771	747	692	681	94.73	131	138	193	151	35.79	813	823	836	847			1.11569	16.403
93.41	-1	-4	1	-1	1	2	94.84	335	148	367	439	192	332	421	238	6	6	11	1	35.83	772	758	686	683	94.84	131	133	192	140	35.83	813	814	831	840			0.821569	9.30482
93.51	-1	-3	-1	1	1	0	94.95	342	149	373	470	196	339	419	240	4	6	12	1	35.88	771	751	690	687	94.95	133	135	190	147	35.88	815	829	837	839			0.821569	12.4013
93.62	-3	-4	1	-2	1	-4	95.06	337	149	372	468	196	341	416	237	5	5	17	-2	35.92	779	756	684	676	95.06	137	131	192	153	35.92	810	820	829	849			0.723529	15.3344
93.73	1	-1	1	-2	6	1	95.17	339	150	370	477	197	332	415	237	3	5	15	0	35.96	767	740	689	671	95.17	133	134	193	148	35.96	812	823	835	846			0.821569	9.43452
93.84	-2	-1	5	0	-1	-3	95.28	337	148	370	485	195	333	412	242	5	5	10	-2	36	772	753	698	689	95.28	131	132	185	154	36	810	821	831	841			0.723529	9.78842
93.95	0	-2	0	2	-1	2	95.39	335	146	367	498	196	342	419	235	5	4	9	-2	36.04	766	763	691	684	95.39	135	139	192	147	36.04	820	821	837	845			0.527451	9.73731
94.06	1	-1	2	1	-3	0	95.5	344	150	363	508	192	342	423	241	2	3	8	-2	36.08	772	759	690	670	95.5	134	140	195	146	36.08	813	818	831	842			0.723529	11.6887
94.17	-1	4	-1	-1	1	1	95.61	340	156	378	510	195	337	408	238	6	11	15	-1	36.13	766	750	681	674	95.61	129	137	187	145	36.13	809	818	833	839			0.723529	10.3184
94.27	-3	4	-3	2	-3	1	95.72	342	160	367	511	201	341	414	245	5	0	18	-2	36.17	764	753	692	684	95.72	133	132	187	140	36.17	816	820	836	850			0.919608	7.62519
94.38	1	0	0	0	3	-3	95.83	349	157	379	525	200	344	415	247	7	5	11	-1	36.21	770	757	692	680	95.83	134	129	192	150	36.21	812	823	834	842			1.21373	9.94587
94.49	4	-3	0	-2	-4	2	95.94	341	161	374	537	197	339	414	240	6	6	10	-1	36.25	776	755	692	688	95.94	132	135	196	148	36.25	811	818	840	841			0.821569	18.2142
94.6	-1	-2	-1	1	-1	2	96.05	344	156	371	535	200	344	434	241	10	5	14	2	36.29	773	756	689	673	96.05	132	131	193	143	36.29	823	820	837	842			0.135294	10.0438
94.71	2	-2	-1	-1	-2	-6	96.16	350	164	379	534	194	348	420	243	5	4	11	0	36.33	778	758	699	678	96.16	129	129	188	147	36.33	820	820	828	837			1.11569	11.9052
94.82	-3	-3	-1	-1	-1	-1	96.27	339	161	386	536	203	352	433	245	2	1	16	-2	36.38	771	768	692	679	96.27	134	138	188	146	36.38	815	819	832	834			0.821569	21.7584
94.93	-4	-3	-1	-2	0	-1	96.38	340	159	371	536	198	339	431	241	3	2	10	-3	36.42	765	752	685	690	96.38	135	135	192	143	36.42	810	818	836	838			0.527451	10.5498
95.03	1	-3	-3	1	0	1	96.49	334	163	392	529	194	338	421	248	3	6	18	-1	36.46	769	763	684	682	96.49	132	136	192	144	36.46	816	822	838	840			0.723529	15.8057
95.14	2	-2	2	-1	1	3	96.6	342	170	380	552	200	346	434	248	4	6	12	-2	36.5	769	745	680	675	96.6	134	137	191	145	36.5	816	824	834	842			1.01765	6.82232
95.25	-3	-3	-2	-4	-3	-1	96.71	338	164	367	547	192	338	419	242	5	3	17	-2	36.54	772	747	691	683	96.71	135	139	189	148	36.54	817	816	834	845			0.62549	9.81911
95.36	-4	-2	-1	-6	-2	2	96.82	352	167	378	547	192	350	418	248	5	4	15	-2	36.58	764	750	690	674	96.82	131	134	196	146	36.58	813	823	837	846			0.821569	8.13835
95.47	-3	1	0	5	-2	1	96.93	346	164	380	558	194	344	425	243	3	5	11	-3	36.63	770	750	700	678	96.93	133	135	195	145	36.63	813	820	830	846			1.11569	19.0493
95.58	0	4	-1	-1	4	-4	97.04	349	172	399	540	194	339	422	250	5	7	16	1	36.67	763	751	688	677	97.04	128	136	188	144	36.67	815	813	843	842			0.821569	12.3424
95.69	-1	-1	0	-1	-1	-2	97.15	347	171	371	551	194	339	422	250	6	5	11	-2	36.71	770	753	688	673	97.15	128	127	192	144	36.71	816	822	837	841			1.21373	14.2602
95.8	1	0	0	0	-2	1	97.27	352	175	383	537	201	337	425	247	5	7	15	1	36.75	771	753	686	676	97.27	138	133	190	142	36.75	811	823	835	836			1.11569	6.44771
95.9	-4	-6	-3	-1	-3	-2	97.38	347	179	390	536	189	332	410	245	4	5	12	0	36.79	768	748	683	675	97.38	133	133	185	149	36.79	823	819	833	847			1.01765	10.1022
96.01	3	1	-3	-1	2	-3	97.49	344	179	377	558	200	353	422	249	7	8	13	-4	36.83	770	761	687	678	97.49	137	130	191	147	36.83	816	823	834	843			0.919608	14.2942
96.12	-2	-3	-2	1	-3	-3	97.6	345	177	384	563	202	341	437	248	3	0	13	-1	36.88	764	758	695	676	97.6	133	137	199	143	36.88	819	816	839	849			0.821569	13.578
96.23	0	-1	2	1	-1	0	97.71	344	185	388	558	194	345	419	254	8	6	11	0	36.92	780	752	676	676	97.71	132	131	192	143	36.92	810	823	839	840			0.62549	12.966
96.34	0	1	2	-2	-2	-3	97.82	351	189	382	566	205	353	446	256	6	6	18	1	36.96	764	752	700	678	97.82	129	136	191	139	36.96	815	817	835	843			1.4098	15.2585
96.45	-1	-2	-4	-3	0	-4	97.93	351	187	377	569	200	341	436	259	7	9	16	1	37	767	753	686	687	97.93	133	138	190	142	37	816	823	833	844			0.919608	9.87169
96.56	4	-2	2	-1	1	-2	98.04	345	193	380	556	201	331	445	248	6	8	12	0	37.04	782	751	703	685	98.04	132	131	191	144	37.04	811	817	832	837			0.723529	8.11312
96.66	-3	-2	1	0	-2	0	98.15	349	191	372	572	205	347	433	257	4	6	17	-2	37.08	765	757	684	675	98.15	129	132	192	144	37.08	816	828	838	831			1.11569	17.7534
96.77	0	-2	-1	-2	-2	3	98.26	355	194	378	566	201	345	435	260	3	4	11	-3	37.13	773	764	688	678	98.26	133	139	193	149	37.13	809	824	832	842			1.01765	11.9693
96.88	-1	-3	-1	-1	-2	0	98.37	354	202	397	559	202	348	429	256	9	3	18	-1	37.17	776	754	692	684	98.37	131	135	193	142	37.17	820	826	833	844			1.11569	17.9066
96.99	3	1	-1	-1	-1	-1	98.48	347	196	367	564	191	333	434	254	8	6	14	2	37.21	763	752	695	674	98.48	136	134	185	142	37.21	817	824	836	843			1.11569	8.10503
97.1	-1	0	0	3	2	0	98.59	345	202	379	570	198	344	436	260	6	7	14	-1	37.25	776	757	695	671	98.59	129	128	189	148	37.25	810	821	843	841			0.723529	5.99226
97.21	-2	0	0	-1	2	0	98.7	352	202	374	557	193	342	418	258	3	4	14	-3	37.29	778	746	691	686	98.7	134	138	187	152	37.29	814	823	836	840			1.11569	3.89548
97.32	-4	-3	-4	-3	-3	-1	98.81	357	216	392	561	196	339	427	260	8	8	19	4	37.33	767	754	688	674	98.81	134	131	187	139	37.33	818	822	833	843			0.821569	4.7787
97.42	-1	-3	-2	-2	-4	-1	98.92	354	216	392	561	200	350	426	258	10	8	20	1	37.38	781	758	696	681	98.92	131	131	183	140	37.38	820	813	825	848			0.821569	5.00792
97.53	1	1	1	-2	1	1	99.03	353	215	382	568	203	345	431	263	7	7	18	-3	37.42	770	758	696	680	99.03	134	130	187	144	37.42	817	828	829	844			0.723529	5.78535
97.64	1	-2	4	-1	3	2	99.14	356	225	393	566	201	346	432	266	8	5	16	-3	37.46	761	754	683	677	99.14	132	135	187	139	37.46	817	816	832	842			1.01765	7.02502
97.75	-1	-1	0	0	-2	-1	99.25	348	219	389	560	204	347	433	264	8	1	14	-2	37.5	771	748	677	674	99.25	134	132	183	145	37.5	810	816	835	844			4.74314	22.3498
97.86	-2	-1	0	-2	-2	-1	99.36	355	225	385	559	204	348	433	260	7	7	11	0	37.54	771	759	684	673	99.36	131	139	192	147	37.54	810	823	832	843			1.9	20.9044
97.97	-2	2	-2	-1	1	-3	99.47	353	228	393	567	205	347	432	261	9	5	21	-1	37.58	767	755	693	676	99.47	134	136	186	147	37.58	815	823	836	846			1.70392	23.5044
98.08	-1	-2	-3	0	2	-1	99.58	353	223	377	562	199	354	439	264	5	3	19	3	37.63	765	750	679	675	99.58	135	128	188	144	37.63	814	826	834	842			2.58627	40.9285
98.18	-3	-1	1	4	1	-1	99.69	353	221	382	559	198	348	427	262	6	4	12	-1	37.67	773	763	686	668	99.69	134	135	197	139	37.67	810	823	835	852			2.29216	26.5835
98.29	4	-3	-1	-2	0	1	99.8	357	231	379	577	197	353	436	273	5	4	16	-3	37.71	772	755	687	673	99.8	133	138	188	144	37.71	820	826	832	839			0.821569	17.9665
98.4	-3	0	2	-3	1	3	99.91	357	224	385	563	203	348	440	270	6	4	18	-3	37.75	773	750	690	674	99.91	129	139	181	135	37.75	822	825	840	851			1.50784	34.7654
98.51	-4	-3	1	1	-3	-1	100.02	349	229	383	567	206	350	431	273	2	11	19	1	37.79	773	750	689	678	100.02	136	134	196	144	37.79	813	823	828	839			1.80196	20.901
98.62	0	-2	3	-3	-2	-2	100.13	358	228	393	563	206	345	432	267	7	3	23	-3	37.83	773	752	685	676	100.13	132	129	193	150	37.83	817	827	835	839			1.70392	22.8413
98.73	1	1	0	1	-1	0	100.24	361	243	395	565	205	342	433	268	5	4	18	0	37.88	772	761	698	676	100.24	131	140	186	142	37.88	815	823	831	845			8.37059	31.1959
98.84	-2	0	-1	0	3	5	100.35	354	243	399	559	203	337	431	277	7	7	17	-1	37.92	770	754	688	674	100.35	131	133	184	145	37.92	815	823	833	842			6.60588	26.5809
98.94	0	-4	0	-4	-4	1	100.46	362	233	379	555	201	343	437	261	10	2	18	0	37.96	774	756	696	674	100.46	134	133	181	148	37.96	816	819	830	848			2.29216	23.9445
99.05	-2	-4	-3	-4	-3	-4	100.57	354	243	398	576	199	346	437	269	6	1	22	1	38	765	747	687	671	100.57	133	131	183	137	38	816	827	836	841			3.66471	32.1879
99.16	-3	-3	2	-1	1	-3	100.68	357	247	391	565	200	353	413	279	5	6	20	-2	38.04	774	749	688	681	100.68	131	125	185	146	38.04	817	824	841	847			1.60588	31.5446
99.27	1	-1	4	-1	-3	6	100.79	355	239	377	560	200	357	445	281	6	4	21	-3	38.08	763	751	686	678	100.79	132	128	185	141	38.08	815	821	839	842			1.60588	31.9251
99.38	-1	-4	-2	-1	-3	-3	100.9	351	244	391	550	190	350	431	282	7	5	24	-1	38.13	780	747	691	680	100.9	130	131	185	143	38.13	807	819	833	841			1.50784	31.5394
99.49	0	4	1	3	3	-1	101.01	366	247	399	565	204	347	429	282	15	5	23	4	38.17	770	746	685	675	101.01	127	132	185	145	38.17	814	820	840	843			1.60588	23.4688
99.6	0	2	1	1	5	-2	101.12	358	251	390	564	202	346	438	282	6	4	24	5	38.21	765	744	687	680	101.12	132	128	188	147	38.21	818	829	837	841			1.60588	26.1895
99.7	-2	2	1	-2	-2	6	101.23	355	247	387	557	200	353	434	283	7	5	19	-1	38.25	766	749	689	681	101.23	131	135	192	149	38.25	817	817	828	846			3.86078	24.9855
99.81	-3	-1	2	0	-1	-2	101.35	362	251	387	559	198	347	447	281	9	5	22	-3	38.29	775	747	685	684	101.35	131	134	186	141	38.29	814	822	835	846			2.29216	30.7266
99.92	0	-2	0	-1	-1	-3	101.46	361	259	390	569	203	341	442	288	7	3	17	-3	38.33	770	754	686	672	101.46	133	131	187	143	38.33	817	821	839	843			1.80196	28.7194
100.03	1	-4	-1	-3	-3	-3	101.57	360	260	394	564	204	342	431	287	5	9	25	-1	38.38	769	748	682	674	101.57	137	130	189	150	38.38	814	822	842	837			1.50784	30.5728
100.14	-3	-2	-2	1	-2	0	101.68	352	258	389	562	201	334	429	282	4	2	18	-3	38.42	773	752	689	678	101.68	138	131	188	146	38.42	813	825	834	839			4.05686	28.7196
100.25	-1	2	1	0	-3	-2	101.79	356	261	396	554	201	352	442	284	12	10	18	0	38.46	769	752	686	680	101.79	131	131	189	142	38.46	817	822	837	846			2.58627	32.7506
100.36	-1	0	0	2	2	0	101.9	366	255	396	573	207	353	449	289	4	5	17	-1	38.5	767	753	682	678	101.9	134	132	192	148	38.5	814	822	834	845			1.60588	23.1417
100.47	-4	-1	0	1	-1	3	102.01	352	263	385	568	202	347	443	291	11	5	14	5	38.54	765	751	684	674	102.01	135	133	182	141	38.54	814	822	839	843			2.58627	24.6596
100.57	-3	0	-3	-5	-2	-1	102.12	352	263	391	572	206	342	435	284	6	2	21	-4	38.58	764	756	690	678	102.12	131	131	185	143	38.58	819	822	835	840			2.58627	21.7576
100.68	-1	-1	1	-2	-3	0	102.23	367	268	392	568	206	343	439	286	8	7	24	-1	38.63	766	754	681	678	102.23	133	131	188	140	38.63	816	827	842	846			1.21373	28.5176
100.79	1	-3	-1	-3	-4	0	102.34	361	270	396	563	205	342	443	294	7	5	19	-5	38.67	769	749	680	676	102.34	138	130	190	150	38.67	815	826	837	851			3.86078	22.4878
100.9	-1	2	-3	-2	3	-1	102.45	361	277	388	570	205	355	449	288	14	4	24	-2	38.71	779	751	685	668	102.45	128	131	188	150	38.71	820	820	830	843			2.3902	21.1354
101.01	1	1	0	-4	-1	-3	102.56	359	270	400	562	199	349	440	288	8	3	27	0	38.75	769	754	685	680	102.56	137	130	184	147	38.75	817	819	840	845			2.78235	22.3792
101.12	-3	-3	-2	-4	-1	-2	102.67	357	270	397	585	209	353	437	298	7	13	28	1	38.79	767	748	696	681	102.67	133	134	192	141	38.79	813	820	834	832			3.66471	28.0684
101.23	0	-1	1	-2	1	-1	102.78	360	270	380	564	210	350	454	300	8	0	24	-4	38.83	768	758	684	669	102.78	134	134	188	153	38.83	814	822	836	845			3.37059	30.0166
101.33	-3	-5	3	2	4	-1	102.89	362	283	395	566	202	353	438	301	10	3	24	-3	38.88	776	750	687	673	102.89	133	135	189	144	38.88	814	821	843	846			1.60588	28.3697
101.44	1	0	2	2	-1	0	103	360	286	400	569	206	342	438	309	6	6	28	-3	38.92	762	752	680	679	103	135	135	184	144	38.92	816	820	841	837			2.3902	28.0659
101.55	-1	-1	0	-2	0	-1	103.11	358	281	414	580	205	351	440	297	8	7	23	5	38.96	768	754	684	668	103.11	127	131	185	145	38.96	808	824	831	845			1.80196	28.099
101.66	0	-5	-4	-2	0	-3	103.22	359	281	400	565	202	346	417	296	6	5	20	-5	39	762	752	687	670	103.22	133	125	188	135	39	817	818	833	846			6.70392	23.5721
101.77	2	4	1	-1	2	0	103.33	352	290	392	568	212	342	442	297	2	4	23	-3	39.04	770	754	688	677	103.33	128	129	190	143	39.04	811	817	835	848			1.60588	36.4699
101.88	-3	1	2	-1	1	1	103.44	360	287	392	577	200	350	434	298	9	4	25	0	39.08	769	754	695	674	103.44	132	134	187	147	39.08	814	822	840	844			3.76275	25.9717
101.99	-2	-1	-1	1	0	-1	103.55	358	289	395	563	209	348	445	303	9	5	30	-1	39.13	773	746	683	676	103.55	136	128	186	149	39.13	810	830	839	845			2.29216	19.6888
102.09	1	6	-1	-3	-1	1	103.66	365	281	378	564	200	348	444	308	11	9	24	-2	39.17	769	749	680	676	103.66	128	133	185	140	39.17	817	823	840	845			1.50784	34.2962
102.2	-3	-1	-4	-4	-2	-3	103.77	369	292	395	579	208	353	450	314	10	5	27	-2	39.21	773	749	679	676	103.77	137	133	186	142	39.21	817	819	835	849			1.9	25.0933
102.31	0	-1	-1	1	-1	-1	103.88	358	292	397	564	208	349	446	309	8	6	33	0	39.25	774	752	685	676	103.88	131	131	191	140	39.25	811	827	838	840			2.09608	32.6977
102.42	2	-3	4	-2	0	-4	103.99	363	284	390	563	213	347	439	306	6	8	23	1	39.29	773	754	682	666	103.99	133	131	185	147	39.29	811	821	831	851			3.46863	29.0216
102.53	1	2	-1	1	-3	-1	104.1	362	288	390	569	206	350	447	302	10	7	21	-2	39.33	766	754	682	678	104.1	137	134	186	143	39.33	813	815	835	839			1.99804	38.8532
102.64	-1	-3	-1	-1	0	-1	104.21	360	291	379	580	207	355	451	305	5	9	27	1	39.38	775	753	687	671	104.21	129	133	185	140	39.38	815	826	831	840			1.80196	25.1201
102.75	-2	0	3	-3	2	-3	104.32	369	293	407	577	209	351	432	305	6	1	35	1	39.42	780	745	691	676	104.32	132	132	195	144	39.42	813	823	833	842			4.25294	23.2343
102.85	1	-3	1	1	3	0	104.43	367	301	405	580	215	349	432	316	8	8	31	3	39.46	768	740	679	674	104.43	132	133	183	143	39.46	816	820	836	854			14.8412	37.3533
102.96	-3	-1	-4	-1	-2	1	104.54	357	301	409	568	202	341	440	308	8	6	29	-2	39.5	774	758	689	679	104.54	133	137	182	145	39.5	811	812	827	836			3.27255	22.5628
103.07	-2	4	1	-1	-1	-4	104.65	369	295	420	569	209	346	437	309	13	4	27	-3	39.54	768	753	675	670	104.65	137	130	189	141	39.54	817	826	839	847			2.97843	21.6947
103.18	0	-2	-2	-2	5	1	104.76	362	296	403	562	215	346	436	308	13	8	25	4	39.58	764	753	681	671	104.76	139	132	189	151	39.58	821	826	835	844			2.68431	21.8386
103.29	-3	-1	0	-2	1	-3	104.87	368	301	400	587	212	350	452	323	15	6	39	1	39.63	769	750	692	675	104.87	135	132	198	149	39.63	817	825	830	852			1.80196	24.8765
103.4	0	3	2	-2	0	0	104.98	368	298	390	577	203	345	436	303	10	6	33	-1	39.67	772	746	676	669	104.98	131	137	191	144	39.67	818	820	839	847			1.60588	22.1221
103.51	3	-2	2	-2	-1	-2	105.09	362	294	395	562	212	343	434	313	6	5	30	-2	39.71	777	749	690	673	105.09	139	135	192	142	39.71	815	824	841	843			1.70392	25.281
103.61	-2	0	2	2	-1	-1	105.2	365	307	389	559	208	342	435	316	10	14	29	-1	39.75	774	757	675	678	105.2	132	132	184	142	39.75	811	822	836	846			4.74314	40.4423
103.72	0	1	-1	-1	1	2	105.32	367	305	391	546	205	339	425	320	13	9	32	-2	39.79	768	748	684	678	105.32	134	130	189	152	39.79	823	823	843	848			1.80196	27.5934
103.83	-3	-2	0	3	2	-4	105.43	364	300	400	570	212	350	428	311	5	6	30	-2	39.83	769	751	683	672	105.43	138	128	186	150	39.83	813	826	838	850			1.21373	33.0372
103.94	-3	-5	0	-3	-4	-3	105.54	362	298	397	570	202	345	432	297	9	11	37	-3	39.88	775	744	689	672	105.54	135	134	189	142	39.88	816	830	838	850			3.66471	21.892
104.05	-3	-1	-4	-5	-5	-6	105.65	366	304	395	563	213	340	430	315	6	6	33	0	39.92	768	759	686	676	105.65	132	138	182	143	39.92	813	829	842	852			2.29216	31.0514
104.16	-2	-3	-2	-5	-6	-4	105.76	362	301	388	581	208	358	440	314	12	5	36	-2	39.96	769	745	692	670	105.76	138	136	183	141	39.96	810	818	839	839			1.70392	34.05
104.27	4	-1	3	0	-1	0	105.87	363	309	394	575	211	357	447	330	5	5	32	-3	40	766	742	685	677	105.87	135	134	192	141	40	817	824	835	843			1.99804	24.1749
104.38	-4	1	-4	-2	-6	-3	105.98	369	313	402	574	212	347	432	319	12	8	32	0	40.04	771	751	686	674	105.98	136	131	190	144	40.04	818	822	841	840			3.37059	29.5626
104.48	3	-2	1	1	1	-1	106.09	373	320	409	585	211	353	440	319	13	12	34	0	40.08	775	745	694	681	106.09	135	133	190	142	40.08	817	823	835	841			3.17451	21.0009
104.59	2	-2	-1	-1	-1	-6	106.2	368	320	415	568	205	347	450	312	7	12	39	0	40.13	776	748	686	667	106.2	137	131	184	141	40.13	815	832	840	845			1.70392	32.932
104.7	0	-6	-3	-3	-1	-1	106.31	363	311	412	569	210	363	452	324	11	5	39	-3	40.17	775	750	693	671	106.31	138	129	192	143	40.17	820	825	844	845			1.99804	20.9906
104.81	-2	0	4	5	2	-1	106.42	370	318	397	575	219	350	447	317	10	7	43	1	40.21	778	753	690	677	106.42	133	136	188	150	40.21	808	818	840	849			1.21373	33.4009
104.92	-1	-3	-3	-2	-4	-1	106.53	370	331	422	589	220	353	443	321	16	7	37	-1	40.25	771	747	691	671	106.53	135	137	189	144	40.25	818	821	838	852			3.27255	19.5025
105.03	-1	2	-1	0	-1	0	106.64	367	316	399	576	203	344	438	313	7	9	33	-3	40.29	765	748	686	672	106.64	131	133	189	140	40.29	824	827	836	849			3.46863	28.8392
105.14	-2	0	-2	-4	-5	-4	106.75	373	328	420	588	204	350	441	318	11	4	30	-2	40.33	774	743	684	668	106.75	135	135	186	142	40.33	816	832	842	848			1.9	28.6219
105.24	0	2	3	1	-1	1	106.86	364	309	402	588	214	362	451	328	11	10	40	0	40.38	772	744	687	671	106.86	137	132	191	147	40.38	816	826	829	848			1.9	23.0825
105.35	-4	-5	-4	-2	-5	-6	106.97	375	321	406	576	210	358	454	322	9	10	32	-1	40.42	772	752	693	672	106.97	131	130	189	143	40.42	820	823	835	856			1.70392	32.4169
105.46	-1	-1	-1	-1	1	4	107.08	371	329	410	577	211	357	458	327	8	8	36	2	40.46	768	748	685	671	107.08	131	128	182	147	40.46	815	828	835	850			12.2922	53.706
105.57	-2	-1	-1	0	-2	-2	107.19	369	328	413	568	214	362	445	324	13	10	40	-2	40.5	769	748	696	679	107.19	130	133	186	141	40.5	813	824	832	850			4.6451	29.6911
105.68	-1	-2	-3	1	-1	1	107.3	364	327	419	577	207	356	447	325	4	12	38	-2	40.54	767	740	691	666	107.3	136	135	191	141	40.54	815	820	838	843			1.4098	27.7689
105.79	0	-2	4	-1	-2	0	107.41	364	319	388	562	204	342	448	323	6	7	32	1	40.58	772	744	682	667	107.41	128	131	184	139	40.58	821	823	841	845			3.76275	24.329
105.9	-1	-5	-1	-1	1	-4	107.52	371	325	400	574	210	357	450	324	12	6	34	-1	40.63	774	746	678	671	107.52	132	128	187	142	40.63	825	822	838	840			1.99804	26.6523
106	1	0	0	1	3	-3	107.63	371	327	406	574	214	344	431	331	9	13	37	0	40.67	772	741	687	670	107.63	133	137	189	140	40.67	816	816	841	846			3.76275	25.8581
106.11	-2	3	2	2	-4	1	107.74	364	318	402	587	220	358	462	328	11	13	38	-3	40.71	772	742	691	664	107.74	134	136	187	146	40.71	818	823	839	849			1.4098	29.4655
106.22	-1	-2	5	-1	2	-4	107.85	375	325	401	583	209	350	455	313	7	5	45	-2	40.75	763	748	685	674	107.85	128	130	189	140	40.75	817	829	837	850			7.29216	27.5844
106.33	-1	-2	1	-3	3	-2	107.96	366	331	399	573	218	359	454	324	15	9	40	-2	40.79	769	750	685	665	107.96	133	133	191	137	40.79	807	822	833	844			2.68431	18.3693
106.44	0	-2	1	1	0	0	108.07	369	332	416	591	215	357	450	334	9	12	43	-2	40.83	777	748	686	678	108.07	134	132	186	145	40.83	820	821	839	859			3.56667	20.6417
106.55	-5	-4	-1	-1	-5	2	108.18	375	341	410	566	209	349	427	325	7	9	47	1	40.88	769	746	682	672	108.18	133	134	184	136	40.88	817	828	838	857			2.19412	20.8539
106.66	1	-5	-2	-1	-6	-1	108.29	371	320	409	581	211	367	453	325	6	8	45	1	40.92	770	748	684	681	108.29	130	127	186	144	40.92	820	826	843	854			2.09608	23.0433
106.76	-6	-2	-1	-3	-2	-2	108.4	366	333	402	579	217	360	462	337	12	13	41	3	40.96	760	746	685	662	108.4	134	130	182	144	40.96	808	819	841	843			2.09608	23.6122
106.87	1	-2	2	-2	-2	-3	108.51	369	326	393	592	212	350	452	328	9	12	34	-1	41	775	741	680	677	108.51	137	131	191	143	41	821	826	832	849			1.9	32.6149
106.98	-2	0	2	0	-2	0	108.62	374	327	399	573	216	352	458	336	11	19	44	3	41.04	770	741	681	667	108.62	137	131	187	143	41.04	820	823	839	847			0.919608	36.9768
107.09	-1	-2	-2	-5	-1	-3	108.73	378	327	418	576	215	358	448	335	13	12	47	5	41.08	767	738	683	667	108.73	133	134	183	142	41.08	810	821	837	843			1.4098	25.1474
107.2	-1	0	-3	-2	0	-2	108.84	360	330	422	588	207	354	442	323	10	10	41	1	41.13	762	744	686	667	108.84	133	123	191	145	41.13	820	823	839	851			1.50784	39.2486
107.31	-3	0	-2	-5	-5	-5	108.95	367	318	407	601	217	356	446	335	9	15	44	0	41.17	770	746	678	672	108.95	130	136	179	146	41.17	812	824	831	841			2.58627	27.6418
107.42	0	0	-1	-2	-2	-1	109.06	375	342	417	573	214	348	443	329	15	10	38	-1	41.21	766	740	681	673	109.06	134	136	186	141	41.21	829	819	833	848			2.68431	22.5015
107.53	-2	-2	-2	-3	-1	-2	109.17	383	333	419	581	209	351	443	327	12	13	41	-1	41.25	768	744	681	679	109.17	136	132	184	141	41.25	813	816	836	851			2.3902	35.4242
107.63	1	-2	-2	-3	-3	-4	109.29	377	334	427	576	218	371	455	334	12	11	40	1	41.29	770	751	681	684	109.29	135	129	183	143	41.29	824	821	835	839			1.80196	25.6886
107.74	1	-1	-2	-2	-6	3	109.4	373	333	423	582	222	364	445	321	15	9	40	-1	41.33	770	744	678	667	109.4	128	130	192	149	41.33	815	823	840	851			1.9	30.0834
107.85	1	-3	-2	-2	5	2	109.51	376	332	405	596	217	354	451	322	13	7	39	-3	41.38	777	750	678	675	109.51	139	131	184	140	41.38	813	819	837	847			2.3902	18.5975
107.96	-1	0	3	2	2	-3	109.62	373	330	415	554	214	352	458	344	17	7	41	4	41.42	764	759	664	668	109.62	134	134	192	141	41.42	822	825	842	854			1.80196	25.1661
108.07	-4	0	-3	-5	-3	-1	109.73	374	328	408	578	215	359	452	329	16	13	46	1	41.46	766	743	679	674	109.73	128	133	191	145	41.46	811	824	837	851			4.6451	20.0977
108.18	-3	1	1	-1	-1	-1	109.84	379	338	425	581	229	368	450	332	12	15	52	1	41.5	764	739	677	676	109.84	129	128	185	140	41.5	810	820	833	840			2.78235	20.4626
108.29	-1	1	0	-3	-1	2	109.95	375	334	434	594	213	350	442	334	15	9	45	0	41.54	771	743	678	671	109.95	137	139	193	140	41.54	815	826	837	851			1.70392	26.2959
108.39	-1	0	1	-1	-1	2	110.06	374	329	404	598	221	364	463	341	8	10	49	1	41.58	770	738	675	674	110.06	136	131	185	142	41.58	819	829	838	837			3.07647	27.7382
108.5	-1	-4	-4	-2	-4	-6	110.17	373	327	407	580	216	355	459	330	16	4	49	-1	41.63	770	743	668	671	110.17	137	135	185	142	41.63	821	830	846	848			0.919608	44.7784
																																					1.60588	35.5542
																																					1.80196	25.3462
																																					1.9	34.1175
																																					1.50784	25.823
																																					8.56667	29.6143
																																					4.6451	27.5594
																																					2.19412	20.685
																																					2.68431	20.6853
																																					2.58627	18.9989
																																					1.70392	33.6075
																																					1.99804	32.1637
																																					2.29216	19.0258
																																					1.9	24.0373
																																					1.70392	28.5941
																																					1.4098	18.5807
																																					8.17451	32.372
																																					1.9	27.5221
																																					7.3902	32.4152
																																					2.68431	23.3
																																					3.66471	32.9803
																																					1.80196	26.393
																																					1.60588	33.2552
																																					3.66471	19.0558
																																					4.74314	21.8449
																																					1.80196	24.5744
																																					3.07647	18.9135
																																					2.58627	23.0107
																																					1.80196	30.234
																																					1.70392	26.5713
																																					2.3902	25.2689
																																					3.07647	25.2365
																																					4.44902	23.515
																																					2.09608	22.6583
																																					2.58627	24.9631
																																					2.97843	24.1206
																																					3.17451	39.4882
																																					1.99804	26.2495
																																					2.88039	21.3222
																																					1.80196	28.3049
																																					1.60588	29.8713
																																					3.46863	43.407
																																					0.723529	36.8369
																																					2.78235	21.7408
																																					1.80196	25.303
																																					1.99804	25.5991
																																					2.3902	20.8069
																																					3.95882	29.4923
																																					1.99804	23.0495
																																					3.17451	28.2589
																																					4.05686	25.0845
																																					2.29216	27.1897
																																					1.80196	27.6403
																																					1.9	30.2639
																																					2.19412	26.8321
																																					1.80196	25.8611
																																					2.3902	25.9589
																																					6.50784	29.8879
																																					6.80196	28.9236
																																					5.42941	25.8069
																																					3.46863	24.2328
																																					2.68431	23.7512
																																					2.09608	28.4729
																																					3.46863	24.9577
																																					1.11569	22.3603
																																					3.37059	25.0426
																																					1.60588	30.8384
																																					3.76275	26.2632
																																					3.07647	21.4939
																																					1.50784	28.8369
																																					4.25294	28.8817
																																					3.37059	17.3458
																																					2.3902	28.3658
																																					1.01765	35.9939
																																					4.05686	24.8131
																																					3.37059	24.1159
																																					1.9	22.3412
																																					2.29216	22.3521
																																					3.76275	28.395
																																					2.78235	24.5728
																																					2.48824	20.4202
																																					2.3902	27.3769
																																					1.50784	28.2562
																																					1.31176	46.6615
																																					1.80196	23.6782
																																					2.48824	21.3835
																																					1.99804	24.1489
																																					1.9	27.8941
																																					1.60588	31.1089
																																					1.80196	26.1592
																																					1.70392	28.4875
																																					2.48824	23.0881
																																					1.9	21.4318
																																					7.78235	31.3874
																																					6.21373	30.6569
																																					1.9	29.4328
																																					1.9	26.9256
																																					3.95882	19.7833
																																					3.37059	25.7505
																																					3.76275	32.0957
																																					1.9	26.9173
																																					1.4098	28.3396
																																					2.78235	25.8455
																																					1.80196	31.9576
																																					2.29216	19.3538
																																					1.99804	21.3489
																																					1.99804	27.0255
																																					2.58627	21.4517
																																					1.80196	29.8509
																																					1.9	23.2681
																																					3.17451	23.1725
																																					2.3902	22.3996
																																					2.88039	26.6077
																																					2.97843	21.3117
																																					2.68431	33.1844
																																					1.9	25.4647
																																					1.80196	30.1767
																																					1.4098	32.8688
																																					2.19412	19.2508
																																					1.80196	36.4926
																																					3.46863	32.9074
																																					3.17451	26.0748
																																					1.99804	24.085
																																					4.25294	27.2621
																																					2.58627	28.1778
																																					3.56667	29.0743
																																					2.78235	21.0295
																																					4.1549	24.5386
																																					2.78235	20.1425
																																					3.17451	25.0472
																																					3.95882	25.4362
																																					3.07647	28.7469
																																					4.35098	28.214
																																					12.4882	41.4891
																																					2.29216	40.9584
																																					1.60588	25.7034
																																					5.03725	45.9425
																																					2.09608	24.1878
																																					0.919608	47.6272
																																					2.48824	21.0092
																																					2.48824	23.1359
																																					2.3902	25.8116
																																					2.29216	26.4458
																																					3.17451	27.0817
																																					3.17451	31.3799
																																					2.3902	23.0767
																																					4.05686	23.6605
																																					1.60588	35.837
																																					1.80196	25.416
																																					1.50784	32.4266
																																					3.46863	21.3839
																																					2.09608	29.3225
																																					2.29216	22.3901
																																					1.70392	28.5808
																																					3.46863	22.5357
																																					1.80196	44.0262
																																					1.70392	36.5354
																																					1.9	25.2305
																																					1.99804	21.3126
																																					2.48824	25.3518
																																					2.3902	18.5183
																																					4.25294	25.4994
																																					2.48824	18.0792
																																					3.95882	20.0325
																																					1.11569	35.457
																																					7.3902	56.5083
																																					4.93922	23.2955
																																					5.13529	27.2516
																																					5.82157	28.8394
																																					2.78235	27.8302
																																					1.80196	26.7693
																																					2.68431	19.6998
																																					5.91961	36.9443
																																					4.05686	26.0531
																																					1.80196	31.6335
																																					1.80196	28.7953
																																					4.93922	27.1946
																																					1.70392	25.4358
																																					5.13529	27.9089
																																					2.29216	20.7537
																																					3.56667	22.2122
																																					2.09608	22.7024
																																					3.07647	33.4654
																																					0.919608	28.2389
																																					2.48824	24.3327
																																					4.74314	27.9453
																																					2.78235	20.6699
																																					1.50784	32.0698
																																					1.9	32.889
																																					3.66471	20.8141
																																					1.9	24.4429
																																					1.01765	32.4062
																																					2.3902	19.3118
																																					2.29216	31.4341
																																					3.46863	19.4802
																																					2.29216	22.2695
																																					5.03725	22.4162
																																					6.01765	40.2223
																																					6.31177	28.8578
																																					1.9	20.7516
																																					2.48824	22.1061
																																					1.70392	23.713
																																					2.58627	22.1841
																																					3.37059	29.7461
																																					1.4098	40.2695
																																					2.68431	18.9573
																																					3.07647	22.7598
																																					7.58627	26.2468
																																					2.3902	23.2438
																																					1.99804	22.7433
																																					4.05686	28.7609
																																					3.37059	35.1882
																																					2.78235	28.4395
																																					6.9	29.4864
																																					2.48824	21.0989
																																					2.19412	24.8288
																																					1.70392	32.5838
																																					4.84118	38.2363
																																					1.50784	30.2488
																																					8.76275	30.9801
																																					2.78235	29.0085
																																					2.3902	27.2518
																																					2.48824	22.9097
																																					1.50784	35.1674
																																					1.70392	49.426
																																					4.6451	26.206
																																					0.62549	31.1965
																																					2.09608	23.1736
																																					5.13529	31.7072
																																					1.60588	22.6132
																																					1.70392	27.5706
																																					2.58627	26.2632
																																					3.95882	25.0703
																																					2.48824	18.2986
																																					4.35098	20.9802
																																					7.88039	38.6005
																																					1.70392	28.7205
																																					1.50784	28.9253
																																					4.74314	18.8398
																																					1.60588	24.7596
																																					2.68431	23.7955
																																					4.74314	23.4873
																																					2.09608	23.2799
																																					1.70392	28.8515
																																					10.8216	42.9544
																																					3.46863	19.9911
																																					1.4098	25.0539
																																					3.27255	29.0148
																																					9.6451	27.4928
																																					13.4686	68.8529
																																					6.70392	32.97
																																					1.9	32.0495
																																					2.48824	25.6426
																																					2.68431	18.5672
																																					2.78235	24.0919
																																					1.01765	32.3079
																																					2.09608	28.3553
																																					2.48824	26.5678
																																					2.58627	25.6857
																																					11.5078	54.8568
																																					1.80196	27.0869
																																					1.9	30.0748
																																					2.48824	30.7723
																																					1.50784	31.7771
																																					2.58627	25.291
																																					2.19412	23.8539
																																					1.99804	26.6452
																																					5.13529	25.148
																																					2.29216	25.7737
																																					2.09608	24.1402
																																					2.3902	24.4304
																																					1.80196	22.2697
																																					1.80196	27.8376
																																					4.05686	36.4243
																																					3.37059	25.0857
																																					3.46863	27.2942
																																					2.78235	22.5726
																																					2.29216	30.8465
																																					1.80196	26.5862
																																					3.66471	27.26
																																					1.4098	34.9745
																																					2.19412	34.5233
																																					1.70392	26.8661
																																					2.78235	27.2443
																																					5.42941	24.1238
																																					1.99804	24.285
																																					2.3902	25.5239
																																					3.76275	25.2852
																																					3.86078	25.5458
																																					2.78235	23.1345
																																					4.35098	25.4456
																																					2.09608	27.6394
																																					2.78235	25.7483
																																					1.31176	31.9528
																																					2.97843	20.3567
																																					1.70392	35.1563
																																					3.66471	28.3351
																																					4.05686	30.3881
																																					4.1549	27.7683
																																					2.29216	25.9855
																																					1.80196	26.2694
																																					4.44902	22.9529
																																					4.44902	25.8341
																																					1.4098	25.0117
																																					4.35098	29.9092
																																					2.88039	40.724
																																					2.29216	20.5557
																																					4.1549	26.1558
																																					2.29216	21.3235
																																					2.29216	23.494
																																					2.97843	23.192
																																					1.99804	28.727
																																					1.9	26.1762
																																					5.91961	22.5309
																																					3.46863	21.1669
																																					2.3902	19.8211
																																					2.78235	28.4703
																																					9.35098	47.3334
																																					2.29216	21.041
																																					1.4098	24.9132
																																					2.3902	21.0025
																																					2.09608	22.2504
																																					3.66471	28.3697
																																					2.09608	32.1266
																																					4.84118	23.1723
																																					9.1549	30.8496
																																					2.3902	19.7783
																																					1.60588	23.6412
																																					2.3902	32.8665
																																					5.03725	25.7423
																																					1.99804	23.2892
																																					2.29216	25.3558
																																					2.29216	24.5735
																																					2.29216	20.6061
																																					4.74314	26.9701
																																					1.9	22.7636
																																					1.70392	25.4115
																																					2.68431	21.6229
																																					6.21373	32.9011
																																					3.56667	22.019
																																					3.95882	24.4369
																																					3.17451	23.7785
																																					1.9	34.4579
																																					1.9	33.4437
																																					1.80196	24.5231
																																					4.1549	24.013
																																					2.19412	19.6434
																																					1.80196	26.2675
																																					3.37059	24.0352
																																					1.60588	24.6877
																																					5.91961	29.1915
																																					4.25294	31.8191
																																					2.48824	28.0065
																																					1.60588	29.7227
																																					6.01765	40.0991
																																					1.70392	25.534
																																					1.99804	23.2529
																																					1.9	26.7026
																																					1.99804	30.7974
																																					1.80196	27.346
																																					2.09608	30.6115
																																					3.95882	23.7077
																																					3.95882	22.3047
																																					2.58627	21.4657
																																					0.821569	28.8859
																																					10.2333	58.5498
																																					4.74314	33.8679
																																					1.80196	25.444
																																					3.07647	19.822
																																					9.44902	43.0785
																																					3.66471	19.3361
																																					1.60588	24.8523
																																					1.50784	32.4241
																																					3.95882	21.4788
																																					2.58627	23.9844
																																					1.80196	29.3589
																																					1.99804	27.7469
																																					2.3902	25.3171
																																					3.07647	22.7871
																																					3.17451	27.4889
																																					2.48824	25.8477
																																					3.37059	22.345
																																					1.60588	27.0084
																																					2.3902	26.4464
																																					1.4098	26.3307
																																					3.66471	21.4181
																																					1.4098	26.2546
																																					1.80196	34.38
																																					4.44902	24.5153
																																					2.68431	27.8909
																																					1.99804	28.0675
																																					2.3902	23.3116
																																					3.86078	31.1573
																																					3.27255	20.3222
																																					2.88039	19.157
																																					1.4098	33.7753
																																					2.3902	29.9218
																																					3.17451	18.8453
																																					4.54706	21.3762
																																					3.37059	19.2425
																																					2.3902	22.1572
																																					4.1549	21.4176
																																					1.4098	22.2797
																																					2.78235	18.6298
																																					3.76275	20.3458
																																					2.19412	18.9645
																																					2.3902	18.2876
																																					1.11569	31.1738
																																					1.9	31.6882
																																					1.21373	33.6659
																																					1.31176	38.9467
																																					1.60588	21.6823
																																					1.01765	32.2444
																																					2.68431	30.3126
																																					2.78235	25.692
																																					1.70392	22.2312
																																					1.80196	35.2348
																																					1.01765	23.3623
																																					0.821569	37.7961
																																					1.99804	29.5565
																																					1.60588	36.363
																																					3.07647	23.6278
																																					1.50784	29.1372
																																					2.58627	20.0151
																																					1.80196	26.0108
																																					3.46863	19.1536
																																					3.17451	22.3244
																																					3.17451	19.9545
																																					1.31176	34.3398
																																					4.74314	34.2649
																																					1.60588	26.7914
																																					2.58627	25.5897
																																					2.29216	38.8415
																																					1.9	21.6316
																																					1.01765	40.5959
																																					1.80196	27.0816
																																					5.03725	26.9881
																																					2.58627	22.5358
																																					1.70392	33.2786
																																					1.80196	19.6961
																																					1.99804	30.6115
																																					2.78235	24.9897
																																					1.99804	21.5388
																																					2.29216	20.8894
																																					1.60588	24.793
																																					2.68431	21.7596
																																					2.09608	27.2262
																																					3.95882	25.5339
																																					2.3902	22.9836
																																					1.11569	28.5506
																																					2.78235	16.8185
																																					1.80196	30.4777
																																					1.80196	28.2015
																																					2.3902	29.9829
																																					1.31176	35.3978
																																					5.42941	23.5621
																																					1.70392	29.8386
																																					2.19412	25.107
																																					1.21373	33.5421
																																					1.9	25.799
																																					1.80196	24.6434
																																					1.99804	23.7995
																																					6.21373	25.2282
																																					2.29216	22.3632
																																					4.44902	24.7505
																																					1.60588	24.1866
																																					2.29216	24.6359
																																					2.68431	21.55
																																					1.50784	31.3191
																																					1.80196	20.5312
																																					2.48824	27.8338
																																					3.46863	26.4225
																																					2.58627	31.289
																																					3.46863	29.35
																																					2.48824	20.9185
																																					4.6451	21.064
																																					2.3902	22.9218
																																					7.58627	29.7783
																																					3.07647	35.4247
																																					6.60588	31.9525
																																					2.78235	22.4781
																																					2.29216	24.683
																																					1.80196	30.0017
																																					2.3902	22.4696
																																					1.9	25.4113
																																					2.78235	28.4517
																																					1.50784	34.2575
																																					2.48824	22.4972
																																					1.80196	25.3135
																																					4.6451	28.9267
																																					2.48824	24.9753
																																					1.60588	28.3419
																																					1.11569	25.9892
																																					7.78235	28.9993
																																					2.58627	25.9824
																																					1.70392	22.9977
																																					1.50784	25.2468
																																					1.01765	56.8819
																																					2.58627	16.6625
																																					4.05686	30.2754
																																					2.68431	22.9515
																																					2.29216	28.8743
																																					2.78235	22.1036
																																					1.11569	31.2632
																																					2.3902	26.8005
																																					2.3902	18.3951
																																					1.9	25.6775
																																					2.78235	29.1806
																																					1.80196	28.6338
																																					1.80196	21.1545
																																					1.80196	26.8531
																																					1.01765	17.0532
																																					2.29216	22.5075
																																					1.99804	23.1422
																																					2.3902	22.1891
																																					1.99804	20.6767
																																					1.99804	28.516
																																					1.80196	29.9164
																																					8.76275	27.1318
																																					1.99804	22.5383
																																					1.4098	37.5966
																																					1.21373	34.7376
																																					2.29216	29.2711
																																					3.07647	17.631
																																					1.50784	20.9933
																																					4.84118	18.3806
																																					1.21373	24.0907
																																					1.60588	28.6993
																																					1.60588	20.7163
																																					1.50784	30.4739
																																					1.11569	22.6928
																																					2.58627	23.093
																																					1.60588	27.1284
																																					1.80196	21.3902
																																					1.31176	33.5683
																																					1.60588	25.9691
																																					1.60588	34.8494
																																					3.17451	22.7021
																																					1.4098	44.0114
																																					0.919608	35.0897
																																					1.60588	23.2752
																																					1.80196	16.905
																																					1.01765	37.5468
																																					2.3902	27.5235
																																					1.4098	32.1252
																																					0.62549	30.3356
																																					5.33137	33.353
																																					1.9	23.1335
																																					1.60588	29.412
																																					1.70392	26.0445
																																					1.70392	22.7552
																																					1.99804	35.1854
																																					1.60588	37.3637
																																					8.66471	36.3867
																																					1.70392	37.7145
																																					1.60588	28.1605
																																					2.29216	34.5889
																																					1.99804	26.328
																																					1.31176	31.3686
																																					8.66471	34.6436
																																					9.1549	35.4942
																																					1.70392	26.5952
																																					2.48824	39.929
																																					1.80196	26.0099
																																					1.4098	28.2696
																																					1.70392	23.1529
																																					1.4098	27.8764
																																					1.01765	33.7965
																																					1.80196	36.4896
																																					1.60588	36.6874
																																					2.48824	32.0237
																																					2.29216	19.6513
																																					2.78235	21.4256
																																					1.31176	45.2976
																																					1.01765	29.5584
																																					1.50784	24.841
																																					1.01765	39.5447
																																					1.50784	28.5488
																																					1.70392	31.2609
																																					2.78235	21.9658
																																					1.99804	23.4029
																																					2.29216	27.3876
																																					2.48824	23.3808
																																					1.99804	23.9439
																																					1.70392	24.8629
																																					1.99804	29.4982
																																					1.70392	29.4028
																																					1.60588	33.1074
																																					1.99804	29.5112
																																					1.99804	24.3527
																																					1.70392	26.6446
																																					2.3902	20.8609
																																					1.4098	32.0476
																																					2.09608	31.8829
																																					1.9	25.3441
																																					1.4098	28.1402
																																					1.70392	27.6293
																																					1.4098	27.7526
																																					2.29216	22.0473
																																					1.99804	30.3094
																																					2.48824	22.9982
																																					2.97843	29.4033
																																					2.58627	25.0725
																																					6.99804	31.5657
																																					1.4098	28.5676
																																					1.60588	27.7246
																																					2.09608	27.1636
																																					6.9	31.7506
																																					2.68431	26.558
																																					2.09608	28.188
																																					2.29216	19.5156
																																					1.99804	24.1316
																																					1.9	28.0995
																																					4.74314	26.375
																																					1.9	37.3986
																																					2.88039	20.2634
																																					2.78235	26.4293
																																					3.37059	25.4419
																																					1.21373	36.2218
																																					1.50784	34.7765
																																					1.80196	28.9956
																																					1.80196	32.6653
																																					1.50784	33.5292
																																					1.9	23.4394
																																					3.37059	24.4566
																																					5.62549	37.806
																																					2.09608	23.761
																																					1.9	21.7645
																																					2.3902	21.7734
																																					1.21373	29.8984
																																					1.11569	28.7729
																																					4.05686	25.3668
																																					4.1549	67.792
																																					1.11569	25.0221
																																					2.09608	20.3607
																																					2.68431	22.8288
																																					1.80196	25.7405
																																					1.99804	29.6509
																																					2.09608	38.7303
																																					1.60588	25.7771
																																					1.01765	35.2789
																																					0.62549	43.4479
																																					1.9	26.0833
																																					7.58627	27.2315
																																					1.70392	24.4002
																																					1.50784	24.2114
																																					2.29216	21.1383
																																					1.80196	23.5676
																																					3.66471	46.3478
																																					3.46863	32.1151
																																					1.50784	36.0723
																																					1.4098	41.7314
																																					2.09608	27.6853
																																					1.99804	20.8814
																																					1.70392	23.312
																																					3.95882	29.5917
																																					4.74314	44.3689
																																					5.52745	28.4075
																																					2.68431	33.1874
																																					3.95882	37.1274
																																					3.56667	30.5573
																																					1.70392	32.6834
																																					3.95882	26.9715
																																					1.70392	26.6529
																																					2.29216	26.9675
																																					6.70392	30.7305
																																					1.80196	32.3154
																																					2.68431	21.5117
																																					5.42941	30.5488
																																					2.3902	23.6263
																																					1.80196	26.5589
																																					1.9	32.8079
																																					1.9	28.9065
																																					3.76275	23.0862
																																					3.95882	28.7663
																																					4.1549	26.7473
																																					1.50784	27.631
																																					3.37059	45.6635
																																					3.17451	36.5113
																																					1.4098	28.2837
																																					2.48824	24.4276
																																					0.919608	42.6946
																																					2.29216	35.6104
																																					1.9	23.4774
																																					13.2725	48.8425
																																					1.50784	34.6799
																																					1.4098	32.8455
																																					6.4098	20.7501
																																					8.66471	37.6325
																																					1.80196	26.6287
																																					2.68431	26.2368
																																					1.60588	26.5378
																																					1.9	25.097
																																					1.4098	34.1773
																																					7.58627	47.9129
																																					1.99804	25.9731
																																					3.46863	23.1559
																																					1.01765	30.7102
																																					1.50784	27.7124
																																					2.48824	48.3439
																																					1.70392	30.2068
																																					4.35098	31.6184
																																					1.4098	28.3375
																																					1.60588	27.2334
																																					1.80196	27.5299
																																					2.68431	23.9133
																																					1.70392	27.0006
																																					2.48824	24.7252
																																					5.23333	42.991
																																					2.19412	26.5362
																																					2.58627	24.9237
																																					10.2333	32.3551
																																					2.68431	28.2781
																																					2.09608	30.8638
																																					2.58627	21.786
																																					6.80196	18.49
																																					2.3902	22.2102
																																					3.56667	29.2074
																																					1.9	26.6243
																																					1.80196	23.0545
																																					3.95882	35.8926
																																					2.58627	50.6236
																																					5.62549	28.8961
																																					1.50784	26.9929
																																					3.95882	25.7595
																																					2.88039	21.776
																																					1.70392	32.0265
																																					7.29216	31.2638
																																					1.9	31.6083
																																					1.21373	37.289
																																					1.9	27.5804
																																					1.4098	37.3707
																																					2.68431	24.8818
																																					8.76275	34.5275
																																					1.70392	26.6575
																																					2.09608	29.0551
																																					0.821569	19.9438
																																					2.68431	24.9083
																																					1.21373	33.4821
																																					1.9	30.3943
																																					1.70392	27.6164
																																					6.70392	29.5103
																																					1.99804	31.2779
																																					2.29216	32.7018
																																					2.3902	27.3565
																																					2.3902	34.5397
																																					4.25294	29.8387
																																					2.97843	28.4284
																																					1.4098	34.6573
																																					2.3902	33.3435
																																					3.17451	19.1526
																																					2.58627	30.1364
																																					1.70392	30.0131
																																					9.93922	37.6345
																																					2.58627	25.9535
																																					4.35098	34.5047
																																					2.29216	24.7558
																																					2.29216	29.3445
																																					1.9	26.4427
																																					8.56667	35.7921
																																					1.31176	36.9004
																																					1.11569	44.2011
																																					2.3902	26.8038
																																					1.60588	36.7861
																																					1.60588	33.6078
																																					4.93922	32.3108
																																					1.9	34.67
																																					3.86078	22.488
																																					3.46863	30.0827
																																					2.48824	26.1415
																																					1.80196	25.262
																																					1.31176	39.9498
																																					9.6451	36.6925
																																					2.48824	28.6326
																																					3.37059	27.5908
																																					1.9	24.9731
																																					4.05686	24.0246
																																					3.56667	34.3112
																																					1.9	27.2052
																																					1.50784	35.6644
																																					3.95882	23.6513
																																					1.99804	28.7928
																																					1.60588	27.5907
																																					1.21373	37.3756
																																					1.50784	35.3015
																																					1.9	29.9513
																																					1.11569	39.6124
																																					2.19412	29.4918
																																					2.3902	20.2783
																																					4.05686	33.5692
																																					1.4098	34.9906
																																					2.48824	23.3387
																																					2.09608	24.1209
																																					1.80196	26.8259
																																					2.3902	42.2896
																																					2.09608	32.7344
																																					1.50784	31.5717
																																					2.09608	22.6104
																																					1.60588	35.3789
																																					1.70392	28.8319
																																					2.68431	24.9527
																																					2.29216	37.9283
																																					1.50784	35.66
																																					7.19412	39.2756
																																					1.01765	48.7112
																																					2.3902	21.8843
																																					1.70392	30.8229
																																					12.7824	56.6034
																																					2.48824	27.7043
																																					2.29216	20.7759
																																					8.86078	43.8308
																																					2.29216	21.9222
																																					2.88039	23.6855
																																					3.66471	18.5941
																																					5.62549	30.195
																																					1.70392	29.4139
																																					2.78235	31.5572
																																					1.4098	26.2874
																																					17.0961	111.66
																																					1.9	26.3261
																																					1.99804	25.7662
																																					1.70392	32.719
																																					1.99804	27.1641
																																					5.03725	30.9807
																																					3.27255	23.6483
																																					1.60588	28.2544
																																					1.70392	30.163
																																					5.03725	32.1037
																																					2.48824	27.9947
																																					16.998	149.782
																																					1.80196	33.1497
																																					4.93922	28.3842
																																					3.46863	27.85
																																					3.17451	22.6081
																																					2.48824	24.9653
																																					1.80196	29.36
																																					1.70392	46.0504
																																					2.19412	28.3744
																																					2.48824	25.2829
																																					3.56667	36.1219
																																					1.80196	35.3323
																																					4.54706	39.8942
																																					2.68431	27.7319
																																					1.4098	40.5982
																																					0.919608	40.4091
																																					1.50784	29.6484
																																					2.48824	26.1289
																																					4.35098	26.7459
																																					2.88039	36.8285
																																					7.68431	55.2504
																																					7.3902	50.4854
																																					6.21373	30.8765
																																					1.11569	45.6671
																																					3.95882	30.4946
																																					1.4098	28.691
																																					9.05686	61.9531
																																					2.09608	32.1769
																																					1.80196	25.2306
																																					5.03725	31.1346
																																					1.21373	36.4777
																																					1.31176	33.4926
																																					2.3902	25.6743
																																					8.66471	40.0289
																																					0.821569	51.1132
																																					8.37059	50.1255
																																					1.50784	47.811
																																					1.9	34.4881
																																					2.3902	32.7287
																																					2.19412	34.3951
																																					2.29216	22.7675
																																					2.29216	21.2353
																																					2.78235	27.8948
																																					1.9	41.49
																																					2.19412	26.8576
																																					1.9	24.4528
																																					4.84118	27.5896
																																					2.48824	34.4003
																																					1.50784	25.5911
																																					8.17451	69.7296
																																					2.29216	30.5987
																																					2.48824	22.1592
																																					2.48824	32.2991
																																					1.70392	34.2083
																																					1.80196	22.5051
																																					1.11569	44.5866
																																					1.01765	31.7967
																																					2.48824	32.2042
																																					1.9	24.6626
																																					1.4098	42.6405
																																					4.35098	24.7715
																																					2.19412	42.2063
																																					1.70392	31.2591
																																					1.4098	37.2512
																																					1.60588	22.9686
																																					7.19412	43.0026
																																					12.6843	49.2648
																																					2.09608	31.2534
																																					1.60588	30.2274
																																					1.50784	42.2548
																																					4.05686	31.2808
																																					1.70392	32.6018
																																					3.46863	29.7343
																																					1.9	27.1503
																																					8.27255	39.7949
																																					1.60588	24.6614
																																					4.44902	41.3598
																																					1.70392	32.7417
																																					2.19412	29.4877
																																					1.70392	27.8614
																																					1.60588	27.5293
																																					5.03725	34.1671
																																					2.88039	38.4732
																																					4.44902	28.7542
																																					3.27255	31.0204
																																					1.60588	29.5138
																																					1.01765	39.3276
																																					5.82157	30.6169
																																					1.4098	30.9711
																																					1.4098	42.8423
																																					1.4098	21.2293
																																					1.9	27.2028
																																					2.29216	27.7567
																																					1.9	33.5131
																																					1.99804	35.727
																																					1.4098	31.5001
																																					1.9	29.9347
																																					2.29216	22.5873
																																					2.58627	26.2099
																																					1.50784	33.1206
																																					3.46863	26.0315
																																					3.07647	29.6358
																																					2.09608	22.0649
																																					1.9	22.6178
																																					2.09608	25.1127
																																					1.9	25.9556
																																					1.99804	27.4136
																																					6.99804	34.3332
																																					2.78235	25.0216
																																					1.70392	31.4426
																																					8.17451	34.3367
																																					1.50784	26.0508
																																					1.80196	26.4443
																																					1.60588	27.4637
																																					9.05686	48.2354
																																					10.8216	41.6606
																																					2.09608	35.3957
																																					1.70392	31.6308
																																					1.99804	40.1565
																																					1.4098	29.9878
																																					5.72353	31.7156
																																					3.17451	23.6748
																																					2.68431	34.1504
																																					1.70392	31.5295
																																					1.60588	24.3216
																																					1.4098	27.3297
																																					1.31176	29.5308
																																					1.31176	43.1353
																																					1.80196	35.4816
																																					1.80196	35.4864
																																					1.70392	35.1484
																																					1.70392	26.1947
																																					2.29216	23.2849
																																					18.0765	110.651
																																					4.05686	26.8118
																																					6.60588	29.905
																																					1.70392	30.132
																																					2.48824	24.8513
																																					2.19412	28.2673
																																					1.4098	38.2167
																																					2.3902	27.392
																																					1.50784	26.7541
																																					8.56667	56.803
																																					1.50784	26.3532
																																					2.3902	29.7018
																																					2.48824	39.242
																																					1.50784	31.3354
																																					9.44902	58.1907
																																					3.17451	27.6116
																																					1.80196	33.2698
																																					2.29216	23.1716
																																					1.9	25.0767
																																					1.80196	24.6126
																																					1.01765	33.1631
																																					1.70392	25.5841
																																					2.68431	29.0684
																																					1.99804	31.0343
																																					1.4098	48.2629
																																					1.50784	30.498
																																					1.60588	24.9773
																																					2.48824	23.1681
																																					1.80196	24.2257
																																					1.80196	24.2551
																																					1.9	28.3956
																																					2.09608	28.1759
																																					1.80196	28.209
																																					1.80196	32.189
																																					0.723529	31.778
																																					1.80196	28.0294
[truncated: 507 more rows]

## Sheet: Fig5
alanine scan
time (h)	aSyn WT				time (h)	dP1					time (h)	G36A							V37A							L38A								Y39A						V40A							G41A
0	-1	-5	0	-4	0	-1	-1	2	-2	3	0	-2	-2	-2	-2	-2	-2	-2	-1	-1	-1	-1	-1	-1	-1	-5	-5	-5	-5	-5	-5	-5	-5	-4	3	-1	-1	-4	-2	-3	-4	-3	-2	-3	-1	-3	-4	0	-1
0.11	-3	-7	-3	-9	0.1	-3	-1	-1	0	-3	0.11	-4	-4	-4	-4	-4	-4	-4	0	0	0	0	0	0	0	-4	-4	-4	-4	-4	-4	-4	-4	-1	-3	-2	-2	-1	-1	1	-3	-3	1	-3	-2	-2	-1	-3	-2
0.22	1	-7	-3	-4	0.21	1	-1	-1	-2	-2	0.22	-3	-3	-3	-3	-3	-3	-3	-3	-3	-3	-3	-3	-3	-3	-1	-1	-1	-1	-1	-1	-1	-1	-3	-2	-3	-3	-1	-4	-1	-1	-2	-3	1	-4	-3	-4	1	-3
0.33	-5	-4	-2	-1	0.31	-1	-3	-4	-3	-1	0.33	-2	-2	-2	-2	-2	-2	-2	-1	-1	-1	-1	-1	-1	-1	-4	-4	-4	-4	-4	-4	-4	-4	1	-1	2	0	-2	2	-2	0	-3	-2	1	0	7	-3	-2	0
0.44	3	-1	-2	-7	0.41	5	-1	1	2	-2	0.44	-4	-4	-4	-4	-4	-4	-4	-1	-1	-1	-1	-1	-1	-1	0	0	0	0	0	0	0	0	-3	-4	-3	-3	-2	-1	-2	-2	-4	-3	-2	0	2	-1	-2	0
0.55	1	-4	-3	0	0.52	-1	1	1	1	1	0.55	-1	-1	-1	-1	-1	-1	-1	0	0	0	0	0	0	0	-2	-2	-2	-2	-2	-2	-2	-2	-1	-4	-3	-1	1	1	-3	-3	-2	0	-3	0	2	-1	-1	0
0.66	-2	1	-1	-3	0.62	-1	-1	-2	2	-3	0.66	-2	-2	-2	-2	-2	-2	-2	0	0	0	0	0	0	0	1	1	1	1	1	1	1	1	0	0	-1	0	3	1	1	0	-2	0	0	3	6	0	1	1
0.77	-4	-1	1	1	0.73	1	0	-1	1	2	0.77	4	4	4	4	4	4	4	2	2	2	2	2	2	2	4	4	4	4	4	4	4	4	3	0	-2	0	0	0	-1	3	0	4	-1	2	6	-2	0	-2
0.88	-4	0	-3	-4	0.83	0	2	2	0	0	0.88	0	0	0	0	0	0	0	-2	-2	-2	-2	-2	-2	-2	-4	-4	-4	-4	-4	-4	-4	-4	-2	-1	-4	-2	-2	-2	-4	0	-3	-2	1	-2	-3	-2	0	-3
0.99	-2	-2	2	-9	0.93	1	0	1	-1	-1	0.99	0	0	0	0	0	0	0	-1	-1	-1	-1	-1	-1	-1	4	4	4	4	4	4	4	4	-1	-2	1	-1	-1	3	-2	-3	0	-1	-1	1	0	-2	0	-1
1.1	-3	-2	-1	-5	1.04	-1	3	1	3	-1	1.1	1	1	1	1	1	1	1	-2	-2	-2	-2	-2	-2	-2	-2	-2	-2	-2	-2	-2	-2	-2	0	1	0	-1	-2	3	0	1	-3	-2	-1	-1	-1	-1	-1	-3
1.21	-4	-7	-1	-2	1.14	1	3	2	7	1	1.21	1	1	1	1	1	1	1	1	1	1	1	1	1	1	-2	-2	-2	-2	-2	-2	-2	-2	-1	-1	-1	1	-1	1	-3	-1	-1	1	-1	-1	1	-3	2	-2
1.32	-2	-3	-2	0	1.24	-2	-1	0	1	-1	1.32	0	0	0	0	0	0	0	0	0	0	0	0	0	0	2	2	2	2	2	2	2	2	-1	0	0	-1	-1	-2	-1	-2	-4	-2	-1	0	0	-1	2	-4
1.43	1	-3	-3	0	1.35	-2	2	-2	-1	6	1.43	-3	-3	-3	-3	-3	-3	-3	-2	-2	-2	-2	-2	-2	-2	-3	-3	-3	-3	-3	-3	-3	-3	-2	-3	-5	-3	-4	-3	-2	-3	-1	-4	-3	-1	-3	-2	0	-1
1.54	-1	-8	-3	-4	1.45	0	0	-3	-1	0	1.54	-2	-2	-2	-2	-2	-2	-2	-5	-5	-5	-5	-5	-5	-5	-3	-3	-3	-3	-3	-3	-3	-3	-4	-5	2	-3	-3	-4	-2	-2	-2	-3	-2	-2	-3	0	-3	-2
1.65	-1	-5	-2	-3	1.55	-3	1	0	-1	1	1.65	-3	-3	-3	-3	-3	-3	-3	1	1	1	1	1	1	1	-2	-2	-2	-2	-2	-2	-2	-2	1	-2	-1	-2	1	1	-2	-1	-4	2	1	2	-1	-1	-2	-2
1.76	2	-4	-2	-1	1.66	-2	-1	-1	-2	0	1.76	-2	-2	-2	-2	-2	-2	-2	-2	-2	-2	-2	-2	-2	-2	-2	-2	-2	-2	-2	-2	-2	-2	-2	-3	-2	-1	-2	1	-2	-2	-2	-1	-1	1	-2	-2	-2	-2
1.87	-3	5	-1	-2	1.76	5	1	1	1	3	1.87	-2	-2	-2	-2	-2	-2	-2	-2	-2	-2	-2	-2	-2	-2	-3	-3	-3	-3	-3	-3	-3	-3	-3	-2	-2	-2	-2	-2	-2	0	-1	0	-1	-2	0	-2	-2	-2
1.99	-2	-4	4	-2	1.86	-3	0	-2	-4	-2	1.99	4	4	4	4	4	4	4	0	0	0	0	0	0	0	3	3	3	3	3	3	3	3	-2	1	0	-1	-2	-2	-2	-1	-1	0	-1	1	1	0	-2	0
2.1	-4	-2	-5	-7	1.97	-1	0	-2	-2	-4	2.1	0	0	0	0	0	0	0	-2	-2	-2	-2	-2	-2	-2	-3	-3	-3	-3	-3	-3	-3	-3	-2	-1	-2	-1	-2	-4	-1	-3	0	-1	-1	0	0	-2	-2	-2
2.21	-6	-2	-2	1	2.07	1	-1	0	1	0	2.21	-1	-1	-1	-1	-1	-1	-1	-1	-1	-1	-1	-1	-1	-1	-2	-2	-2	-2	-2	-2	-2	-2	-4	-3	-1	-2	-3	-1	-2	1	-3	-1	-1	-1	-1	-2	-5	-1
2.32	-1	-3	-5	-1	2.18	-3	2	4	4	-4	2.32	-1	-1	-1	-1	-1	-1	-1	-3	-3	-3	-3	-3	-3	-3	-5	-5	-5	-5	-5	-5	-5	-5	-3	-1	-1	-1	1	-3	-3	-2	-5	-2	0	2	-3	-1	-1	1
2.43	1	-4	-5	4	2.28	0	7	-2	0	0	2.43	-1	-1	-1	-1	-1	-1	-1	2	2	2	2	2	2	2	-1	-1	-1	-1	-1	-1	-1	-1	0	-3	-2	-2	-4	-3	-3	0	-2	0	-2	-2	0	-2	-2	1
2.54	0	0	0	-3	2.38	-2	-3	-1	-2	-2	2.54	0	0	0	0	0	0	0	0	0	0	0	0	0	0	2	2	2	2	2	2	2	2	-1	2	3	3	0	1	1	-1	3	1	-1	3	0	2	2	-1
2.65	-3	-1	1	-1	2.49	-2	1	-1	-1	0	2.65	-3	-3	-3	-3	-3	-3	-3	-3	-3	-3	-3	-3	-3	-3	-2	-2	-2	-2	-2	-2	-2	-2	-4	-1	0	-1	-2	2	-3	-2	-4	-1	0	-2	-2	-2	-2	0
2.76	-4	-2	0	2	2.59	0	-1	1	0	3	2.76	-4	-4	-4	-4	-4	-4	-4	-2	-2	-2	-2	-2	-2	-2	-4	-4	-4	-4	-4	-4	-4	-4	-1	-2	-2	-3	-3	1	-2	-3	1	-1	-3	-3	3	-2	-1	-1
2.87	-5	-5	2	1	2.69	1	2	-1	1	1	2.87	-3	-3	-3	-3	-3	-3	-3	-1	-1	-1	-1	-1	-1	-1	-3	-3	-3	-3	-3	-3	-3	-3	-3	-1	1	-1	3	3	0	-2	-1	1	-2	0	1	-3	-2	-2
2.98	-1	2	0	1	2.8	-1	0	-3	-1	3	2.98	-2	-2	-2	-2	-2	-2	-2	-2	-2	-2	-2	-2	-2	-2	-3	-3	-3	-3	-3	-3	-3	-3	1	-2	-2	0	0	-4	0	-4	-4	-2	-3	-2	2	-2	-2	-4
3.09	-1	-3	2	-4	2.9	0	0	0	1	0	3.09	-4	-4	-4	-4	-4	-4	-4	-1	-1	-1	-1	-1	-1	-1	2	2	2	2	2	2	2	2	-2	1	5	-2	-2	-3	-2	-2	-3	3	1	-2	-4	-2	1	-3
3.2	-1	-3	-1	-1	3	-2	-2	2	0	2	3.2	-1	-1	-1	-1	-1	-1	-1	-1	-1	-1	-1	-1	-1	-1	3	3	3	3	3	3	3	3	-1	0	-3	-3	-3	0	0	1	0	3	1	2	-2	1	-1	0
3.31	-2	-5	0	-5	3.11	1	-1	0	-1	2	3.31	-2	-2	-2	-2	-2	-2	-2	-2	-2	-2	-2	-2	-2	-2	2	2	2	2	2	2	2	2	-2	-1	-1	-3	0	-3	-3	-2	-3	-3	-2	-3	1	-1	2	-1
3.42	-1	-1	0	1	3.21	-3	-3	-2	0	-3	3.42	-2	-2	-2	-2	-2	-2	-2	-2	-2	-2	-2	-2	-2	-2	0	0	0	0	0	0	0	0	-2	-2	-3	-2	-3	2	-3	-2	0	-2	2	-2	-3	-1	-3	-1
3.53	0	-2	0	-2	3.32	-1	-2	3	-1	-3	3.53	-3	-3	-3	-3	-3	-3	-3	-3	-3	-3	-3	-3	-3	-3	-3	-3	-3	-3	-3	-3	-3	-3	-3	-3	-4	-2	-2	-1	-4	-2	-3	-4	-2	-3	2	-3	-1	-3
3.64	-3	-1	-2	1	3.42	0	0	0	-1	-4	3.64	-3	-3	-3	-3	-3	-3	-3	-2	-2	-2	-2	-2	-2	-2	-3	-3	-3	-3	-3	-3	-3	-3	-2	-2	-2	-2	-4	3	-2	-2	-1	1	-4	-1	-3	-1	2	-2
3.75	-6	-5	-5	-1	3.52	1	0	1	-1	-3	3.75	0	0	0	0	0	0	0	-2	-2	-2	-2	-2	-2	-2	-1	-1	-1	-1	-1	-1	-1	-1	-2	-3	-2	0	-3	0	-4	1	2	-3	0	0	-2	-3	-2	-2
3.86	-5	-4	-5	-5	3.63	-1	-2	0	2	0	3.86	1	1	1	1	1	1	1	-1	-1	-1	-1	-1	-1	-1	-3	-3	-3	-3	-3	-3	-3	-3	-3	-5	-4	-3	0	-3	-1	-3	-3	-5	-5	-5	-3	-2	-4	-5
3.97	0	-1	-2	0	3.73	0	-1	0	-1	-2	3.97	1	1	1	1	1	1	1	-1	-1	-1	-1	-1	-1	-1	0	0	0	0	0	0	0	0	1	-3	3	-1	-3	-1	-3	1	-3	-3	-2	-1	-1	2	-1	1
4.08	-2	-3	-1	0	3.83	-1	-3	1	-1	0	4.08	-3	-3	-3	-3	-3	-3	-3	-3	-3	-3	-3	-3	-3	-3	0	0	0	0	0	0	0	0	-1	0	-4	-1	-1	-2	-4	-3	-2	-4	2	-3	-4	0	0	-3
4.19	-3	1	-1	-5	3.94	-1	1	-2	-1	-3	4.19	0	0	0	0	0	0	0	1	1	1	1	1	1	1	0	0	0	0	0	0	0	0	1	0	-2	-1	2	-1	3	1	-1	0	1	0	2	0	2	-2
4.3	0	-3	-3	0	4.04	0	0	0	2	0	4.3	0	0	0	0	0	0	0	-2	-2	-2	-2	-2	-2	-2	-2	-2	-2	-2	-2	-2	-2	-2	-1	-1	1	-1	0	-1	2	-2	-3	-3	0	-2	-1	1	0	-1
4.41	-4	-1	-2	-4	4.14	-1	-2	-1	-1	-2	4.41	2	2	2	2	2	2	2	-3	-3	-3	-3	-3	-3	-3	-3	-3	-3	-3	-3	-3	-3	-3	-1	-3	-4	-4	0	0	-2	-2	-1	2	-1	0	1	-1	-3	-2
4.52	-2	-1	-3	0	4.25	-2	-1	-1	0	-1	4.52	-3	-3	-3	-3	-3	-3	-3	-1	-1	-1	-1	-1	-1	-1	-3	-3	-3	-3	-3	-3	-3	-3	-4	-3	-2	-3	-2	-1	-3	-1	-4	2	-3	-4	-4	-4	-2	-5
4.63	-4	-7	-4	-6	4.35	-2	-2	-2	-1	-2	4.63	-5	-5	-5	-5	-5	-5	-5	-4	-4	-4	-4	-4	-4	-4	-4	-4	-4	-4	-4	-4	-4	-4	-5	-4	-4	-6	1	-6	-4	-2	-1	-2	-2	1	-2	-4	-3	-5
4.74	1	-2	2	-3	4.46	-2	-1	-2	-1	-1	4.74	-5	-5	-5	-5	-5	-5	-5	-2	-2	-2	-2	-2	-2	-2	-3	-3	-3	-3	-3	-3	-3	-3	-4	-5	-1	-5	-1	1	-5	-2	-3	2	-1	-5	1	-1	-2	-3
4.85	-2	2	-3	-2	4.56	-1	-2	0	1	-1	4.85	-2	-2	-2	-2	-2	-2	-2	0	0	0	0	0	0	0	-1	-1	-1	-1	-1	-1	-1	-1	0	-3	0	-1	-1	-2	-2	-3	0	0	1	0	0	-4	-2	-2
4.96	-3	-4	-3	-3	4.66	0	1	-2	1	-1	4.96	1	1	1	1	1	1	1	-3	-3	-3	-3	-3	-3	-3	-2	-2	-2	-2	-2	-2	-2	-2	-1	0	-1	-2	1	-3	1	-2	1	1	-1	2	-1	1	-1	-1
5.07	-4	-3	-3	-3	4.77	-2	-2	1	-2	-2	5.07	-3	-3	-3	-3	-3	-3	-3	-2	-2	-2	-2	-2	-2	-2	-3	-3	-3	-3	-3	-3	-3	-3	-2	-3	-3	-3	-2	-1	-4	-3	-3	-2	-1	-3	-1	-2	-3	-2
5.18	0	0	-2	-2	4.87	1	0	-1	2	-1	5.18	-2	-2	-2	-2	-2	-2	-2	1	1	1	1	1	1	1	1	1	1	1	1	1	1	1	0	-1	-1	-2	-2	2	0	-3	-2	-2	-2	-3	-2	-3	0	-3
5.29	1	0	-3	-2	4.97	-2	-2	-2	-1	2	5.29	2	2	2	2	2	2	2	-4	-4	-4	-4	-4	-4	-4	-3	-3	-3	-3	-3	-3	-3	-3	-2	-3	-3	-1	-3	-3	-3	-4	-3	2	-2	1	-3	-2	1	-1
5.4	-3	-2	-2	-5	5.08	1	1	0	-1	0	5.4	2	2	2	2	2	2	2	0	0	0	0	0	0	0	-2	-2	-2	-2	-2	-2	-2	-2	0	-3	-1	1	2	3	0	-2	-1	3	1	1	-1	-1	2	-2
5.51	-3	0	-3	-1	5.18	-1	1	1	-1	0	5.51	-1	-1	-1	-1	-1	-1	-1	-2	-2	-2	-2	-2	-2	-2	-2	-2	-2	-2	-2	-2	-2	-2	-3	-2	-3	-5	-4	0	-3	-2	-3	-5	-1	-2	-2	-3	1	-2
5.62	0	-3	2	-3	5.28	0	1	0	0	0	5.62	-4	-4	-4	-4	-4	-4	-4	-3	-3	-3	-3	-3	-3	-3	-2	-2	-2	-2	-2	-2	-2	-2	-3	-2	-3	-3	-4	-5	-3	-4	-2	-2	0	-2	-1	-2	-3	-3
5.73	2	1	1	-1	5.39	-1	1	1	-1	-2	5.73	-2	-2	-2	-2	-2	-2	-2	-1	-1	-1	-1	-1	-1	-1	-1	-1	-1	-1	-1	-1	-1	-1	-1	-1	0	-1	-3	-3	0	-2	1	-3	-1	0	1	1	-1	-1
5.84	-2	-3	-4	1	5.49	3	3	1	-1	-1	5.84	-4	-4	-4	-4	-4	-4	-4	0	0	0	0	0	0	0	-2	-2	-2	-2	-2	-2	-2	-2	-2	-4	-3	-3	-2	-2	-2	-5	-5	-4	-2	-1	-5	1	-2	-1
5.96	-1	-4	-4	-3	5.59	0	0	-1	-1	0	5.96	-2	-2	-2	-2	-2	-2	-2	-1	-1	-1	-1	-1	-1	-1	-1	-1	-1	-1	-1	-1	-1	-1	-1	0	-1	2	-3	-3	0	-1	-3	-3	-2	-1	2	-3	0	0
6.07	-3	2	-3	1	5.7	-1	-1	-1	0	-1	6.07	-2	-2	-2	-2	-2	-2	-2	3	3	3	3	3	3	3	-1	-1	-1	-1	-1	-1	-1	-1	-2	-1	1	-2	0	-1	-1	-2	2	-1	3	-1	3	2	-1	-2
6.18	-1	1	1	-3	5.8	-1	-2	1	1	-1	6.18	-4	-4	-4	-4	-4	-4	-4	-4	-4	-4	-4	-4	-4	-4	0	0	0	0	0	0	0	0	-2	-2	0	-4	-4	-2	-5	-3	-3	-2	-6	-3	0	-1	-3	-4
6.29	0	0	-3	-2	5.91	-1	-1	-2	0	0	6.29	-3	-3	-3	-3	-3	-3	-3	-2	-2	-2	-2	-2	-2	-2	-3	-3	-3	-3	-3	-3	-3	-3	-1	-4	-4	-3	-1	0	-3	-3	-3	-1	-3	-4	0	-5	0	-4
6.4	0	-2	-2	-3	6.01	-1	1	-1	-2	-2	6.4	0	0	0	0	0	0	0	2	2	2	2	2	2	2	-3	-3	-3	-3	-3	-3	-3	-3	0	-1	-2	0	2	1	0	0	0	0	0	0	-2	2	0	-2
6.51	2	0	-2	-3	6.11	-1	1	1	0	-1	6.51	-3	-3	-3	-3	-3	-3	-3	0	0	0	0	0	0	0	1	1	1	1	1	1	1	1	-2	0	-1	-1	-3	-4	-2	-1	-3	-5	0	3	-1	0	-1	-1
6.62	-2	-2	0	-3	6.22	0	-1	0	-2	1	6.62	-2	-2	-2	-2	-2	-2	-2	-1	-1	-1	-1	-1	-1	-1	0	0	0	0	0	0	0	0	-1	-4	3	-2	-1	0	-1	-2	-1	0	2	0	-2	-1	-1	-2
6.73	1	-6	3	1	6.32	-1	-1	0	-2	-2	6.73	-1	-1	-1	-1	-1	-1	-1	-4	-4	-4	-4	-4	-4	-4	-3	-3	-3	-3	-3	-3	-3	-3	-6	-3	-3	-2	-5	-2	-2	-5	-4	-3	-3	-2	-4	0	-3	-4
6.84	-3	-4	-2	-2	6.42	-1	-3	-3	-3	-2	6.84	-3	-3	-3	-3	-3	-3	-3	2	2	2	2	2	2	2	-1	-1	-1	-1	-1	-1	-1	-1	-2	-2	-2	-1	-1	-5	-5	-3	-4	-3	-3	-5	1	-1	-3	3
6.95	-2	2	-2	-2	6.53	-1	-1	-3	0	-3	6.95	-1	-1	-1	-1	-1	-1	-1	-1	-1	-1	-1	-1	-1	-1	-1	-1	-1	-1	-1	-1	-1	-1	0	-3	-1	0	-2	-1	-4	-1	0	0	-3	2	0	0	-2	-1
7.06	-1	1	-1	0	6.63	1	2	-1	-2	-3	7.06	-1	-1	-1	-1	-1	-1	-1	-1	-1	-1	-1	-1	-1	-1	-2	-2	-2	-2	-2	-2	-2	-2	-4	-4	-1	-3	-5	-2	-4	0	-3	-4	-4	-3	-4	-2	-2	-2
7.17	-1	-2	-4	-2	6.73	0	0	-1	-2	-1	7.17	-2	-2	-2	-2	-2	-2	-2	-2	-2	-2	-2	-2	-2	-2	-1	-1	-1	-1	-1	-1	-1	-1	-4	-3	-4	-4	-4	-3	0	-3	-4	-3	-4	-4	-3	-5	-5	-2
7.28	0	-1	0	-5	6.84	-1	1	-2	-1	2	7.28	-2	-2	-2	-2	-2	-2	-2	-3	-3	-3	-3	-3	-3	-3	-3	-3	-3	-3	-3	-3	-3	-3	-1	-1	-2	-4	-3	-2	-5	-4	-3	-2	1	0	-1	-2	-2	-1
7.39	-4	-6	-3	-4	6.94	1	1	-1	-3	-2	7.39	0	0	0	0	0	0	0	-3	-3	-3	-3	-3	-3	-3	-4	-4	-4	-4	-4	-4	-4	-4	-4	-2	-2	-3	-1	1	-3	-1	-3	-1	-2	-3	-1	0	-1	-1
7.5	-3	-4	-5	-2	7.05	0	-2	-1	2	0	7.5	-1	-1	-1	-1	-1	-1	-1	-1	-1	-1	-1	-1	-1	-1	-2	-2	-2	-2	-2	-2	-2	-2	-1	1	-2	-1	-5	-2	-1	-4	-1	-3	-3	-2	-2	-3	-2	-3
7.61	0	0	-3	-3	7.15	0	0	0	1	-1	7.61	-3	-3	-3	-3	-3	-3	-3	-2	-2	-2	-2	-2	-2	-2	-2	-2	-2	-2	-2	-2	-2	-2	0	-3	-1	-3	-1	-1	-2	0	-2	-2	3	0	-1	-1	0	2
7.72	-2	-5	2	-2	7.25	2	-1	-1	-2	0	7.72	2	2	2	2	2	2	2	-1	-1	-1	-1	-1	-1	-1	1	1	1	1	1	1	1	1	-1	-2	-1	-2	-4	-3	-1	-4	-2	-3	-2	-2	1	-1	-1	-1
7.83	3	1	4	0	7.36	0	2	0	0	-2	7.83	0	0	0	0	0	0	0	2	2	2	2	2	2	2	0	0	0	0	0	0	0	0	-2	-1	-4	-2	-2	-4	-3	-2	-1	-1	-3	0	-1	-2	1	-2
7.94	-5	-4	-4	-1	7.46	-1	-2	-1	-1	0	7.94	-2	-2	-2	-2	-2	-2	-2	1	1	1	1	1	1	1	1	1	1	1	1	1	1	1	-1	0	-2	1	0	0	0	-2	0	-3	-1	-2	0	0	0	-3
8.05	-4	-1	-3	-2	7.56	0	-1	-2	0	-1	8.05	-3	-3	-3	-3	-3	-3	-3	-1	-1	-1	-1	-1	-1	-1	0	0	0	0	0	0	0	0	0	1	-3	-3	2	-2	0	1	-1	-2	0	0	0	-2	-1	0
8.16	0	-6	-2	-5	7.67	3	-1	-2	-2	1	8.16	0	0	0	0	0	0	0	-2	-2	-2	-2	-2	-2	-2	1	1	1	1	1	1	1	1	1	-3	-1	-2	-4	-1	-1	-2	-2	-1	-2	-1	0	0	-1	-3
8.27	-1	1	0	-2	7.77	2	0	2	1	1	8.27	1	1	1	1	1	1	1	-3	-3	-3	-3	-3	-3	-3	-1	-1	-1	-1	-1	-1	-1	-1	-2	0	-5	-2	0	0	-2	0	2	-4	-1	-4	-1	-1	-5	-2
8.38	-4	1	0	-4	7.87	0	0	-1	-1	-1	8.38	-2	-2	-2	-2	-2	-2	-2	-1	-1	-1	-1	-1	-1	-1	-1	-1	-1	-1	-1	-1	-1	-1	-2	-4	1	-1	0	0	0	-2	-1	0	-2	-2	-1	0	0	-4
8.49	-2	-4	1	-1	7.98	-1	-2	-2	-1	-2	8.49	1	1	1	1	1	1	1	-1	-1	-1	-1	-1	-1	-1	-1	-1	-1	-1	-1	-1	-1	-1	-3	-3	-2	-3	-3	-4	-3	-3	-3	-4	-3	-3	-1	-2	-1	-2
8.6	-3	-3	-1	-5	8.08	2	-2	1	0	-3	8.6	-2	-2	-2	-2	-2	-2	-2	-1	-1	-1	-1	-1	-1	-1	-3	-3	-3	-3	-3	-3	-3	-3	-1	-2	-2	-2	-3	-3	0	-1	-2	-2	-2	-1	-2	-1	1	0
8.71	-1	1	-1	-3	8.19	1	1	-1	-2	-1	8.71	0	0	0	0	0	0	0	-2	-2	-2	-2	-2	-2	-2	-1	-1	-1	-1	-1	-1	-1	-1	1	-4	-1	-5	-3	-3	-1	-5	-2	-4	-3	-4	-1	-3	-3	-1
8.82	1	-3	0	-2	8.29	-3	-1	-2	-2	0	8.82	1	1	1	1	1	1	1	-3	-3	-3	-3	-3	-3	-3	-4	-4	-4	-4	-4	-4	-4	-4	-3	-1	-1	-1	-1	-2	-2	-4	-5	-3	-1	-3	-3	-1	-3	2
8.93	-5	-1	-1	-2	8.39	1	-1	-1	0	-3	8.93	-1	-1	-1	-1	-1	-1	-1	-1	-1	-1	-1	-1	-1	-1	2	2	2	2	2	2	2	2	-1	-4	1	4	1	-2	-2	-2	1	-3	-2	-3	-3	-3	-1	-2
9.04	-2	-2	-2	-2	8.5	1	-2	1	0	-2	9.04	-1	-1	-1	-1	-1	-1	-1	-3	-3	-3	-3	-3	-3	-3	0	0	0	0	0	0	0	0	-2	-2	-1	-2	-1	-2	-2	0	1	-3	-2	-1	-2	-1	-4	-3
9.15	0	1	-1	0	8.6	1	-2	-3	-1	-2	9.15	-2	-2	-2	-2	-2	-2	-2	-1	-1	-1	-1	-1	-1	-1	0	0	0	0	0	0	0	0	-1	-2	-2	-2	-2	-2	0	0	0	-2	-2	-2	-2	1	-3	-1
9.26	-3	-3	-3	-3	8.7	-1	-1	-1	-2	-1	9.26	3	3	3	3	3	3	3	-1	-1	-1	-1	-1	-1	-1	0	0	0	0	0	0	0	0	1	-2	-2	-3	-1	-3	-3	-1	-2	-1	-1	-4	-1	0	-2	-2
9.37	3	-1	0	-1	8.81	1	-1	-1	3	-2	9.37	-2	-2	-2	-2	-2	-2	-2	-3	-3	-3	-3	-3	-3	-3	-1	-1	-1	-1	-1	-1	-1	-1	-4	-1	-1	-2	-3	-2	-3	-1	0	-3	-3	-3	-3	-1	1	-2
9.48	-1	-3	-4	0	8.91	-2	0	-1	1	1	9.48	-3	-3	-3	-3	-3	-3	-3	-2	-2	-2	-2	-2	-2	-2	-5	-5	-5	-5	-5	-5	-5	-5	-2	-3	-3	-5	-2	-1	-4	-4	-3	-3	-4	-2	-3	-4	-6	-4
9.59	-1	0	0	0	9.01	5	-1	2	1	-1	9.59	-2	-2	-2	-2	-2	-2	-2	-2	-2	-2	-2	-2	-2	-2	-2	-2	-2	-2	-2	-2	-2	-2	-2	-3	-2	-3	-1	-4	-2	-2	-1	-2	-3	0	-2	3	-1	0
9.7	-2	-2	-4	1	9.12	1	-1	0	-1	-1	9.7	-4	-4	-4	-4	-4	-4	-4	-4	-4	-4	-4	-4	-4	-4	-3	-3	-3	-3	-3	-3	-3	-3	-2	1	-4	-4	-2	-2	0	2	-3	-3	-5	-4	-2	-3	-3	-1
9.81	-3	-4	-3	-1	9.22	-2	-1	0	0	-3	9.81	0	0	0	0	0	0	0	-1	-1	-1	-1	-1	-1	-1	-3	-3	-3	-3	-3	-3	-3	-3	-2	0	0	1	0	-1	-4	0	-3	-2	-2	-1	0	1	-3	-3
9.93	-6	3	-3	-1	9.32	-2	-1	1	-2	-1	9.93	-3	-3	-3	-3	-3	-3	-3	-4	-4	-4	-4	-4	-4	-4	-4	-4	-4	-4	-4	-4	-4	-4	-2	-4	-1	-4	-2	-2	-5	-2	-4	-3	-4	-4	-3	-4	-4	-3
10.04	-6	-3	1	-5	9.43	1	3	1	-2	-1	10.04	-1	-1	-1	-1	-1	-1	-1	1	1	1	1	1	1	1	-1	-1	-1	-1	-1	-1	-1	-1	-1	1	-3	-1	-1	1	-2	-1	-3	1	1	3	-2	-2	2	0
10.15	-3	-2	-2	-1	9.53	1	1	2	0	-1	10.15	-3	-3	-3	-3	-3	-3	-3	-1	-1	-1	-1	-1	-1	-1	-2	-2	-2	-2	-2	-2	-2	-2	-1	-4	-2	1	-3	1	-2	1	1	-2	1	-2	1	1	-1	-2
10.26	-1	2	0	-2	9.64	-3	0	-4	-2	0	10.26	0	0	0	0	0	0	0	-2	-2	-2	-2	-2	-2	-2	-2	-2	-2	-2	-2	-2	-2	-2	0	-2	-2	0	-3	0	0	-3	0	0	-2	0	-3	1	-1	2
10.37	-2	2	-3	-4	9.74	5	1	3	0	-1	10.37	0	0	0	0	0	0	0	-2	-2	-2	-2	-2	-2	-2	-3	-3	-3	-3	-3	-3	-3	-3	-2	-2	-2	-1	0	-1	-2	-1	0	-1	0	-3	-4	0	-1	-3
10.48	-4	-4	-2	-3	9.84	-2	1	-3	1	-2	10.48	-2	-2	-2	-2	-2	-2	-2	-3	-3	-3	-3	-3	-3	-3	-3	-3	-3	-3	-3	-3	-3	-3	-3	-1	-2	-1	-5	-3	1	-2	-1	2	-3	-3	-5	-1	1	-3
10.59	-3	-4	-3	-1	9.95	-5	-3	-3	-5	-4	10.59	0	0	0	0	0	0	0	0	0	0	0	0	0	0	2	2	2	2	2	2	2	2	-1	-1	1	0	1	0	1	1	1	0	1	1	1	0	-1	0
10.7	-4	-1	-3	-3	10.05	7	1	3	-1	-3	10.7	-1	-1	-1	-1	-1	-1	-1	-5	-5	-5	-5	-5	-5	-5	-2	-2	-2	-2	-2	-2	-2	-2	-4	0	-2	-3	-1	-5	-1	-1	-3	-4	-4	-3	-3	-2	-3	-4
10.81	1	-3	0	1	10.15	0	-1	-1	-3	0	10.81	-1	-1	-1	-1	-1	-1	-1	-1	-1	-1	-1	-1	-1	-1	1	1	1	1	1	1	1	1	-1	-1	0	-3	-2	-2	0	-2	0	2	0	-2	-1	3	1	-1
10.92	-2	-5	-3	-4	10.26	-4	-3	-2	-4	-3	10.92	2	2	2	2	2	2	2	0	0	0	0	0	0	0	-3	-3	-3	-3	-3	-3	-3	-3	-3	-1	1	-3	-2	-1	-4	-2	-5	1	-1	0	-2	-2	-1	-4
11.03	0	3	-2	-1	10.36	2	0	-1	-3	-2	11.03	-1	-1	-1	-1	-1	-1	-1	-5	-5	-5	-5	-5	-5	-5	2	2	2	2	2	2	2	2	-3	-3	-3	-1	-1	1	-2	2	-1	-4	-3	-1	-1	1	-3	-2
11.14	1	-1	2	-4	10.46	1	-2	0	-4	-1	11.14	0	0	0	0	0	0	0	-2	-2	-2	-2	-2	-2	-2	-2	-2	-2	-2	-2	-2	-2	-2	-4	0	-2	-3	-1	0	-2	0	2	-4	2	-3	1	0	-2	-1
11.25	2	2	0	-3	10.57	-2	1	1	0	1	11.25	1	1	1	1	1	1	1	0	0	0	0	0	0	0	-2	-2	-2	-2	-2	-2	-2	-2	-2	-4	-3	-2	-2	-2	-2	-1	-2	1	-3	0	1	-4	-3	-2
11.36	-4	-4	-2	-1	10.67	0	-1	2	1	-1	11.36	0	0	0	0	0	0	0	-3	-3	-3	-3	-3	-3	-3	-2	-2	-2	-2	-2	-2	-2	-2	-2	-2	1	-2	-1	-3	-1	-2	0	-2	-1	1	-2	-1	-1	-1
11.47	-5	-5	-4	4	10.78	1	-2	-2	0	0	11.47	0	0	0	0	0	0	0	-1	-1	-1	-1	-1	-1	-1	-2	-2	-2	-2	-2	-2	-2	-2	-2	-1	1	-3	2	3	1	-1	1	-1	2	-1	-2	1	0	-1
11.58	-2	0	-2	-1	10.88	-3	2	2	-1	-1	11.58	-5	-5	-5	-5	-5	-5	-5	-2	-2	-2	-2	-2	-2	-2	-1	-1	-1	-1	-1	-1	-1	-1	-1	-4	-2	-3	-3	-1	-1	-1	-3	-3	-1	-2	-3	1	0	-2
11.69	-3	-5	1	-3	10.98	1	-1	-1	-2	-3	11.69	0	0	0	0	0	0	0	-1	-1	-1	-1	-1	-1	-1	0	0	0	0	0	0	0	0	-1	-2	-1	-2	-1	1	-2	0	-3	-2	-2	-2	0	2	-2	-2
11.8	0	-4	-1	2	11.09	0	-2	5	0	1	11.8	-2	-2	-2	-2	-2	-2	-2	-2	-2	-2	-2	-2	-2	-2	-2	-2	-2	-2	-2	-2	-2	-2	1	-2	-2	1	-2	-2	2	-2	-1	-2	1	-2	-2	-2	-3	-2
11.91	2	-2	1	-3	11.19	-4	-2	-1	5	-4	11.91	-1	-1	-1	-1	-1	-1	-1	-2	-2	-2	-2	-2	-2	-2	-4	-4	-4	-4	-4	-4	-4	-4	-2	2	-4	-1	-2	-1	-2	-2	0	-2	-2	0	-2	-1	-2	-4
12.02	0	-1	-1	-1	11.29	-3	1	-2	-3	-1	12.02	4	4	4	4	4	4	4	-1	-1	-1	-1	-1	-1	-1	-2	-2	-2	-2	-2	-2	-2	-2	1	-2	-3	-2	-3	-1	-1	-2	-3	-1	-4	-1	-4	1	-3	-3
12.13	-4	0	-4	-2	11.4	-1	3	-1	-2	-1	12.13	-1	-1	-1	-1	-1	-1	-1	0	0	0	0	0	0	0	-3	-3	-3	-3	-3	-3	-3	-3	-1	-2	0	1	1	-2	-3	-2	2	1	-1	-2	-1	-3	-1	-1
12.24	-6	-2	0	-5	11.5	1	0	1	1	1	12.24	0	0	0	0	0	0	0	-3	-3	-3	-3	-3	-3	-3	-2	-2	-2	-2	-2	-2	-2	-2	-4	-2	-4	-4	0	-4	-1	-2	-1	-2	-2	-3	-3	-2	-3	-1
12.35	-2	-3	-3	-5	11.6	0	0	1	0	0	12.35	-3	-3	-3	-3	-3	-3	-3	-2	-2	-2	-2	-2	-2	-2	-3	-3	-3	-3	-3	-3	-3	-3	-6	-2	-2	-6	-3	-3	-4	-4	-2	-4	-3	-2	-4	0	-4	1
12.46	1	2	1	0	11.71	2	-2	1	0	0	12.46	1	1	1	1	1	1	1	-1	-1	-1	-1	-1	-1	-1	-3	-3	-3	-3	-3	-3	-3	-3	-2	-3	-3	-2	-1	-1	-2	-1	-1	-2	-3	-3	0	-2	-3	-2
12.57	-3	-1	-2	-4	11.81	-1	4	-1	0	-1	12.57	-3	-3	-3	-3	-3	-3	-3	-3	-3	-3	-3	-3	-3	-3	-2	-2	-2	-2	-2	-2	-2	-2	-4	2	0	-1	-3	-2	-2	-2	-1	-2	0	-4	0	-3	-1	-3
12.68	6	2	3	2	11.92	-3	-2	3	-2	-2	12.68	-4	-4	-4	-4	-4	-4	-4	-1	-1	-1	-1	-1	-1	-1	-2	-2	-2	-2	-2	-2	-2	-2	-1	-3	-2	-1	-1	-2	-2	0	-3	-2	0	-2	-1	0	-1	-1
12.79	-2	-4	-1	-3	12.02	0	2	-1	-1	0	12.79	-2	-2	-2	-2	-2	-2	-2	-1	-1	-1	-1	-1	-1	-1	-1	-1	-1	-1	-1	-1	-1	-1	-3	-3	-1	-3	0	-2	-1	-3	-3	-1	-3	-4	-1	-2	-2	-3
12.9	-3	2	-4	-3	12.12	4	-2	-1	-1	1	12.9	0	0	0	0	0	0	0	-1	-1	-1	-1	-1	-1	-1	0	0	0	0	0	0	0	0	-2	-2	-2	-4	-3	-1	-3	-1	-3	-4	0	1	2	-1	-2	-1
13.01	-3	-1	2	-2	12.23	-1	-1	-1	1	0	13.01	-4	-4	-4	-4	-4	-4	-4	-2	-2	-2	-2	-2	-2	-2	-1	-1	-1	-1	-1	-1	-1	-1	-3	-1	-4	2	-1	-1	-1	-3	2	1	2	-2	-3	1	-2	-2
13.12	-2	-4	2	-4	12.33	-2	-1	-1	-1	0	13.12	1	1	1	1	1	1	1	-1	-1	-1	-1	-1	-1	-1	-3	-3	-3	-3	-3	-3	-3	-3	0	-2	-3	-2	-2	0	-3	0	0	-2	0	-2	0	-3	-2	0
13.23	0	0	1	-5	12.43	1	1	3	3	-2	13.23	-1	-1	-1	-1	-1	-1	-1	-1	-1	-1	-1	-1	-1	-1	1	1	1	1	1	1	1	1	-2	1	-1	0	-2	-2	0	-2	0	1	-1	-3	-2	-2	2	-1
13.34	-3	0	2	-2	12.54	-1	2	-1	3	-1	13.34	-1	-1	-1	-1	-1	-1	-1	-1	-1	-1	-1	-1	-1	-1	2	2	2	2	2	2	2	2	0	-2	-2	0	-1	0	-3	1	-2	-2	0	2	-2	-2	-3	-1
13.45	-4	-1	0	-6	12.64	1	-2	-2	0	-2	13.45	-3	-3	-3	-3	-3	-3	-3	-1	-1	-1	-1	-1	-1	-1	1	1	1	1	1	1	1	1	-3	-5	-3	-3	-3	-3	-3	-3	-3	-1	-5	-3	-2	-2	-2	-3
13.56	2	-1	-3	3	12.74	2	1	3	5	-1	13.56	1	1	1	1	1	1	1	-2	-2	-2	-2	-2	-2	-2	-2	-2	-2	-2	-2	-2	-2	-2	-1	-2	-1	-2	-2	1	0	2	1	1	1	1	-1	-1	1	-1
13.67	-3	-4	2	-5	12.85	0	2	1	2	1	13.67	-2	-2	-2	-2	-2	-2	-2	-1	-1	-1	-1	-1	-1	-1	-3	-3	-3	-3	-3	-3	-3	-3	0	-2	-1	0	0	2	-3	0	-1	-1	1	0	2	-1	1	0
13.78	2	-3	-3	2	12.95	-1	-1	-1	0	0	13.78	-1	-1	-1	-1	-1	-1	-1	0	0	0	0	0	0	0	-1	-1	-1	-1	-1	-1	-1	-1	-2	1	1	-1	0	1	1	0	-3	0	1	0	-3	0	1	-2
13.89	-4	-3	-2	-5	13.05	-1	0	-1	1	1	13.89	-3	-3	-3	-3	-3	-3	-3	-1	-1	-1	-1	-1	-1	-1	-5	-5	-5	-5	-5	-5	-5	-5	-5	-5	-4	-4	-3	-5	-2	-2	-4	-2	-4	-4	-3	-3	-2	-4
14.01	-1	-5	-1	-4	13.16	-2	-2	-2	1	-2	14.01	-3	-3	-3	-3	-3	-3	-3	-3	-3	-3	-3	-3	-3	-3	1	1	1	1	1	1	1	1	-1	-4	-1	-4	-3	-2	-2	-2	0	-2	-1	0	0	-2	-2	-3
14.12	0	-1	1	-3	13.26	-2	1	-2	3	1	14.12	2	2	2	2	2	2	2	1	1	1	1	1	1	1	-1	-1	-1	-1	-1	-1	-1	-1	-2	1	-2	-2	-3	1	1	-1	-2	-1	-3	-1	-1	-2	-1	-2
14.23	-3	-1	-4	-2	13.37	-1	1	-1	-2	-2	14.23	0	0	0	0	0	0	0	-1	-1	-1	-1	-1	-1	-1	-2	-2	-2	-2	-2	-2	-2	-2	-3	-1	-1	-2	-1	-2	-2	2	-2	-2	-2	-4	-2	-2	-4	0
14.34	-4	0	-2	-6	13.47	1	-2	2	0	-2	14.34	0	0	0	0	0	0	0	0	0	0	0	0	0	0	-3	-3	-3	-3	-3	-3	-3	-3	-2	-2	-2	-1	-1	-2	-4	2	-3	-2	-2	-2	-2	0	1	-3
14.45	-1	0	-3	-1	13.57	0	4	0	-2	-1	14.45	-3	-3	-3	-3	-3	-3	-3	-3	-3	-3	-3	-3	-3	-3	-5	-5	-5	-5	-5	-5	-5	-5	-3	-1	2	-4	-5	1	-3	-2	2	-3	-2	-3	-3	2	1	-3
14.56	0	-3	-1	-4	13.68	0	-3	1	0	6	14.56	0	0	0	0	0	0	0	-1	-1	-1	-1	-1	-1	-1	-1	-1	-1	-1	-1	-1	-1	-1	-2	0	-2	1	-2	0	-1	-2	-3	-2	0	1	0	-1	-2	-3
14.67	0	-2	4	-1	13.78	1	-1	-3	-5	-4	14.67	-2	-2	-2	-2	-2	-2	-2	-3	-3	-3	-3	-3	-3	-3	-1	-1	-1	-1	-1	-1	-1	-1	-3	-3	-4	-2	-3	-4	-4	-1	-2	-1	-1	-5	-2	-3	-2	2
14.78	-3	-2	1	-1	13.88	-1	-3	-1	-3	-2	14.78	-1	-1	-1	-1	-1	-1	-1	0	0	0	0	0	0	0	-1	-1	-1	-1	-1	-1	-1	-1	-2	0	1	-1	-3	-2	-4	-2	-2	-1	-2	0	-1	-2	-1	1
14.89	-1	3	-3	-2	13.99	0	1	2	0	2	14.89	-2	-2	-2	-2	-2	-2	-2	-2	-2	-2	-2	-2	-2	-2	0	0	0	0	0	0	0	0	1	-4	-1	0	1	-2	-2	-3	-2	0	-3	-2	-2	-1	-4	0
15	1	-5	-2	1	14.09	-1	-1	6	3	-1	15	-1	-1	-1	-1	-1	-1	-1	-3	-3	-3	-3	-3	-3	-3	-4	-4	-4	-4	-4	-4	-4	-4	-2	-2	-3	-4	-1	4	-2	2	-2	-1	-1	-1	-3	-2	-2	-2
15.11	-2	-5	-3	2	14.19	3	-3	-2	1	3	15.11	0	0	0	0	0	0	0	-2	-2	-2	-2	-2	-2	-2	-4	-4	-4	-4	-4	-4	-4	-4	-3	-2	0	-1	-1	0	0	-4	0	-1	-2	-4	2	-1	-1	-2
15.22	-2	-4	-4	-1	14.3	-1	-1	-1	-1	-1	15.22	-2	-2	-2	-2	-2	-2	-2	1	1	1	1	1	1	1	1	1	1	1	1	1	1	1	-3	-1	-2	3	1	-4	-4	-3	-2	1	-1	1	-1	-2	2	-2
15.33	2	-2	3	-2	14.4	-2	0	-1	-1	1	15.33	-2	-2	-2	-2	-2	-2	-2	0	0	0	0	0	0	0	-2	-2	-2	-2	-2	-2	-2	-2	-3	0	-3	-2	-2	-2	-1	-4	0	0	1	2	-2	-2	0	1
15.44	-3	-1	-7	-2	14.51	2	-3	-2	-3	-3	15.44	-2	-2	-2	-2	-2	-2	-2	-3	-3	-3	-3	-3	-3	-3	-2	-2	-2	-2	-2	-2	-2	-2	-2	-1	-2	-3	-4	-4	-3	0	-3	-2	-3	-2	-2	-3	0	-3
15.55	-1	4	-1	-4	14.61	-3	1	1	1	1	15.55	-3	-3	-3	-3	-3	-3	-3	1	1	1	1	1	1	1	0	0	0	0	0	0	0	0	0	-2	0	0	-1	0	-1	2	-2	-2	-3	0	-2	0	-2	-2
15.66	-2	-7	-3	-6	14.71	-2	-2	-1	0	2	15.66	-3	-3	-3	-3	-3	-3	-3	-4	-4	-4	-4	-4	-4	-4	-4	-4	-4	-4	-4	-4	-4	-4	-6	-3	-3	-3	-2	-4	-4	-2	-4	0	-2	-4	-4	-6	0	-4
15.77	-3	-1	-5	-7	14.82	-2	-2	-3	2	1	15.77	-2	-2	-2	-2	-2	-2	-2	-2	-2	-2	-2	-2	-2	-2	-1	-1	-1	-1	-1	-1	-1	-1	0	1	-1	1	-4	-3	0	-4	0	-2	1	-4	2	-3	0	-2
15.88	0	-1	1	-3	14.92	-1	2	3	-1	-1	15.88	-2	-2	-2	-2	-2	-2	-2	-1	-1	-1	-1	-1	-1	-1	-2	-2	-2	-2	-2	-2	-2	-2	-2	0	-3	0	0	-1	-2	-2	-3	-2	-3	0	-3	-3	0	-1
15.99	2	-1	-3	-4	15.02	1	2	-2	-4	-2	15.99	0	0	0	0	0	0	0	2	2	2	2	2	2	2	-1	-1	-1	-1	-1	-1	-1	-1	-3	-1	1	-1	0	-1	1	0	-1	-2	-1	2	-2	-1	1	-1
[truncated: 1,854 more rows]
[truncated: 21 more columns]

## Sheet: Fig4
a	WT: P1 1 to 0			WT: P1 1 to 5				WT: P1 1 to 10									b	WT:P1-SG 1:0			WT:P1-SG 1:10							c			low NaCl_ 4.5 WT			low NaCl- 7.5 WT						d		dia					para
[truncated: 143 more rows]
[truncated: 3 more columns]

[truncated: 10 more sheets: Fig3, SI_Fig10_uncropppedGels, SI_Fig10, SI_Fig9, SI_Fig7, SI_Fig6, SI_Fig4, SI_Fig2, SI_Fig1, Fig2]
